# Supplementary material for: Comprehensive proteogenomic characterization of early duodenal cancer reveals the carcinogenesis tracks of different subtypes
Source: Nat Commun. 2023 Mar 29;14:1751. doi: 10.1038/s41467-023-37221-5 (PMC10060430; doi:10.1038/s41467-023-37221-5)
Supplement: Supplementary file 4 — Dataset 1 [file 41467_2023_37221_MOESM4_ESM.xlsx]

## Sheet: Description
Supplementary Data 1: Clinical Characteristics of DC Patients.
Sheet	Description
1a	The information of 156 cases (438 samples) for proteomic profiling; each sample has a specific experiment ID in firmiana paltform.
1b	The tumor purity of 438 samples in DC.
1c	Clinical characteristics of 49 cases (111 samples) for phosphoproteomics profiling; each sample has a specific experiment ID in firmiana paltform.

## Sheet: 1a
No.	Case ID	Smoking habit	Drinking habit	FAP	HNPCC	Survival status	Substages (Experiment ID)-proteome
001	17G67557	No	Yes	No	No	Alive	042906	042907	042908	042909
							1	2_1	2_2	G_1
002	18G05070	Yes	NA	NA	NA	Alive	042910	042911	042912	042913
							1	2_3	2_4	3_3
003	18G49838	No	No	No	No	Alive	042914	042915	041920	042916	042917
							1	2_1	3_1	3_2	G_1
004	18G82123	No	No	No	No	Alive	042918	042919	042920
							1	1_3	N
005	17G50977	Yes	Yes	No	No	Alive	042921	041922	042922	042923
							1	3_2	3_3	G_1
006	18G70160	No	No	No	No	Alive	042925
							1_4
007	18G57216	Yes	NA	NA	NA	Alive	047663	042926	042927	042928
							1	L_1	L_2	G_1
008	18G55508	No	Yes	No	No	Alive	042929	042930	051496
							1	G_2	C
009	18G53874	No	No	No	No	Alive	042932	042933
							1	G_2
010	18G70032	Yes	Yes	No	No	Alive	042934	042935	042936	042937
							1	2_1	G_1	C
011	18G13292	No	No	No	No	Alive	042938	042939	042940	042941	042942	042943
							1	2_1	3_1	3_2	4	G_1
012	18G451	Yes	NA	NA	NA	Alive	042944	042945	042946	042947
							1	3_4	4	G_1
013	18G33524	No	No	No	No	Alive	042948	042949	042950
							1	2_4	3_3
014	18G80110	Yes	Yes	No	No	Alive	042951	042952	042953
							1	2_3	G_1
015	18G49827	Yes	Yes	No	No	Alive	043551	043553	043554
							1	2_1	G_1
016	17G42045	No	No	No	No	Alive	043555	043556	043557	043558
							1	2_1	2_2	G_1
017	18G59384	No	No	No	No	Alive	044397	044398	044399	044400
							1	2_3	3_4	G_2
018	18G64125	No	No	No	No	Alive	043561	043562	043563
							1	2_1	G_2
019	18G77259	No	No	No	No	Alive	043564	043565	043566
							1	2_1	3_4
020	18G464	Yes	NA	NA	NA	Alive	043567	043568	043569	043570
							1	2_1	3_1	3_2
021	18G55771	No	Yes	NA	Yes	Alive	043571	043572	043573
							1	2_1	G
022	18G03494	Yes	NA	NA	NA	Alive	043574	043575
							1	G_2
023	17G46435	No	No	No	No	Alive	043576	043577
							1	G_3
024	18G83092	No	No	No	No	Alive	043578	043579	043580	043581
							1	2_3	G_1	N
025	17G43995	No	Yes	No	No	Alive	043582	043583	043584	043585
							1	3_1	3_2	G_1
026	17G43981	Yes	Yes	No	No	Alive	043586	043587	043588
							1	2_3	3_3
027	17G47108	No	No	No	No	Alive	043589	043590
							1	2_1
028	17G57752	Yes	NA	NA	NA	Alive	043591	043592	043593
							1	G_3	G_3_1
029	17G44525	Yes	Yes	No	No	Alive	043594	043595
							1	G_3
030	18G01194	No	No	No	No	Alive	043596	043597
							1	G_3
031	18G45235	Yes	NA	NA	NA	Alive	043598	043599
							1	G_3
032	18G57643	Yes	NA	NA	NA	Alive	044356	044357	044358	044360
							1	1_2	1_3	G_1
033	18G33256	No	No	No	No	Alive	044361	044362	044363	044364
							1	3_1	3_2	N
034	18G57315	No	No	No	No	Alive	044365	044359	044366
							1	2_1	G_1
035	18G42528	Yes	NA	NA	NA	Alive	044367	044368	044369
							1	2_1	G_1
036	18G43570	Yes	NA	NA	NA	Alive	047662	044371
							1	G_2
037	18G38897	Yes	NA	NA	NA	Alive	044372	044373
							1	G_3
038	18G30660	Yes	NA	NA	NA	Alive	044374	044375	044376	044377	044378
							1	2_2	2_3	2_4	N_1
039	17G74561	Yes	NA	NA	NA	Alive	044379	046434	045838
							1	G_2	G_2_1
040	18G03681	Yes	NA	NA	NA	Alive	044382	044383	044384
							1	G_3	G_3_2
041	17G61985	Yes	NA	NA	NA	Alive	044385	044386
							1	G_2
042	18G03003	No	No	No	NA	Alive	044387	044388
							1	2_3
043	18G00343	Yes	Yes	No	NA	Alive	044389	044390
							1	G_2
044	17G45217	No	No	No	No	Alive	044391	044392	044393
							1	G_2	G_2_1
045	18G30977	Yes	No	No	No	Alive	044394	044395	044396
							1	2_1	3_1
046	18G18654	No	No	No	No	Alive	044401	044402	044403
							1	1_2	G_1
047	13G34021	No	No	No	No	Alive	045798	045799
							1	3_4
048	14G19877	Yes	NA	NA	NA	Alive	044905	045819	044906	044907
							1	2_4	3_3	3_4
049	16G70312	No	Yes	No	No	Alive	045800	044909	045802
							1	3_2	G_1
050	18G77265	No	No	No	No	Alive	044911	044912
							1	C
051	17G50143	Yes	No	No	No	Alive	051495
							1_1
052	18G53717	Yes	NA	NA	NA	Alive	044914	044915	044916	047656
							1	1_4	G_3	N
053	18G21031	Yes	NA	NA	NA	Alive	044918	044919	044920
							1	1_2	G_1
054	18G07485	Yes	NA	NA	NA	Alive	044921	044922
							1	G_3
055	18G78302	Yes	Yes	No	No	Alive	044923	044924
							1	G_3
056	17G55329	No	No	No	No	Alive	044925	044926
							1_4	N
057	18G80454	No	No	No	No	Alive	044927	044928
							1	G_3
058	18G07490	No	No	No	No	Alive	044929	044930	044931	044932
							1	2_3	3_1	G_1
059	16S07178	No	No	No	No	Alive	044933	044934	044935	044936
							1	2_1	3_1	G_1
060	14G23274	Yes	NA	NA	NA	Alive	044937	044938
							1	3_1
061	12G36996	Yes	No	No	No	Alive	044939	044940
							1	2_4
062	18S42830	No	No	No	No	Alive	044941	046175
							1	3_4
063	17S15422	No	No	No	No	Alive	044943	044944
							1	3_3
064	17S57328	No	No	No	No	Alive	044945	045836	044946
							1	2_3	3_3
065	18G78041	No	Yes	No	No	Alive	044947	044948	044949
							1	2_2	G_1
066	18G30497	No	Yes	No	No	Alive	045247	045248	045249
							1	2_3	G_1
067	18G18297	Yes	NA	NA	NA	Alive	045250	045251	045252
							1_1	2_1	G_1
068	16S48270	No	No	No	No	Alive	045253	045254	045255
							1	3_3	G_1
069	13G09764	Yes	NA	NA	NA	Alive	045256	045257
							1	3_3
070	19G9964	No	No	No	No	Alive	045258	045259
							1	G_3
071	14G19765	Yes	NA	Yes	NA	Alive	045260	045261
							1	2_4
072	19G01607	Yes	Yes	No	No	Alive	045262	045263	045264
							1	2_3	N
073	18G74645	No	No	No	No	Alive	045265	045266
							1	G_3
074	18G39142	Yes	NA	NA	NA	Alive	045267	045268	045269
							1	2_1	G_1
075	19G01311	No	No	No	No	Alive	045270	045271
							1	G_3
076	18G26137	Yes	No	No	No	Alive	045272	045273	045274
							1	3_4	4
077	12G19524	Yes	No	No	No	Alive	045275	045276	045277
							1	3_3	3_4
078	13G08707	Yes	No	No	No	Alive	045278	045279	045280
							1	3_3	4
079	18G54192	No	No	No	No	Alive	045829	045282	045283	045830	045831
							1	1_5	2_1	2_3	3_4
080	13G29314	Yes	Yes	No	No	Alive	045284	045285	047657
							1	3_4	G_1
081	15S29066	Yes	NA	NA	NA	Alive	046178	046179	046180
							1	2_3	G_1
082	19G03382	Yes	NA	NA	NA	Alive	047661	047661	045291
							1	3_1	G_1
083	18G25702	No	No	No	No	Alive	045293
							1_4
084	18G17791	No	No	No	No	Alive	045292	045294
							1	G_3
085	19G09159	Yes	Yes	No	No	Alive	045789	045790	045791	045792	045793
							1	2_2	3_1	3_3	3_4
086	13G02783	No	No	No	No	Alive	045821	045822	045823	045824	045825
							1	2_3	3_3	3_4	4
087	19G11152	No	No	No	No	Alive	045805	045806	045807
							1	2_2	G_1
088	18G72454	No	Yes	No	No	Alive	045808	045809	045810	045811
							1	3_3	G_1	N
089	19G10877	Yes	No	Yes	No	Alive	045812	045813	045814
							1	3_4	G_1
090	18G78829	Yes	Yes	No	No	Alive	045815	045816	045817
							1	2_3	G_1
091	16S43141	Yes	NA	NA	NA	Alive	045826	045827	045828
							1	2_3	G_2
092	16G64452	Yes	NA	NA	NA	Alive	045832	045833	045834
							1	3_3	3_4
093	13G49619	Yes	Yes	No	No	Alive	046176	046177
							1	3_2
094	13G00843	No	No	No	No	Alive	050322	046182	046183
							1	3_3	G_1
095	13G21310	Yes	Yes	No	Yes	Alive	046184	046185	046186
							1	3_4	G_1
096	14G24607	No	No	No	No	Alive	046187	055654	046189
							1	3_3	N
097	16G65201	No	No	No	No	Alive	046190	046191	046192
							1	3_3	G_1
098	17-2810	No	No	No	NA	Alive	046193	046194
							1	G_3
099	18-2137	No	No	No	NA	Alive	046195	046196
							1	G_3
100	17-4584	No	No	No	NA	Alive	046197	046198
							1	G_3
101	17-1807	No	No	No	NA	Alive	046199	046200
							1	G_3
102	19-03810	No	No	No	NA	Alive	046201	046202
							1	NET
103	17-7915	No	No	No	NA	Alive	046203	046204	046205
							1	3_1	G_3
104	18-09415	No	No	No	NA	Alive	046284	046285
							1	G_2_1
105	17-8724	Yes	Yes	No	NA	Alive	046286	046287	046288	046289	046290
							1	1_3	1_6	G_1	G_2
106	18-13176	No	No	No	Yes	Alive	046291	046292	046293	046294	046295
							1	1_3	G_1	G_2	G_2_1
107	19-00779	No	No	No	NA	Alive	046296	046297
							1	G_1
108	19-03449	Yes	NA	NA	NA	Alive	046298	046299
							1	2_3
109	18-1425	Yes	No	No	NA	Alive	046300	046301	046302
							1	1_3	G_2
110	18-09755	No	No	No	NA	Alive	046303	046304
							1	G_2_1
111	19-3887	Yes	NA	NA	NA	Alive	046305	046306	046307
							1	3_3	3_4
112	18-11379	No	No	NA	NA	Alive	046308	046309
							1	G_3
113	18-03720	No	No	No	NA	Alive	046310	046311
							2_2	G_3
114	17-6231	No	No	No	NA	Alive	046312	046313
							1	G_2_1
115	12G19511	Yes	No	No	No	Alive	046314	046315	046316
							1	2_3	3_4
116	17-9083	No	No	No	NA	Alive	055659	055660	046319
							1	1_3	G_2
117	18-11246	No	No	No	NA	Alive	046320	046321	046322
							1	2_1	G_1
118	14G01729	Yes	NA	NA	NA	Alive	046323	046324	046325
							1	3_3	3_4
119	13G51680	No	No	No	No	Alive	046326	046327	046328	046329
							1	3_1	3_2	G_2
120	17-0491	No	No	No	NA	Alive	046330	046331
							1	2_3
121	19-02573	No	No	No	NA	Alive	046385	046386	046387
							1	2_2	G_1
122	17-1498	No	No	NA	NA	Alive	046388	046389	046390
							1	3_4	G_1
123	19-02549	No	No	No	NA	Alive	046391	046392	046393
							1	2_3	3_3
124	17-7089	No	No	NA	NA	Alive	046394	046395	046396
							1	2_3	3_4
125	17-10194	No	No	No	NA	Alive	046397	046398	046399
							1	3_3	G_1
126	18-07171	Yes	Yes	NA	NA	Alive	046400	046401	046402	046403
							1	2_1	G_2	G_2_1
127	18-07593	No	No	No	NA	Alive	046404	046405
							1	3_4
128	17-7954	No	No	No	NA	Alive	046406	046407	046408
							1	G_2	2_2
129	17-10060	No	No	No	NA	Alive	046409	046410	046411
							1	2_1	G_2
130	18-11691	Yes	No	No	NA	Alive	046412	046413	046414
							1	3_4	G_1
131	17-2260	No	No	No	NA	Alive	046415	046416	046417
							1	3_3	3_4
132	18-13069	No	No	No	NA	Alive	046418	046419
							1	3_4
133	17-6572	No	No	No	NA	Alive	046420	046421	046422	046423	046424
							1	2_1	2_2	3_3	G_1
134	17-3379	No	No	No	NA	Alive	046425	046426	046427	046428
							1	G_1	2_4	3_4
135	17-2827	No	No	No	NA	Alive	046429	046430	046431	046432	046433
							1	1_3	2_2	2_4	G_1
136	16S10555	Yes	NA	NA	NA	Alive	049722	049723
							N(1)	T
137	16S29769	Yes	No	No	Yes	Alive	049724	049725
							N(1)	T
138	16S50516	No	No	No	No	Alive	049726	049727
							N(1)	T
139	19S07906	Yes	NA	NA	NA	Alive	049728	049729
							N(1)	T
140	17G48499	No	No	No	No	Alive	055614
							P
141	15S24869	Yes	Yes	No	No	Alive	124300	124299
							N(1)	T
142	16S23403	No	No	No	No	Alive	124302	124301
							N(1)	T
143	16S55455	Yes	Yes	No	No	Alive	124304	124303
							N(1)	T
144	16S54376	No	Yes	NA	NA	Alive	124306	124305
							N(1)	T
145	16S35636	No	Yes	No	No	Alive	124308	124307
							N(1)	T
146	15S29882	No	No	No	No	Alive	124310	124309
							N(1)	T
147	16S35463	No	No	No	No	Alive	124312	124311
							N(1)	T
148	14S03645	No	No	No	NA	Alive	124315	124314
							N(1)	T
149	14S32301	Yes	Yes	No	No	Alive	124317	124316
							N(1)	T
150	14S08034	No	No	No	No	Alive	124319	124318
							N(1)	T
151	14S16650	No	No	No	No	Alive	124321	124320
							N(1)	T
152	16S31344	No	No	No	No	Alive	124313	124322
							N(1)	T
153	17S09364	No	No	No	No	Alive	124324	124323
							N(1)	T
154	17S08765	No	No	No	No	Alive	124325	124328
							N(1)	T
155	17S06463	No	Yes	No	No	Alive	124330	124329
							N(1)	T
156	17S02398	Yes	No	No	No	Alive	124327	124326
							N(1)	T

## Sheet: 1b
Symbol	Tumor purity/%
1(001)	0
1(002)	0
1(003)	0
1(004)	0
1(005)	0
1(007)	0
1(008)	0
1(009)	0
1(010)	0
1(011)	0
1(012)	0
1(013)	0
1(014)	0
1(015)	0
1(016)	0
1(017)	0
1(018)	0
1(019)	0
1(020)	0
1(021)	0
1(022)	0
1(023)	0
1(024)	0
1(025)	0
1(026)	0
1(027)	0
1(028)	0
1(029)	0
1(030)	0
1(031)	0
1(032)	0
1(033)	0
1(034)	0
1(035)	0
1(036)	0
1(037)	0
1(038)	0
1(039)	0
1(040)	0
1(041)	0
1(042)	0
1(043)	0
1(044)	0
1(045)	0
1(046)	0
1(047)	0
1(048)	0
1(049)	0
1(050)	0
1(052)	0
1(053)	0
1(054)	0
1(055)	0
1(057)	0
1(058)	0
1(059)	0
1(060)	0
1(061)	0
1(062)	0
1(063)	0
1(064)	0
1(065)	0
1(066)	0
1(067)	0
1(068)	0
1(069)	0
1(070)	0
1(071)	0
1(072)	0
1(073)	0
1(074)	0
1(075)	0
1(076)	0
1(077)	0
1(078)	0
1(079)	0
1(080)	0
1(081)	0
1(082)	0
1(084)	0
1(085)	0
1(086)	0
1(087)	0
1(088)	0
1(089)	0
1(090)	0
1(091)	0
1(092)	0
1(093)	0
1(094)	0
1(095)	0
1(096)	0
1(097)	0
1(098)	0
1(099)	0
1(100)	0
1(101)	0
1(102)	0
1(103)	0
1(104)	0
1(105)	0
1(106)	0
1(107)	0
1(108)	0
1(109)	0
1(110)	0
1(111)	0
1(112)	0
1(114)	0
1(115)	0
1(116)	0
1(117)	0
1(118)	0
1(119)	0
1(120)	0
1(121)	0
1(122)	0
1(123)	0
1(124)	0
1(125)	0
1(126)	0
1(127)	0
1(128)	0
1(129)	0
1(130)	0
1(131)	0
1(132)	0
1(133)	0
1(134)	0
1(135)	0
1_1(051)	0
1_2(032)	0
1_2(046)	0
1_2(053)	0
1_3(004)	0
1_3(032)	0
1_3(105)	0
1_3(106)	0
1_3(109)	0
1_3(116)	0
1_3(135)	0
1_4(006)	0
1_4(052)	0
1_4(056)	0
1_4(083)	0
1_5(079)	0
1_6(105)	0
1(136)	0
1(137)	0
1(138)	0
1(139)	0
1(141)	0
1(142)	0
1(143)	0
1(144)	0
1(145)	0
1(146)	0
1(147)	0
1(148)	0
1(149)	0
1(150)	0
1(151)	0
1(152)	0
1(153)	0
1(154)	0
1(155)	0
1(156)	0
2_1(001)	0.96
2_1(003)	0.97
2_1(010)	0.95
2_1(011)	0.98
2_1(015)	0.97
2_1(016)	0.98
2_1(018)	0.97
2_1(019)	0.95
2_1(020)	0.98
2_1(021)	0.99
2_1(027)	0.98
2_1(034)	0.95
2_1(035)	0.95
2_1(045)	0.96
2_1(059)	0.98
2_1(067)	0.96
2_1(074)	0.99
2_1(079)	0.99
2_1(117)	0.99
2_1(126)	0.98
2_1(129)	0.95
2_1(133)	0.95
2_2(001)	1
2_2(016)	0.96
2_2(038)	0.99
2_2(065)	0.96
2_2(085)	0.97
2_2(087)	0.98
2_2(113)	0.99
2_2(121)	0.96
2_2(128)	0.99
2_2(133)	0.99
2_2(135)	1
2_3(002)	1
2_3(014)	0.99
2_3(017)	0.97
2_3(024)	0.98
2_3(026)	0.99
2_3(038)	0.98
2_3(042)	1
2_3(058)	0.98
2_3(064)	0.98
2_3(066)	1
2_3(072)	0.95
2_3(079)	0.96
2_3(081)	0.95
2_3(086)	0.95
2_3(090)	0.98
2_3(091)	0.96
2_3(108)	0.98
2_3(115)	0.99
2_3(120)	0.99
2_3(123)	1
2_3(124)	0.98
2_4(002)	0.98
2_4(013)	1
2_4(038)	1
2_4(048)	0.99
2_4(061)	0.97
2_4(071)	0.98
2_4(134)	1
2_4(135)	1
3_1(003)	0.97
3_1(011)	0.97
3_1(020)	0.98
3_1(025)	1
3_1(033)	0.97
3_1(045)	0.98
3_1(058)	0.98
3_1(059)	1
3_1(060)	0.98
3_1(082)	0.96
3_1(085)	1
3_1(103)	0.95
3_1(119)	0.98
3_2(003)	0.98
3_2(005)	0.98
3_2(011)	0.97
3_2(020)	0.97
3_2(025)	0.98
3_2(033)	0.95
3_2(049)	0.98
3_2(093)	0.96
3_2(119)	0.95
3_3(002)	0.99
3_3(005)	0.99
3_3(013)	0.98
3_3(026)	1
3_3(048)	1
3_3(063)	0.98
3_3(064)	0.97
3_3(068)	0.99
3_3(069)	0.99
3_3(077)	0.97
3_3(078)	0.97
3_3(085)	0.98
3_3(086)	1
3_3(088)	0.95
3_3(092)	0.98
3_3(094)	0.98
3_3(096)	1
3_3(097)	0.97
3_3(111)	0.97
3_3(118)	0.95
3_3(123)	0.97
3_3(125)	0.95
3_3(131)	1
3_3(133)	0.98
3_4(012)	0.97
3_4(017)	0.97
3_4(019)	0.97
3_4(047)	1
3_4(048)	0.98
3_4(062)	0.98
3_4(076)	0.98
3_4(077)	1
3_4(079)	1
3_4(080)	1
3_4(085)	0.96
3_4(086)	0.96
3_4(089)	0.96
3_4(092)	0.96
3_4(095)	1
3_4(111)	1
3_4(115)	0.98
3_4(118)	0.98
3_4(122)	1
3_4(124)	1
3_4(127)	1
3_4(130)	1
3_4(131)	1
3_4(132)	0.97
3_4(134)	0.98
4(011)	0.97
4(012)	0.97
4(076)	1
4(078)	1
4(086)	0.98
5(136)	0.98
5(137)	0.98
5(138)	1
5(139)	0.98
5(141)	0.99
5(142)	0.99
5(143)	0.98
5(144)	0.99
5(145)	1
5(146)	1
5(147)	1
5(148)	1
5(149)	1
5(150)	0.98
5(151)	0.99
5(152)	0.99
5(153)	0.99
5(154)	0.98
5(155)	1
5(156)	1
G_1(001)	0.98
G_1(003)	0.98
G_1(005)	0.98
G_1(007)	0.98
G_1(010)	0.97
G_1(011)	0.97
G_1(012)	0.97
G_1(014)	0.97
G_1(015)	1
G_1(016)	1
G_1(021)	1
G_1(024)	1
G_1(025)	1
G_1(032)	1
G_1(034)	0.99
G_1(035)	0.99
G_1(046)	0.99
G_1(049)	0.99
G_1(053)	0.98
G_1(058)	1
G_1(059)	1
G_1(065)	1
G_1(066)	0.99
G_1(067)	0.99
G_1(068)	0.99
G_1(074)	0.99
G_1(080)	0.99
G_1(081)	0.98
G_1(082)	0.98
G_1(087)	0.98
G_1(088)	1
G_1(089)	1
G_1(090)	1
G_1(094)	1
G_1(095)	0.98
G_1(097)	0.98
G_1(105)	0.98
G_1(106)	0.98
G_1(107)	0.98
G_1(117)	0.98
G_1(121)	0.98
G_1(122)	0.98
G_1(125)	0.98
G_1(130)	0.98
G_1(133)	0.98
G_1(134)	0.98
G_1(135)	0.98
G_2(008)	0.98
G_2(009)	0.98
G_2(017)	0.98
G_2(018)	1
G_2(022)	0.97
G_2(036)	0.97
G_2(039)	0.97
G_2(041)	0.97
G_2(043)	0.97
G_2(044)	1
G_2(091)	1
G_2(105)	1
G_2(106)	0.98
G_2(109)	0.97
G_2(116)	0.97
G_2(119)	0.97
G_2(126)	0.98
G_2(128)	0.98
G_2(129)	0.98
G_2_1(039)	0.97
G_2_1(044)	0.98
G_2_1(104)	1
G_2_1(106)	1
G_2_1(110)	0.98
G_2_1(114)	1
G_2_1(126)	0.98
G_3(023)	0.98
G_3(028)	0.99
G_3(029)	0.97
G_3(030)	0.98
G_3(031)	0.97
G_3(037)	0.97
G_3(040)	0.97
G_3(052)	0.97
G_3(054)	0.99
G_3(055)	0.99
G_3(057)	1
G_3(070)	1
G_3(073)	1
G_3(075)	1
G_3(084)	0.99
G_3(098)	0.99
G_3(099)	0.99
G_3(100)	1
G_3(101)	1
G_3(103)	0.98
G_3(112)	0.98
G_3(113)	0.98
G_3_1(028)	0.98
G_3_2(040)	0.98
NET(102)	1
L_1(007)	1
L_2(007)	1
P(140)	1
N(004)	1
N(024)	0.98
N(033)	0.99
N(052)	1
N(056)	1
N(072)	0.98
N(088)	1
N(096)	1
N_1(038)	1
C(008)	1
C(010)	1
C(050)	0.99

## Sheet: 1c
No.	Case ID	Substages (Experiment ID)-phosphoproteome
002	18G05070	124016	124017
		2_4	3_3
008	18G55508	123946	123947
		1	G_2
009	18G53874	123963
		1
011	18G13292	123999	124000	124001
		2_1	3_1	3_2
012	18G451	124018	124020	124021
		1	3_4	4
013	18G33524	124011	124012	124013
		1	2_4	3_3
014	18G80110	083154	083155
		1	2_3
015	18G49827	123981	123982
		2_1	G_1
020	18G464	083165	083166	083167
		1	2_1	3_1
022	18G03494	124003	124004
		1	G_2
028	17G57752	124336
		1
030	18G01194	123987	123988
		1	G_3
031	18G45235	123967	123968
		1	G_3
033	18G33256	123948	123949	123950
		1	3_1	3_2
036	18G43570	124005	124006
		1	G_2
040	18G03681	124333	124334
		1	G_3
041	17G61985	123991	123992
		1	G_2
043	18G00343	123996	123997
		1	G_2
044	17G45217	123969
		1
045	18G30977	083168
		3_1
048	14G19877	083140	083141	083142
		1	2_4	3_3
054	18G07485	123989
		1
058	18G07490	083138	083139
		1	3_1
059	16S07178	083159	083160
		1	3_1
060	14G23274	083150	083151
		1	3_1
061	12G36996	123951	123952
		1	2_4
062	18S42830	123961	123962
		1	3_4
064	17S57328	123943	123944	123945
		1	2_3	3_3
068	16S48270	124022	124331	124332
		1	3_3	G_1
069	13G09764	083152	083153
		1	3_3
071	14G19765	124007
		1
072	19G01607	123953	123954
		1	2_3
077	12G19524	123993	123994	123995
		1	3_3	3_4
078	13G08707	123974	123975	123976
		1	3_3	4
079	18G54192	083161	083162	083163
		1	2_1	2_3
080	13G29314	123977	123978	123979
		1	3_4	G_1
085	19G09159	083156	083157
		1	2_2
086	13G02783	123956	123957	123958
		1	2_3	3_3
087	19G11152	123971	123972	123973
		1	2_2	G_1
089	19G10877	083146	083147
		1	3_4
093	13G49619	083148	083149
		1	3_2
097	16G65201	124014	124015
		1	3_3
118	14G01729	083144	083145
		3_3	3_4
119	13G51680	123985	123986
		3_2	G_2
136	16S10555	083136	083137
		N(1)	T
137	16S29769	083169	083170
		N(1)	T
138	16S50516	083134	083135
		N(1)	T
154	17S08765	124350	124349
		N(1)	T
155	17S06463	124352	124351
		N(1)	T
