# Supplementary material for: Comprehensive proteogenomic characterization of early duodenal cancer reveals the carcinogenesis tracks of different subtypes
Source: Nat Commun. 2023 Mar 29;14:1751. doi: 10.1038/s41467-023-37221-5 (PMC10060430; doi:10.1038/s41467-023-37221-5)
Supplement: Supplementary file 6 — Dataset 3 [file 41467_2023_37221_MOESM6_ESM.xlsx]

## Sheet: Description
Supplementary Data 3: The Identifications of Proteins and Phosphosites in DC, and Spearman's Correlation of 30 HEK293T Cell Samples.
Sheet	Description
3a	The correlations analysis of 30 HEK293T cell samples as quality control.
3b	The proteins identification (11,904) by screened with high conﬁdence unique proteins identiﬁed with ≥2 unique strict peptides and high abundance range (FOT ≥1.0E-5)
	Note: The NA and 0 were changed by 1.0E-5.
3c	The (normalized) phosphosites identification of 111 samples in DC (identified in more than 20% samples of every substage).

## Sheet: 3a
Symbol	293T-01	293T-02	293T-03	293T-04	293T-05	293T-06	293T-07	293T-08	293T-09	293T-10	293T-11	293T-12	293T-13	293T-14	293T-15	293T-16	293T-17	293T-18	293T-19	293T-20	293T-21	293T-22	293T-23	293T-24	293T-25	293T-26	293T-27	293T-28	293T-29	293T-30
2021-03-01	2.01914	3.12452	3.55848	3.93794	2.52222	2.08312	2.40916	2.12942	1.9247	3.40132	2.13781	3.31159	3.18662	2.63706	3.99197	2.67396	3.33706	0.857425	1.5586	2.98088	1.01415	2.26259	2.46901	0.000224302	1.40079	2.98909	0.000224302	2.07145	2.59885	2.04262
2021-03-02	1.79382	0.940755	1.76062	2.03745	1.35721	1.89041	1.49377	1.60343	0.863303	1.50194	0.869904	1.84517	1.48952	1.53479	2.11895	0.328515	0.520231	0.732785	1.28255	0.813745	0.86636	1.19922	0.420349	0.671327	0.682139	1.09057	0.642462	0.848722	1.25168	0.739871
2021-03-05	3.4001	2.66103	1.64412	1.83065	1.81375	1.6601	2.34107	1.09537	2.69031	2.35529	2.4531	2.99516	2.32349	1.13598	3.88523	0.272501	2.56121	1.21923	1.57118	0.610193	0.000224302	1.5669	2.71052	2.54605	0.743742	2.30592	1.11105	0.517551	2.94454	2.90702
2021-03-06	0.000224302	0.0661719	0.0664788	0.000224302	0.000224302	0.193069	0.129495	0.000224302	0.000224302	0.000224302	0.000224302	0.000224302	0.0662318	0.000224302	0.0983894	0.000224302	0.000224302	0.000224302	0.000224302	0.000224302	0.000224302	0.000224302	0.000224302	0.000224302	0.000224302	0.000224302	0.000224302	0.000224302	0.000224302	0.000224302
2021-09-02	51.2648	44.2613	46.2883	39.9551	50.7903	41.8333	45.7766	49.6513	37.6179	47.5152	44.62	46.5538	43.6866	40.5272	41.2837	35.2805	28.6171	30.7719	25.6998	45.0045	35.7688	50.6154	39.0112	30.3306	26.9601	35.4041	31.6064	39.7573	43.8864	34.1903
2021-09-03	1.05597	44.2613	0.991441	0.488944	0.580579	1.03688	2.14152	1.73847	0.960555	0.782308	1.01147	1.16087	0.796849	0.808806	0.78765	2.91718	0.416309	1.99481	0.000224302	2.88181	1.28158	0.23615	0.643143	2.15537	0.976372	0.43597	0.000224302	0.985906	0.630733	0.488983
2021-09-05	0.109284	1.18414	1.43757	0.679578	0.140237	0.800988	0.750625	1.2553	0.983211	1.38145	0.85333	0.949155	0.950901	1.21599	1.32139	0.261861	0.594243	0.000224302	0.337701	0.382389	0.391722	0.575772	1.28863	0.563355	0.900725	0.573723	0.755172	0.702953	0.682897	0.682007
2021-09-06	5.91741	6.33458	6.60652	6.62426	4.90498	6.33098	7.68796	6.12939	4.14562	6.21956	6.24451	5.75066	6.32545	5.35142	7.28662	4.78964	3.87022	2.29324	3.52546	3.47039	3.51781	6.73286	3.94611	3.57361	3.82809	2.67526	3.12209	6.77769	4.71046	4.85637
2021-09-07	28.2329	41.2012	47.1361	42.6619	30.9732	48.6286	42.5807	53.0005	44.581	45.3083	49.819	37.0966	43.1409	48.0754	46.0488	31.4913	48.6387	41.1822	41.7009	32.583	44.1243	47.4923	45.1652	48.9173	48.0486	37.8695	41.2549	50.1341	45.1092	42.0012
2021-09-08	5.86737	4.71262	4.84886	6.07622	5.21177	7.01507	3.9015	7.97792	5.88917	6.15672	4.44218	5.7224	6.33239	6.63906	5.71871	6.15458	6.23531	4.23903	3.08173	4.42422	4.28577	3.53559	4.66695	2.97778	3.80293	4.49287	7.00504	4.67534	1.57009	5.29809
2021-09-09	7.73756	11.3258	11.687	9.14455	10.1509	12.2406	10.0205	10.9598	8.5927	11.335	10.9458	10.3165	9.83691	10.5408	9.93929	6.52437	8.42395	8.25626	7.2502	11.1299	7.49943	10.0208	8.06461	8.07081	9.88885	8.57847	7.89035	11.2649	7.0988	7.86461
2021-09-10	1.62749	1.37129	1.45042	0.552151	0.444591	1.71934	1.39027	2.09907	0.514525	1.71179	0.511898	1.17347	1.1079	0.915398	1.38011	0.819551	1.05935	0.766885	0.000224302	0.164535	0.401887	1.38858	1.55697	0.000224302	0.368152	0.000224302	0.000224302	1.94712	0.780487	0.910823
2021-09-11	26.8591	23.1111	24.4305	28.1004	21.5981	22.5597	22.0304	22.1306	26.4507	20.0881	23.8124	19.1608	24.0246	24.9451	23.9895	33.1577	29.2133	38.4114	12.3372	31.0706	26.7854	17.7133	23.5815	22.206	31.4643	20.2657	23.2031	24.8676	23.8819	29.3907
2021-09-15	3.45968	1.51248	3.72418	3.08478	2.44718	3.45627	4.08079	5.59537	1.5611	3.65741	3.35151	1.47919	2.75433	2.52383	4.46127	4.09422	1.99977	4.68262	4.53972	5.99465	1.38102	1.39921	3.03637	4.15398	2.44334	5.04109	0.000224302	3.4431	1.76914	1.44336
A2LD1	0.000224302	1.30829	0.279012	0.000224302	0.000224302	0.267859	0.114048	0.000224302	0.000224302	0.21195	0.000224302	1.28312	0.000224302	0.000224302	0.584894	0.000224302	0.000224302	0.000224302	0.000224302	0.000224302	0.000224302	0.000224302	0.000224302	0.000224302	0.000224302	0.000224302	0.000224302	0.000224302	0.000224302	0.000224302
AAAS	8.71365	10.9947	9.09081	8.23524	7.67294	9.16598	11.133	9.2347	8.03061	9.37621	5.9042	7.9528	8.98963	8.18721	7.72324	7.46711	5.54256	5.84943	6.65992	4.82167	3.459	10.5463	6.86858	7.83022	6.66192	9.92222	5.45714	4.69802	6.16879	7.55139
AACS	0.0946228	0.111921	0.000224302	0.326738	0.109168	0.310714	0.0955885	0.126949	0.000224302	0.275713	0.000224302	0.227157	0.421021	0.290921	0.364139	0.000224302	0.000224302	0.000224302	0.000224302	0.000224302	0.000224302	0.000224302	0.000224302	0.000224302	0.000224302	0.000224302	0.000224302	0.000224302	0.000224302	0.000224302
AAGAB	3.38163	5.48827	3.75681	2.1595	2.49939	3.82053	5.70402	4.72643	4.12799	3.4833	2.61095	4.14804	3.30405	2.8355	3.17639	1.79029	2.64672	2.18209	0.000224302	0.723588	1.14611	4.94906	4.0022	3.71565	2.67829	4.58838	2.85106	1.98659	5.32998	3.48173
AAK1	0.458994	1.01795	0.467944	0.746098	0.0804086	1.41864	0.946535	0.944009	0.844747	0.643841	0.626242	1.50908	0.827775	0.685014	0.546871	0.264184	0.278302	0.000224302	0.199819	0.334068	0.0631024	0.378076	0.248705	0.000224302	0.460425	0.000224302	0.23393	0.263595	0.699336	0.232961
AAMDC	2.29616	3.68887	4.2485	3.54175	1.04698	4.7613	2.12668	1.04567	2.15991	3.79866	2.27019	3.67797	12.1102	3.17835	15.9546	6.19786	2.96449	8.4445	4.97912	12.8448	20.6728	3.01434	19.5595	4.14929	4.8847	1.3302	2.40172	4.03791	3.08076	1.86635
AAMP	5.48453	5.5366	5.8099	5.06847	4.42553	6.91725	5.90771	4.85188	3.98734	5.37831	7.52646	5.76295	2.37594	4.57347	5.27255	3.59017	4.41542	6.58673	2.43215	7.44183	3.82728	8.6158	2.10094	2.79966	3.13199	3.82939	1.87728	3.58799	3.20391	5.17888
AAR2	2.29569	0.985659	2.76276	2.87667	0.987055	1.75849	5.44409	3.47705	1.63449	3.2663	1.16154	0.691184	2.40898	1.29195	2.32383	1.27484	0.169772	1.53917	0.515136	1.45661	1.61646	2.25192	2.34793	0.915648	0.000224302	0.000224302	0.000224302	1.65349	2.25979	0.000224302
AARS	40.9046	43.7101	42.7021	43.3008	37.6679	45.3375	45.2642	47.4364	39.0465	45.8226	41.4175	52.1961	46.4021	37.7683	39.8255	27.2607	37.1705	28.4955	33.378	31.2581	38.1557	46.9967	40.0394	31.9097	37.9331	27.5998	23.7954	40.0995	34.5311	37.1313
AARS2	3.42536	5.36348	4.80082	4.47692	4.03062	4.85244	6.0102	5.25009	4.47674	4.86498	4.70392	5.51945	3.44639	3.89509	5.2972	3.78508	5.07163	4.02011	2.9541	4.05381	4.81397	4.69144	6.02949	4.0207	4.43515	4.31583	4.22327	6.04836	5.39852	3.89083
AARSD1	0.487221	0.631916	0.847927	1.14989	0.0718164	1.58995	1.16403	1.62706	0.726737	1.42907	0.7643	0.493683	1.43072	1.32761	1.18128	0.371118	0.905968	0.25491	1.35056	0.202177	0.501594	0.598733	0.513062	0.936735	0.16845	0.330851	0.000224302	0.366308	0.700295	0.561356
AASDHPPT	11.9378	16.91	12.1378	14.5782	16.3877	14.4053	14.5195	14.5947	13.2636	16.4964	9.93609	17.2307	15.2451	11.2558	15.243	11.8054	13.6604	9.04404	10.0234	9.73524	13.0124	13.0858	13.1978	12.4244	14.0556	13.2581	10.4213	16.0834	14.0701	11.8915
AASS	3.87051	5.67402	5.31769	8.58376	3.58944	5.40405	6.41244	6.68321	4.10207	6.31399	5.18847	9.32562	4.91532	4.02542	9.57789	5.54748	8.4645	3.4979	4.11168	6.83812	3.47497	4.66166	4.14045	3.47599	5.84725	3.54231	2.82857	3.53755	4.49669	4.56367
AATF	2.67149	7.04908	4.75651	6.15441	3.20445	5.72119	9.94439	4.9753	5.68294	6.82536	3.73481	6.59853	5.87952	6.29865	5.51685	2.93149	5.12402	3.16891	4.39857	2.90938	2.18128	6.42189	4.92976	4.29634	4.07201	2.17973	3.35157	5.25724	3.03342	3.78315
ABAT	0.285343	0.000224302	0.29571	0.294425	0.339777	0.0692718	0.525867	0.277964	0.222125	0.0738723	0.000224302	0.101208	0.272637	0.247167	0.275023	0.209993	0.565758	0.000224302	0.153421	0.000224302	0.000224302	0.000224302	0.259857	0.000224302	0.264197	0.338522	0.000224302	0.0823068	0.0723879	0.000224302
ABCA2	0.0312415	0.950333	0.000224302	0.0313996	0.000224302	0.161469	0.151575	0.0320227	0.855847	0.0391765	0.642003	0.040661	0.000224302	0.000224302	0.00609348	0.000224302	0.000224302	0.000224302	0.000224302	0.000224302	0.000224302	0.000224302	0.000224302	0.000224302	0.000224302	0.000224302	0.000224302	0.000224302	0.000224302	0.000224302
ABCB10	1.36869	1.65875	1.90435	1.61098	1.16746	2.07685	0.903828	1.14006	1.29184	1.85822	1.31658	2.23878	1.65304	1.98369	1.44651	0.954395	1.431	0.539626	0.438532	0.539648	0.844993	1.60724	1.2495	0.384956	0.996104	0.980923	0.740802	0.342629	1.56908	1.24972
ABCB6	0.000224302	0.174482	0.702038	0.17608	0.000224302	0.466421	0.608885	0.569843	0.063406	0.204294	0.209991	0.0731069	0.44766	0.447145	0.403325	0.076261	0.000224302	0.000224302	0.000224302	0.000224302	0.000224302	0.111198	0.159662	0.000224302	0.0965259	0.000224302	0.000224302	0.107853	0.375983	0.134051
ABCB7	3.13261	2.95485	3.28605	33.6511	1.08972	2.69665	2.84138	3.47816	1.74525	2.91486	1.90626	3.37319	2.49863	1.40064	1.94872	2.59426	1.30867	1.02818	0.592741	3.56445	1.01226	1.31374	1.65681	1.10412	1.60174	1.50996	0.586306	1.68667	2.02139	1.69779
ABCB8	0.0359944	0.178463	0.0924893	0.250146	0.000224302	0.11828	0.0873524	0.117457	0.000224302	0.29287	0.0957883	0.0245073	0.000224302	0.000224302	0.237465	0.000224302	0.14326	0.000224302	0.000224302	0.000224302	0.000224302	0.000224302	0.000224302	0.131259	0.000224302	0.000224302	0.000224302	0.0761437	0.120314	0.0887514
ABCC1	0.481395	0.686344	0.659137	1.02884	0.369795	0.865165	1.05336	0.76356	0.640889	0.787992	0.220736	0.648301	0.705275	0.508645	1.24628	0.822142	0.140765	0.263776	0.189073	0.210102	0.339301	0.857223	0.477107	0.186249	0.389678	0.119081	0.0978469	0.571596	0.272816	0.0926203
ABCC4	0.15019	0.37811	0.432852	0.286832	0.220428	0.377178	0.507397	0.577652	0.434354	0.562114	0.154066	0.152795	0.0813625	0.359837	0.358569	0.242359	0.0483837	0.000224302	0.128704	0.0854996	0.000224302	0.247598	0.737443	0.433576	0.122725	0.443425	0.000224302	0.278104	0.000224302	0.11783
ABCD3	5.90585	7.21983	6.38701	5.97432	6.5755	7.14121	8.69585	7.78233	6.60343	6.94966	5.97489	8.1923	5.64898	6.38645	6.14604	6.47167	6.86903	4.7379	5.80465	6.30788	5.49278	6.18672	7.19791	7.30209	4.68935	6.51762	4.96582	6.08453	5.156	5.12039
ABCE1	16.6192	19.146	22.3805	21.0157	19.0708	22.1984	17.38	21.0314	25.012	20.389	13.6699	25.6007	16.9939	20.1214	19.0953	19.6921	19.328	17.8813	20.2485	17.5382	20.5731	21.4971	26.2966	20.3019	17.5236	22.257	26.7868	19.8014	20.7277	19.155
ABCF1	10.2077	8.38714	6.6186	7.79925	7.45207	8.69315	7.96545	8.15019	7.47461	9.01877	8.47288	8.78166	7.57891	6.32796	9.07708	6.54616	7.68624	4.84624	5.97121	5.35252	7.33844	6.84378	8.95218	7.95161	5.14175	8.56604	7.63544	6.12911	7.19493	7.60144
ABCF2	5.95339	6.85384	8.17434	6.96706	6.14397	6.09245	5.46236	5.44142	6.42872	5.91389	4.92793	7.22155	5.06461	4.17917	7.05034	4.512	4.60933	2.33156	3.11039	5.00118	3.50344	7.09362	6.74685	3.6462	5.45983	4.18538	4.10912	4.99386	6.56525	5.71001
ABCF3	0.56691	0.908028	0.422101	0.708541	0.366104	0.728835	0.566191	0.814963	0.293298	0.242044	0.312679	0.427906	0.489405	0.61357	0.643371	0.219585	0.583664	0.767588	0.198948	0.000224302	0.000224302	0.350602	0.510041	0.109057	0.400004	0.261823	0.000224302	0.170949	0.146594	0.153949
ABHD10	33.8985	43.3736	40.8216	40.7263	40.857	37.8741	31.6168	40.8768	39.2515	39.6158	39.71	39.0612	38.9062	37.0513	44.7592	24.1522	33.6496	23.4843	17.3585	29.3788	30.1808	39.6347	40.0415	40.06	34.9404	37.8936	30.8073	38.9439	44.4499	35.7536
ABHD11	1.51477	3.67345	2.7914	2.85533	0.676745	4.00722	3.22577	1.55715	2.11382	4.46811	1.22963	3.08595	5.49613	1.4364	1.71744	0.000224302	2.31852	0.292833	0.439019	1.22647	1.46351	2.55	3.16572	0.419278	3.19347	0.000224302	0.33209	0.657277	1.4642	0.602773
ABHD12	0.238612	1.44086	1.07239	1.01164	0.206653	0.6542	0.660771	1.43238	0.490343	0.407527	0.542227	0.714876	0.536463	0.778861	0.789906	0.921038	0.000224302	0.000224302	0.28984	0.000224302	1.02551	0.156385	0.365961	0.500374	0.530691	0.175576	0.000224302	0.473791	0.509559	0.885546
ABHD14B	12.574	18.1429	8.6713	16.1051	14.653	16.6889	17.8781	11.247	15.0739	13.1918	11.8234	17.8247	17.282	12.648	18.9139	15.6329	11.7666	13.4243	6.54581	17.5161	8.96775	18.0683	12.5137	10.5109	10.1507	13.7935	7.56359	11.7111	7.52488	13.1503
ABHD16A	0.742777	0.0725801	0.110952	0.000224302	0.000224302	0.151337	0.415044	0.107565	0.000224302	0.196534	0.102881	0.248595	0.296361	0.000224302	0.313244	0.000224302	0.000224302	0.000224302	0.000224302	0.000224302	0.000224302	0.000224302	0.000224302	0.000224302	0.000224302	0.000224302	0.000224302	0.000224302	0.000224302	0.000224302
ABHD17B	0.000224302	0.443789	0.168316	0.000224302	0.000224302	0.000224302	0.472625	0.459191	0.000224302	0.000224302	0.000224302	0.090689	0.000224302	0.170305	0.000224302	0.000224302	0.000224302	0.000224302	0.000224302	0.000224302	0.000224302	0.000224302	0.000224302	0.000224302	0.000224302	0.000224302	0.000224302	0.000224302	0.000224302	0.000224302
ABHD5	0.229616	0.108911	0.131452	0.0956065	0.000224302	0.320895	0.193412	0.11657	0.000224302	0.000224302	0.000224302	0.11856	0.215378	0.000224302	0.0867092	0.000224302	0.000224302	0.000224302	0.000224302	0.000224302	0.000224302	0.000224302	0.000224302	0.000224302	0.000224302	0.000224302	0.000224302	0.000224302	0.000224302	0.000224302
ABHD6	0.140158	0.681933	1.1232	0.286058	0.000224302	0.814058	0.896791	0.323225	0.354946	0.86136	0.000224302	0.000224302	0.655345	0.725536	0.507115	0.000224302	0.000224302	0.000224302	0.000224302	0.000224302	0.000224302	0.000224302	0.000224302	0.000224302	0.000224302	0.000224302	0.000224302	0.000224302	0.000224302	0.000224302
ABI1	6.34302	6.39736	5.59809	6.15906	4.37376	5.66618	4.22438	3.45133	5.04527	3.71472	3.81744	6.33031	7.00242	7.01712	3.79639	2.2575	6.73293	1.8601	4.50592	4.39993	5.09949	6.1127	6.21839	6.09754	6.07061	3.51595	6.50147	4.11612	6.8525	6.34489
ABI2	1.06438	0.546454	2.44896	2.67988	0.749806	2.94446	2.7997	4.24718	2.42901	1.61344	2.1119	1.45312	2.42644	1.17272	2.33348	0.64649	0.466454	0.435376	1.64905	0.781192	1.99366	2.36061	2.86899	3.00659	1.10037	1.00247	0.721559	1.7581	1.97948	2.19996
ABL1	0.000224302	0.0989164	0.0606987	0.0500315	0.000224302	0.000224302	0.026601	0.000224302	0.0606693	0.000224302	0.000224302	0.0436962	0.0302284	0.000224302	0.000224302	0.000224302	0.000224302	0.000224302	0.000224302	0.000224302	0.000224302	0.000224302	0.000224302	0.000224302	0.000224302	0.000224302	0.000224302	0.000224302	0.000224302	0.000224302
ABL2	0.537158	0.376308	0.235648	0.135055	0.129004	0.176231	0.234179	0.34245	0.356827	0.263652	0.162355	0.232049	0.206355	0.137249	0.12043	0.470426	0.173196	0.238752	0.000224302	1.06697	0.000224302	0.192494	0.000224302	0.281443	0.335622	0.000224302	13.8789	0.0560274	0.391899	0.383123
ABLIM1	0.0620623	0.340573	0.358661	0.27042	0.000224302	0.231481	0.596224	0.325093	0.000224302	0.40152	0.112849	0.21681	0.45587	0.350669	0.552127	0.000224302	0.120593	0.000224302	0.000224302	0.000224302	0.000224302	0.201799	0.0891044	0.000224302	0.000224302	0.000224302	0.441882	0.13754	0.452109	0.000224302
ABR	0.0411441	0.000224302	0.000224302	0.000224302	0.000224302	0.0993666	0.0362173	0.0778751	0.000224302	0.0536978	0.000224302	0.000224302	0.0492583	0.000224302	0.0448825	0.000224302	0.000224302	0.000224302	0.000224302	0.000224302	0.000224302	0.000224302	0.000224302	0.000224302	0.000224302	0.000224302	0.000224302	0.000224302	0.000224302	0.000224302
ABRACL	59.6328	63.9369	55.0676	76.611	69.0625	41.4646	68.1653	83.356	39.9005	52.2807	43.7603	65.6347	61.7192	38.7138	45.4185	0.000224302	33.5332	52.4989	80.2597	77.9655	16.5736	97.6654	60.4036	55.1967	42.1858	87.9201	53.285	47.7604	54.54	42.7604
ABT1	2.10397	1.7514	1.3072	1.68941	1.08036	1.98359	2.27784	0.799679	1.90555	1.39159	0.580676	1.84517	2.37314	1.11688	1.06217	1.32333	0.892318	0.22283	0.000224302	0.000224302	1.41258	1.94544	2.11431	0.737812	0.528788	0.325547	0.895123	0.990931	1.73879	0.717575
ABTB2	0.117425	0.000224302	0.000224302	0.000224302	0.000224302	0.000224302	0.000224302	0.000224302	0.191843	0.136934	0.000224302	0.000224302	0.156348	0.000224302	0.000224302	0.000224302	0.000224302	0.000224302	0.000224302	0.000224302	0.000224302	0.000224302	0.000224302	0.000224302	0.000224302	0.000224302	0.000224302	0.000224302	0.000224302	0.000224302
ACAA1	4.5934	7.13397	5.32861	7.3015	3.84941	5.78174	7.29643	11.2488	3.42389	8.1781	4.61627	7.21169	6.50143	8.4289	2.84476	3.2089	6.92765	2.95083	6.0645	2.72959	5.13302	6.97137	9.72757	4.51003	5.97807	2.44495	3.18975	9.09708	5.1043	6.05163
ACAA2	15.0464	16.9833	15.4264	18.651	10.2635	13.5231	17.2472	15.9177	12.1455	18.4093	16.1314	14.9155	16.1424	19.1184	16.7267	15.6482	13.1387	15.1929	11.4714	15.0072	11.3541	11.6977	8.94652	11.4392	17.8277	12.3779	8.45141	19.5863	10.5153	12.3785
ACACA	1.31102	3.32666	2.65461	2.35962	1.75573	3.20675	2.8792	2.76762	3.38526	3.42185	2.32789	3.26377	2.69011	2.55544	3.03709	1.67917	1.93519	1.48887	1.92548	1.21667	1.86907	2.48665	2.4101	2.78486	1.42236	1.66918	1.33328	1.91257	2.35148	1.90603
ACAD10	0.11144	0.166004	0.112347	0.062307	0.000224302	0.375892	0.098399	0.272376	0.094388	0.084644	0.263292	0.125424	0.0842111	0.214994	0.118442	0.000224302	0.0887279	0.184793	0.000224302	0.0634938	0.151758	0.109804	0.269226	0.000224302	0.000224302	0.000224302	0.0726995	0.000224302	0.340781	0.209039
ACAD11	3.57668	4.87086	5.77689	4.82019	4.30849	5.19026	5.79138	5.05136	4.47826	4.33782	4.50642	3.91105	6.42593	5.2346	5.45871	3.67084	4.76892	4.53465	6.28217	3.90811	4.2533	4.17775	3.51722	4.86733	5.33841	3.26607	3.15302	5.68115	4.76506	4.4394
ACAD8	0.317538	0.820259	0.561838	0.713964	0.198331	0.887464	0.749883	0.430047	0.901312	0.737605	0.173021	0.488908	0.727169	0.5671	0.492627	0.393553	0.190237	0.000224302	0.171035	0.000224302	0.000224302	0.270693	0.298051	0.12145	0.155788	0.000224302	0.000224302	0.167124	0.629397	0.301077
ACAD9	7.25178	7.7337	7.99991	7.46956	4.92536	5.71281	5.79181	6.88138	6.47295	6.38687	5.28806	6.54304	9.46072	6.94671	7.48476	5.96262	4.71231	6.80469	5.49044	7.30904	3.40126	5.14667	6.71967	5.55721	8.21905	5.42274	8.08591	7.20277	7.37065	4.48551
ACADL	0.000224302	0.000224302	0.000224302	0.099821	0.000224302	0.114951	0.000224302	0.108151	0.000224302	0.000224302	0.000224302	0.484087	0.124965	0.000224302	0.000224302	0.000224302	0.000224302	0.000224302	0.000224302	0.000224302	0.000224302	0.000224302	0.000224302	0.000224302	0.000224302	0.000224302	0.000224302	0.000224302	0.000224302	0.000224302
ACADM	31.8479	36.289	33.9202	26.4413	27.9769	33.534	31.4598	34.8908	32.8003	34.75	29.2475	37.0591	26.4453	27.8937	27.2848	27.7698	27.1718	24.2504	34.3001	32.4539	28.6481	25.2443	31.3376	33.5116	26.2272	30.2997	33.5513	29.0559	30.5956	27.5091
ACADS	6.96308	10.055	7.88482	12.0299	10.7452	12.3073	10.5136	11.083	8.51136	9.67427	8.79695	11.7809	9.33447	10.6186	10.4973	8.89711	8.54359	4.17575	6.19456	4.90896	6.45606	9.02635	9.70692	7.07025	10.1015	7.04448	7.22808	6.61462	9.44821	6.28725
ACADSB	8.76667	11.7077	12.1065	12.4399	12.411	12.6336	8.83801	18.9016	10.3629	11.0383	11.0953	12.1354	9.99959	17.8065	11.4351	10.6748	6.9407	12.2361	5.47611	8.22905	10.5782	11.9885	11.3514	9.95836	12.0598	8.82385	3.93012	12.9565	11.757	9.69053
ACADVL	7.41168	6.95664	5.70367	8.27768	7.96292	7.25189	6.00178	3.87285	6.05676	6.99336	5.31456	7.07918	6.57573	6.80747	7.43022	6.61476	5.60619	5.93189	4.61381	5.58183	4.81982	7.16497	6.09579	4.39333	5.33316	5.81294	5.9859	5.31785	5.48798	6.26307
ACAP2	0.267495	0.298451	0.411453	0.29079	0.150705	0.634132	0.461492	0.284478	0.538435	0.560027	0.0766569	0.56907	0.145986	0.456513	0.710766	0.0841514	0.504272	0.338413	0.425797	0.412421	0.714099	0.313971	0.49615	0.598897	0.335885	0.173798	0.106025	0.493774	0.135313	0.18305
ACAT1	84.2137	112.676	101.017	98.4337	95.9021	115.936	96.562	98.7123	100.382	97.2016	122.789	80.8508	94.9207	114.269	87.8033	61.4663	127.38	99.7213	87.0818	90.0305	133.789	108.984	70.914	112.111	108.151	101.218	81.0965	74.2822	105.13	107.694
ACAT2	23.2798	35.4789	20.3421	29.2291	26.5135	34.3909	45.1286	48.5596	22.0482	25.9317	30.9455	33.2138	21.2845	38.5515	35.6941	36.7732	26.7543	16.1351	25.1554	23.7053	22.8825	33.7777	27.1878	29.249	31.0181	36.6341	16.611	38.1774	23.1128	21.8852
ACBD3	10.5348	19.1331	24.0002	14.5675	12.1109	17.2081	12.9294	12.501	23.3208	18.4796	23.0434	15.274	17.1684	14.5015	18.6511	14.1143	18.5889	17.5512	13.9474	17.0787	23.7298	15.9177	17.8233	15.8259	13.0121	12.1391	20.6196	11.4517	19.2792	26.096
ACBD5	0.000224302	0.308947	0.694447	0.19614	0.210195	0.153762	0.633907	0.422479	0.112706	0.533357	0.111302	0.424627	0.481238	0.000224302	0.193976	0.262995	0.193254	0.000224302	0.000224302	0.000224302	0.176745	0.341911	0.226446	0.000224302	0.000224302	0.000224302	0.000224302	0.373542	0.561316	0.310918
ACBD6	1.11076	1.13862	1.50193	1.43994	1.05119	1.2007	0.893765	1.64906	0.94066	1.53514	1.0542	0.84318	0.933532	1.16212	2.01093	0.920449	0.000224302	0.000224302	0.365633	0.376333	0.997653	0.886986	0.264139	0.389274	0.494727	0.434301	0.000224302	0.277889	1.15603	0.000224302
ACBD7	0.44901	0.919149	0.872152	0.930212	0.735844	0.772691	1.06953	1.12072	1.29473	1.25438	1.08405	0.827683	0.513002	1.15394	0.860708	0.623466	0.749554	0.000224302	0.000224302	0.000224302	1.24547	0.743949	0.923781	0.000224302	0.870033	0.000224302	1.04101	0.902141	0.000224302	1.17957
ACD	0.140467	0.000224302	0.243753	0.150884	0.125606	0.168907	0.000224302	0.000224302	0.000224302	0.18633	0.194294	0.127937	0.0989114	0.000224302	0.000224302	0.000224302	0.000224302	0.000224302	0.000224302	0.000224302	0.000224302	0.000224302	0.000224302	0.000224302	0.000224302	0.000224302	0.000224302	0.000224302	0.000224302	0.000224302
ACIN1	11.6208	10.3012	10.9672	10.6881	8.37904	11.5944	10.8398	11.0292	10.4398	9.33516	9.97215	9.8555	12.455	13.2037	12.7593	10.0147	9.78073	8.89767	9.80141	9.59661	10.017	10.7657	9.50671	7.22262	10.0971	8.14595	8.45765	13.5165	11.4613	8.1247
ACLY	44.7901	52.2034	43.826	46.6679	47.3479	50.231	57.0345	42.8844	45.8705	40.9441	47.4022	50.4014	49.265	42.7344	51.9127	38.5103	47.1191	38.7597	45.2187	43.9932	44.0551	56.5503	48.4324	47.8066	49.3699	53.0277	51.68	39.0808	45.2196	47.2535
ACO1	2.11827	2.20368	2.27877	2.87464	1.32634	2.77917	3.16383	3.67264	2.43985	3.02163	2.0922	1.99677	1.77988	2.44135	2.97395	0.722598	1.73588	1.29913	1.59681	1.20788	2.01029	1.31381	2.27163	2.51914	1.9494	1.50219	1.33972	1.6767	2.12069	1.25874
ACO2	37.4302	39.1215	40.7844	39.675	38.5877	37.5534	37.659	45.5508	35.8285	36.8993	34.1026	43.6485	33.3311	34.8269	42.5255	33.7436	26.0136	26.9953	31.1499	29.4141	33.1797	40.1438	42.8371	28.0942	35.273	37.3178	28.227	33.5199	38.9401	33.8923
ACOT1	6.18169	7.35822	5.38397	5.9767	6.64793	6.62835	5.06455	4.83486	6.52057	6.9477	4.60648	6.6761	7.54731	3.71016	7.03859	7.07877	5.69974	2.16253	5.68702	6.06197	4.99359	5.3954	6.07123	5.63762	5.89538	4.98013	3.05068	4.28135	3.46618	4.75346
ACOT13	34.4848	47.4217	50.3524	51.7586	34.4734	54.0388	29.7712	26.4753	49.9748	41.1862	44.8325	36.0095	41.1549	33.015	61.1894	53.1607	48.0465	34.8224	31.4717	43.3538	45.6623	54.3808	47.8825	35.1729	51.1068	13.4674	15.339	41.5894	30.3749	44.2618
ACOT2	1.47628	0.846297	0.422332	1.44841	0.504433	0.626897	0.000224302	0.141924	0.350845	0.000224302	0.376323	0.403283	1.21474	0.000224302	1.90581	0.821494	0.673775	0.000224302	0.000224302	0.274684	0.815216	0.355981	0.249814	0.184184	0.428005	0.000224302	0.000224302	0.000224302	0.000224302	0.000224302
ACOT7	17.1328	12.4821	11.519	16.2493	12.9502	18.616	14.0403	14.8499	17.9642	16.9957	16.6666	17.2886	16.4254	12.9647	21.7848	17.4456	15.4855	13.7746	8.37559	12.7135	16.9624	15.9006	19.3232	13.0946	12.8714	14.0303	18.1724	14.9388	14.5964	19.94
ACOT8	1.72233	1.49997	1.84051	2.08751	1.85484	2.17093	2.00178	2.58794	1.32824	1.60709	2.25925	2.1962	2.43483	1.35465	2.79372	1.4996	1.85491	0.536813	0.527169	1.24827	1.26958	2.32083	2.5864	0.000224302	0.996454	0.000224302	0.334645	0.694252	2.08485	1.73952
ACOT9	6.87884	5.9549	6.59034	5.52747	5.0917	5.37792	8.7047	6.79886	5.80444	6.7352	4.58236	5.32151	5.88088	4.78829	6.50045	4.40984	4.76691	3.77275	4.31962	3.61118	5.77591	6.33654	5.97493	5.05161	7.41161	4.26419	1.76932	5.94844	6.77756	4.67839
ACOX1	1.12972	1.50321	0.888067	1.19126	0.443765	2.02469	2.10969	3.29368	1.0856	1.29335	1.18089	0.870652	1.6494	0.87308	1.37163	0.24063	2.0027	0.529175	0.769906	0.157837	0.641401	0.623073	0.766224	0.814371	0.741664	0.221254	0.000224302	1.22226	1.57573	0.135344
ACOX3	0.0691721	0.0530372	0.0420586	0.77853	0.981906	1.80886	2.01848	1.72504	0.000224302	2.2717	0.000224302	0.645256	1.38488	2.85059	0.0354406	0.000224302	0.113953	0.0635055	0.000224302	0.000224302	0.000224302	0.000224302	1.92156	0.000224302	0.000224302	0.000224302	0.000224302	0.000224302	1.9285	0.000224302
ACP1	28.4783	32.2128	33.4436	32.0921	34.8755	38.2218	35.2581	31.586	36.064	35.1893	32.247	36.2795	31.5391	27.3649	38.5679	29.1291	34.8886	30.6661	37.9694	30.6083	32.1712	32.3395	37.846	38.0482	27.2155	37.0549	39.8029	35.5026	40.8396	36.6315
ACP2	0.583174	0.916582	0.49732	0.764215	0.465025	0.889579	0.512378	0.688379	0.707063	1.33129	0.283974	1.19852	1.37954	0.684282	1.09697	0.472958	0.701517	0.000224302	0.333104	0.241468	0.000224302	0.770111	1.14429	0.617982	0.346145	0.535286	0.000224302	0.329313	0.624256	0.72885
ACSF2	3.42893	5.29282	2.85704	4.82293	2.8715	5.64852	4.3881	4.98567	3.18208	5.19717	3.56621	4.72597	6.62869	6.96323	6.19825	5.27691	6.82969	1.88343	0.907755	4.4694	3.10483	2.7685	2.34076	2.31662	5.45217	1.60322	3.12228	4.2485	4.87427	2.86541
ACSF3	0.744731	0.912246	1.33109	0.349098	0.223496	1.15244	1.5837	0.93707	0.854	0.711005	0.378663	0.814378	1.04156	1.28986	1.04859	2.35201	0.879712	2.20778	0.27039	1.07349	0.740789	0.933509	1.24096	0.931979	1.57954	0.405609	0.000224302	1.04472	0.863206	0.405869
ACSL1	0.664006	1.24832	1.51657	1.549	1.22656	2.08271	1.06819	1.50308	0.805247	1.59199	1.23835	2.0795	1.04605	1.05133	1.76453	0.713677	0.959384	0.529303	0.600447	0.534976	1.01106	0.729923	0.69901	0.888741	0.768265	1.06785	0.850888	0.9153	1.61996	0.870588
ACSL3	6.05241	7.61451	7.58875	6.69709	7.00649	7.20054	9.00787	8.22235	6.32145	7.23538	8.02033	7.79306	8.1404	6.58359	7.14336	6.81467	5.04634	3.26492	5.41473	4.74574	5.74505	7.98119	8.31438	7.24202	5.96844	7.57367	8.11215	7.87149	9.57311	7.61775
ACSL4	7.51809	7.20861	6.00385	6.94965	6.86246	7.56	7.41404	6.26132	7.14485	6.66059	4.71825	7.09835	7.68109	5.14551	6.52627	5.85309	4.95701	5.46177	7.60523	6.61742	6.35494	8.18635	6.99205	4.93866	4.51194	6.33475	6.19089	3.02134	6.96025	5.91076
ACSS1	0.57649	0.754806	1.22231	0.5078	0.742013	1.49058	0.816685	0.469016	0.957013	0.533784	0.286911	0.600675	1.39793	0.955934	0.871185	0.589313	0.283903	0.325086	0.000224302	0.151031	0.722455	0.643767	0.556886	0.350228	0.52216	0.192974	0.277927	0.693235	0.701399	0.431512
ACSS2	0.134724	0.554005	0.000224302	0.314759	0.000224302	0.189944	0.000224302	0.375627	0.000224302	0.000224302	0.000224302	0.447661	0.252387	0.000224302	0.445488	0.000224302	0.000224302	0.382516	0.622133	0.511799	0.000224302	0.000224302	0.000224302	1.04239	0.000224302	1.00977	0.000224302	0.160809	0.000224302	0.000224302
ACSS3	0.000224302	0.0903131	0.000224302	0.000224302	0.144701	0.120387	0.0874709	0.0667525	0.0933577	0.000224302	0.000224302	0.0956199	0.145419	0.119179	0.0441011	0.0551716	0.0959304	0.000224302	0.000224302	0.000224302	0.000224302	0.101558	0.000224302	0.000224302	0.000224302	0.000224302	0.000224302	0.000224302	0.000224302	0.000224302
ACTA2	0.000224302	0.000224302	0.000224302	0.000224302	0.000224302	0.000224302	0.216108	0.000224302	0.000224302	0.000224302	0.000224302	0.000224302	0.000224302	0.000224302	0.000224302	0.000224302	0.000224302	0.000224302	0.000224302	0.000224302	0.000224302	0.000224302	0.000224302	0.000224302	0.000224302	0.000224302	0.000224302	0.000224302	0.000224302	0.000224302
ACTB	16.5882	14.5715	21.5932	18.5592	19.2132	20.8621	21.8078	19.8046	15.2554	15.7688	15.2862	18.555	17.8674	11.763	18.0732	2.6903	14.7821	12.2061	14.0075	16.3029	14.0824	23.9885	12.2011	13.6502	11.3946	13.7182	7.78726	11.0565	16.2903	13.2372
ACTBL2	0.000224302	0.000224302	0.000224302	0.000224302	0.000224302	0.000224302	0.000224302	0.268953	0.000224302	0.000224302	0.000224302	0.000224302	0.000224302	0.000224302	0.000224302	0.000224302	0.000224302	0.000224302	0.000224302	0.000224302	0.000224302	0.000224302	0.000224302	0.000224302	0.000224302	0.000224302	0.000224302	0.000224302	0.000224302	0.000224302
ACTC1	28.8739	30.186	111.137	41.5284	45.0512	40.8022	117.139	30.844	35.154	39.2457	31.7646	38.8506	32.8473	40.9339	44.8534	58.1246	53.5306	0.289206	136.611	25.9883	21.3958	15.7697	30.9181	128.896	25.5578	25.589	12.8005	25.8179	23.0109	21.836
ACTG1	1455.31	1263.53	962.874	1104.71	1283.27	1027.68	1141.5	1402.83	950.557	1128.48	1101.39	1156.57	1046.47	1139.8	1095.24	1323.98	1160.1	1512.17	1571.75	1290.78	1078.23	1221.47	1186.53	1243.16	1351.24	1376.2	1197.02	1471.04	1015.34	1079.27
ACTL6A	26.2705	30.5117	22.1493	24.2351	24.6023	22.0779	36.5428	20.5522	24.9425	22.3815	19.3642	32.8248	26.031	19.1514	27.7255	11.4003	19.0191	19.4636	26.1854	29.8989	17.811	28.3496	34.9331	22.5358	21.6481	23.5996	11.436	20.7537	21.6095	21.8059
ACTN1	8.0812	9.32406	7.65734	8.51904	7.18797	9.20016	7.71751	8.69272	7.69864	8.89286	6.84966	8.7214	8.42661	7.8422	8.62638	9.05345	7.06355	4.38156	5.76517	4.47309	7.02338	8.52177	6.51686	7.17663	7.29632	6.1049	4.43019	6.68677	7.10402	6.02379
ACTN2	0.0447353	0.000224302	0.000224302	0.000224302	0.000224302	0.000224302	0.000224302	0.000224302	0.000224302	0.000224302	0.000224302	0.000224302	0.000224302	0.000224302	0.000224302	0.000224302	0.000224302	0.000224302	0.000224302	0.000224302	0.000224302	0.000224302	2.52923	0.000224302	0.000224302	0.000224302	0.000224302	0.000224302	0.000224302	0.000224302
ACTN4	47.7058	44.5148	43.1953	42.3532	40.8515	42.6145	44.462	47.1884	46.6314	45.14	48.035	48.5496	42.2843	46.1097	43.5464	38.3896	45.9869	34.3079	34.3298	35.7859	41.8784	44.9628	49.8019	43.245	41.3982	43.5931	43.2823	47.7819	49.4281	42.4539
ACTR10	1.96993	3.27068	1.16423	2.47035	2.62213	3.16468	4.17985	2.90639	1.44302	2.3026	1.85993	4.82663	2.90625	1.92391	2.89302	0.902489	0.634471	1.06532	0.000224302	1.49156	0.370833	2.74783	1.29746	0.228834	1.43684	1.27503	0.000224302	1.20531	1.49217	2.12961
ACTR1A	19.368	27.4193	22.8455	27.9788	12.4895	24.1898	31.9109	19.4383	24.69	27.6992	24.1417	28.5928	26.025	26.0918	17.129	39.367	39.8363	29.1855	13.1046	29.2921	36.5751	32.0617	28.4878	36.4839	29.9352	31.3356	22.6608	29.5525	30.1599	21.8115
ACTR1B	18.1813	18.9184	18.4295	19.5961	20.2911	16.6962	13.2211	12.196	14.8293	15.7204	16.407	13.5795	18.9757	17.0779	14.2907	7.76506	6.69961	3.07764	6.23242	4.20812	7.22029	7.30523	5.70864	8.79667	4.5115	5.96436	4.49911	2.15553	8.99338	5.81348
ACTR2	30.7446	34.0087	33.7275	32.8335	34.1237	39.9436	30.6519	32.7425	37.3756	29.6237	35.4089	37.5576	30.774	29.3436	37.3918	30.4314	33.0755	20.3952	30.5307	33.4068	35.3963	32.9375	39.3155	35.952	29.9352	43.1428	34.929	35.6472	36.0299	35.5905
ACTR3	28.3616	23.1295	31.8291	32.9038	19.9895	34.1785	36.0175	37.4591	36.8486	29.6836	35.9869	36.076	28.8244	40.3634	36.8313	18.9734	30.227	19.7247	26.3344	28.3872	28.0201	35.4359	37.1526	30.4423	35.0301	36.5867	39.4799	41.4252	34.9988	33.7067
ACTR5	0.337103	0.138973	0.129333	0.289455	0.100592	0.179381	0.226656	0.214385	0.142833	0.287658	0.000224302	1.77034	0.299013	0.315536	0.521046	1.29748	0.0964925	0.000224302	0.000224302	1.84659	0.124762	0.0607514	0.000224302	0.000224302	2.00914	2.75664	0.000224302	2.06051	0.000224302	0.128475
ACTR6	0.909112	1.15804	1.01662	1.4676	1.08281	1.21795	1.41876	1.67624	0.512	1.35008	1.15163	0.448233	0.894557	0.522124	0.718801	0.257295	0.308654	1.02876	1.3153	0.208921	0.247545	0.870671	0.644795	0.81118	0.837372	1.0305	1.02283	1.09005	1.25612	0.597009
ACTR8	0.055366	0.449926	0.668924	0.129417	0.000224302	0.262463	0.574699	0.0772738	0.150846	0.484584	0.000224302	0.30991	0.860581	0.185307	0.348406	0.000224302	0.000224302	0.64394	0.000224302	0.439471	0.000224302	0.000224302	0.094728	0.000224302	0.407551	0.000224302	0.000224302	0.131197	0.000224302	0.000224302
ACY1	1.31138	1.44248	0.963247	1.47355	0.961279	1.86909	0.993511	0.883816	0.943626	1.34628	1.59922	1.39473	1.35675	0.711914	1.33442	0.995114	1.16588	1.21316	0.983521	0.19449	1.04989	0.826193	0.837807	1.01104	0.997592	0.658711	1.35559	0.571302	1.3179	0.454962
ACYP1	9.14391	12.9298	10.0714	8.59663	9.5332	8.76314	3.73907	6.00615	11.0654	11.2606	11.4506	7.34959	10.8638	12.4473	8.55999	9.68999	13.9442	11.0929	11.2378	12.5235	12.8765	8.3155	10.3106	6.96044	10.0044	4.55655	7.52298	14.2165	9.51589	11.039
ADA	0.899735	1.61754	1.77642	1.93899	0.880314	2.38903	2.0957	0.743409	1.19436	1.90215	1.02492	1.07775	1.51197	0.941924	2.62127	1.62824	0.999311	0.887626	0.967351	0.681199	2.48934	1.87584	1.29059	0.000224302	0.69089	0.695363	1.13891	0.629864	1.93062	1.13317
ADAM10	0.751535	3.60431	0.714266	0.832106	0.0967062	0.86191	0.965349	0.56296	0.543739	4.1825	0.576401	3.71976	0.963526	0.675444	1.31104	0.831033	0.189635	0.681044	0.0839425	0.0415402	5.11652	0.963473	0.452456	0.201179	0.371696	0.322697	0.25711	0.362925	0.517023	0.336111
ADAM17	0.0429373	0.139901	0.000224302	0.000224302	0.000224302	0.0863131	0.0686121	0.000224302	0.000224302	0.0678697	0.000224302	0.000224302	0.000224302	0.000224302	0.000224302	0.0690064	0.000224302	0.000224302	0.000224302	0.000224302	0.000224302	0.000224302	0.000224302	0.000224302	0.000224302	0.000224302	0.000224302	0.000224302	0.129159	0.057384
ADAM9	0.17153	0.569311	0.450064	0.138476	0.000224302	0.344943	0.193512	0.180151	0.190504	0.554043	0.445292	0.383505	0.399509	0.188899	0.494081	0.126027	0.641095	0.000224302	0.000224302	0.230488	0.388396	0.448939	0.423327	0.000224302	0.174987	0.000224302	0.000224302	0.507109	0.000224302	0.236245
ADAMTS1	0.387444	0.570185	0.471759	0.117353	0.208407	0.502221	0.427291	0.303388	0.0774947	0.23576	0.10359	0.732909	0.274908	0.487163	0.708115	0.000224302	0.360765	0.0969792	0.000224302	0.000224302	0.413116	0.218888	0.0826417	0.000224302	0.000224302	0.000224302	0.176613	0.0689638	0.252479	0.111163
ADAR	16.5119	16.6943	17.9737	18.2462	14.5424	17.738	17.3966	19.0455	13.186	16.2543	16.6708	13.9895	16.6084	16.5592	14.919	21.3591	11.956	13.5689	12.6949	18.9454	12.6521	17.4641	14.4451	13.3185	16.3401	12.2043	10.262	15.2359	15.1305	13.5833
ADARB1	0.000224302	0.0839523	0.000224302	0.000224302	0.000224302	0.117694	0.000224302	0.000224302	0.000224302	0.000224302	0.000224302	0.000224302	0.265054	0.000224302	0.123302	0.000224302	0.000224302	0.000224302	0.000224302	0.000224302	0.000224302	0.000224302	0.000224302	0.000224302	0.000224302	0.000224302	0.000224302	0.000224302	0.000224302	0.000224302
ADAT2	0.169278	1.90597	1.29256	0.313782	0.000224302	2.17166	1.4952	0.269304	0.819396	0.254116	0.000224302	0.876366	0.531829	0.000224302	1.11072	0.000224302	0.283923	0.000224302	0.000224302	0.29961	0.000224302	1.60319	0.000224302	0.000224302	0.000224302	0.000224302	0.000224302	0.199696	0.000224302	0.000224302
ADAT3	0.000224302	0.000224302	0.000224302	0.139239	0.000224302	0.000224302	0.327816	0.000224302	0.000224302	0.156362	0.000224302	0.0692366	0.000224302	0.000224302	0.000224302	0.000224302	0.15091	0.000224302	0.000224302	0.000224302	0.000224302	0.000224302	0.000224302	0.000224302	0.000224302	0.000224302	0.000224302	0.000224302	0.000224302	0.000224302
ADCK3	9.88646	12.7432	11.9268	8.83191	11.9514	13.1	14.4296	13.5039	10.7248	11.1373	11.4184	11.6572	9.72168	10.5774	12.8965	10.3957	10.2155	5.02394	7.93755	8.05107	8.91453	8.99523	13.5509	10.5863	11.7201	8.10596	8.08091	9.60076	14.8543	9.28509
ADCK4	0.318444	0.355663	0.29693	0.497514	0.000224302	0.689219	0.985147	1.31153	0.13235	0.385942	0.112902	0.695246	0.139954	0.51787	0.291069	0.000224302	0.318651	0.000224302	0.000224302	0.343136	0.224033	0.405572	0.199973	0.000224302	0.616073	0.000224302	0.000224302	0.174525	0.6664	0.118974
ADCY9	0.000224302	0.000224302	0.000224302	0.000224302	0.000224302	0.0309843	0.000224302	0.000224302	0.000224302	0.000224302	0.000224302	0.000224302	0.000224302	0.000224302	0.000224302	0.000224302	0.000224302	0.000224302	0.000224302	0.000224302	0.000224302	0.000224302	0.000224302	0.000224302	0.000224302	0.000224302	0.000224302	0.000224302	0.000224302	0.000224302
ADD1	6.65067	11.7443	11.5742	11.3995	6.56779	11.7409	11.1986	8.26621	12.2264	10.8252	11.7585	9.55573	12.7338	9.06704	9.73115	9.77478	12.2163	11.5937	8.81499	9.5837	9.4728	9.34554	9.83235	7.72853	11.3055	6.72456	5.90786	9.30903	11.4758	11.9447
ADD2	1.43732	1.49317	1.84552	1.47797	0.503662	1.53005	2.4083	2.01969	2.38749	1.69634	1.38889	1.6603	1.89384	1.22075	1.38895	1.31839	0.583724	0.60805	0.47966	2.0732	0.804839	1.703	1.55847	1.43251	0.908775	1.31152	1.13454	1.13754	1.02925	2.29761
ADD3	3.59551	2.71151	3.58584	3.11588	2.69426	4.52171	3.23805	4.3014	2.32581	3.7613	2.7915	3.03977	4.11134	2.9062	3.11558	2.83969	1.69196	1.02777	1.35305	2.78339	4.29215	3.97726	3.46483	2.15984	1.8893	1.08793	0.868382	0.955345	3.8882	2.99981
ADH5	27.0807	25.8843	27.2936	26.7536	22.9637	26.5539	28.9419	31.3566	26.1219	26.9394	26.654	27.465	24.2873	24.0356	22.1197	12.1443	21.236	19.6004	20.8615	19.0094	18.6391	24.8887	23.8771	21.7023	26.5903	21.1028	13.0385	21.4771	21.6679	20.6812
ADI1	2.0867	4.76763	8.26721	2.80051	1.83482	3.25794	4.54754	3.7646	5.55567	4.37644	3.90652	6.07484	4.49295	3.72798	7.57592	4.15664	3.33043	1.49222	0.000224302	1.09525	2.77593	5.02731	6.68924	0.718257	2.58575	2.17744	1.98599	2.26112	3.68692	6.23579
ADK	12.854	11.0529	15.2273	15.6223	7.99652	13.9154	15.817	12.8559	18.3184	13.9551	13.9658	12.083	13.304	16.5233	11.7593	10.0186	14.0896	12.7711	15.4495	9.03655	12.414	13.7631	13.9165	13.7666	15.9006	13.064	8.79753	14.5766	12.0329	14.011
ADNP	4.14372	3.06541	3.41822	3.51339	2.32438	3.59925	2.63826	3.11438	2.62778	3.69027	3.14064	3.18081	3.16874	4.36152	2.7172	2.91919	2.62665	2.39887	1.97202	1.53558	2.64921	2.96299	3.13637	2.1661	4.00222	2.32207	2.36779	3.33009	3.59427	3.00487
ADO	2.15962	1.84363	1.29102	2.69895	1.65738	1.73212	2.01834	1.8049	1.15347	2.00512	1.22896	0.976158	1.98416	1.96386	1.43895	0.240201	0.736104	1.0232	0.000224302	1.11295	0.38028	0.268603	1.23096	1.3429	1.85369	0.000224302	1.10055	1.15017	0.981214	0.416385
ADPGK	6.58859	6.24333	5.41903	6.02688	5.40234	6.53818	7.25232	12.4958	3.93701	9.14019	3.77947	7.40133	5.1418	6.03727	8.70452	5.07876	5.65477	5.33713	4.25418	3.74766	5.10269	8.96455	3.46266	4.68712	7.97492	7.5958	2.93791	6.48068	6.69159	4.65337
ADPRHL2	5.0644	8.89961	9.05883	7.21295	6.35106	7.43288	7.52881	9.48653	10.6082	8.01633	8.72435	7.83853	7.50155	5.87231	6.96173	5.16032	7.79724	5.07347	3.80424	7.40802	10.901	8.62135	9.78583	8.07801	9.90788	8.98691	5.96934	6.69674	10.6652	8.92575
ADRBK1	0.25552	0.555547	0.472876	0.417823	0.196764	0.184996	0.383356	0.392558	0.423001	0.209955	0.300237	0.248775	0.39218	0.0675861	0.468174	0.000224302	0.0727412	0.119328	0.125489	0.000224302	0.000224302	0.311992	0.301246	0.000224302	0.087782	0.000224302	0.190171	0.0509143	0.359166	0.0818262
ADRM1	20.637	11.3797	12.4241	10.6608	12.9216	11.4674	14.7893	16.0778	7.29448	11.5178	9.92033	11.5805	13.4133	8.9952	13.6139	5.59076	9.78956	11.1559	15.2705	9.60276	7.77537	15.5472	7.92396	10.6961	8.39844	13.5501	10.4145	8.20702	10.3105	8.96708
ADSL	32.4175	30.8709	28.0001	34.0504	22.3513	25.5668	24.9723	27.6447	22.848	21.3403	30.2052	24.3171	27.1426	28.1366	30.9697	19.4842	36.7912	35.9569	27.4454	24.014	27.8418	32.6596	18.1726	27.074	33.1203	26.1167	15.3027	24.1266	16.3553	24.5543
ADSS	21.2542	22.4866	27.6314	24.5485	28.8141	24.9263	21.1397	28.3164	22.9903	21.1593	22.3738	31.2649	24.2551	21.3801	27.9534	18.8162	24.237	20.5496	24.6544	18.2425	20.7048	27.7806	23.0684	25.2612	21.9154	30.7435	23.523	21.3618	22.8192	23.9588
AEBP2	0.0900831	0.000224302	0.000224302	0.000224302	0.000224302	0.000224302	0.000224302	0.000224302	0.000224302	0.000224302	0.000224302	0.000224302	0.000224302	0.000224302	0.000224302	0.000224302	0.000224302	0.000224302	0.000224302	0.000224302	0.000224302	0.000224302	0.000224302	0.000224302	0.000224302	0.000224302	0.000224302	0.000224302	0.000224302	0.000224302
AES	0.401087	0.734269	0.000224302	0.882488	0.000224302	2.67891	2.25101	0.424237	0.598745	2.03706	0.579721	2.14063	1.62101	0.000224302	1.8036	1.39509	0.893763	0.000224302	0.000224302	0.746581	0.000224302	1.32975	0.925716	0.000224302	0.000224302	0.000224302	0.000224302	0.000224302	0.628003	0.914984
AFF4	0.188771	0.487204	0.626126	0.513474	0.173504	0.480248	0.410605	0.435376	0.588646	0.464752	0.651819	0.35572	0.576048	0.406853	0.706557	0.0480495	0.000224302	0.000224302	0.000224302	0.788754	0.000224302	0.23126	0.359526	0.118193	0.346845	0.174609	0.000224302	0.346598	0.38063	0.617844
AFG3L2	5.76692	5.37761	4.74572	5.3904	4.66099	6.12004	5.66277	6.35236	3.47931	5.7399	4.48134	6.048	5.19755	4.48653	5.64813	5.16061	3.55004	2.74079	4.32773	3.87184	4.2682	5.42474	3.96437	3.70846	4.12998	2.96478	2.35648	4.5154	4.71191	3.89168
AGA	1.34855	1.01858	1.39699	1.6471	0.238951	1.71511	1.29085	1.52466	1.60039	1.51866	1.60094	1.7748	1.15027	1.50504	1.63767	1.34465	1.3767	0.000224302	0.000224302	0.851215	1.03621	1.10733	1.80154	0.919527	0.739411	1.12667	1.22394	0.442662	1.58848	0.335998
AGAP1	0.000224302	0.000224302	0.0826952	0.000224302	0.000224302	0.0639259	0.000224302	0.000224302	0.179015	0.0636738	0.000224302	0.000224302	0.000224302	0.000224302	0.0730034	0.000224302	0.000224302	0.000224302	0.000224302	0.000224302	0.000224302	0.000224302	0.000224302	0.000224302	0.000224302	0.000224302	0.000224302	0.000224302	0.000224302	0.000224302
AGAP3	0.871961	1.52316	1.91963	1.23386	1.05414	1.15814	1.18757	1.54366	0.383314	1.37026	0.945918	1.59933	1.39454	1.13999	1.54383	0.971531	1.22633	0.69485	0.721234	0.492095	0.776898	0.885052	1.36598	0.721981	1.01562	0.722929	0.584738	1.34252	1.05371	1.04058
AGFG1	3.07327	4.98325	4.15949	4.27215	4.72185	5.22086	6.16607	5.95601	3.99463	4.3309	4.18044	5.56461	5.88427	5.53535	4.41348	1.42556	2.42129	0.469476	0.605206	0.586002	0.000224302	4.03105	3.0192	1.25223	3.5927	2.95985	1.23906	4.5504	5.28844	2.50582
AGK	14.1135	24.9254	18.7712	25.3995	20.9391	22.3506	26.3683	30.0317	25.2543	22.8427	20.8716	25.5146	22.7105	23.001	24.7488	12.3177	19.4402	9.13257	22.856	17.0317	21.0922	27.8495	23.9249	22.1234	14.8597	28.6966	19.287	22.4157	18.3394	19.0231
AGL	2.87417	3.86577	3.55373	3.92674	6.44387	4.2044	5.08239	5.18717	3.37916	3.85147	10.8529	9.77801	4.15379	3.21614	11.5951	3.02076	11.4599	2.92552	2.03415	8.71164	2.27865	3.47135	3.47961	2.03003	3.88891	9.63374	1.70653	3.72741	3.15744	2.76936
AGO1	0.0758898	0.0368995	0.0633229	0.000224302	0.000224302	0.192565	0.153616	0.0675019	0.000224302	0.000224302	0.0303126	0.210517	0.15329	0.0491862	0.128814	0.0896071	0.000224302	0.000224302	0.000224302	0.108096	0.000224302	0.0461187	0.204366	0.000224302	0.0724579	0.000224302	0.000224302	0.000224302	0.0930764	0.105498
AGO2	0.737129	0.813172	0.709796	0.742904	0.526712	0.501521	1.22997	0.902246	0.401395	0.966885	0.460409	0.53738	0.681043	0.66382	0.691115	0.962492	0.287637	0.172556	0.257233	0.100199	0.499678	0.477835	0.373765	0.195028	0.172639	0.198565	0.000224302	0.306573	0.733202	0.000224302
AGPAT1	1.4565	2.2849	2.10755	1.72254	0.000224302	3.19031	2.97298	2.45953	1.51641	2.47221	0.715749	2.8765	1.27465	2.58418	2.57883	0.000224302	2.16455	0.000224302	0.000224302	0.000224302	0.953853	1.19418	1.20244	1.31859	1.77741	0.000224302	1.50047	1.42667	1.15197	1.29305
AGPAT3	0.141266	0.20202	0.184372	0.000224302	0.183892	0.220478	0.000224302	0.637105	0.000224302	0.190411	0.000224302	0.140037	0.186012	0.000224302	0.551801	0.000224302	0.000224302	0.000224302	0.000224302	0.000224302	0.000224302	0.000224302	0.000224302	0.000224302	0.000224302	0.000224302	0.000224302	0.000224302	0.000224302	0.000224302
AGPAT4	2.53292	0.791049	0.625047	0.819031	0.788664	0.31742	1.33566	0.43521	0.264998	0.789422	0.762413	1.1028	0.815752	0.930414	1.05801	1.01148	0.401274	0.559824	0.485852	0.9671	0.000224302	0.616649	0.000224302	0.777859	0.785066	0.62536	0.595097	0.334358	1.16791	0.000224302
AGPAT5	0.0959859	0.111759	0.11521	0.0895659	0.118465	0.0793216	0.0972928	0.000224302	0.125536	0.131964	0.0703379	0.0992829	0.22613	0.0970404	0.0796592	0.000224302	0.000224302	0.000224302	0.000224302	0.000224302	0.000224302	0.000224302	0.000224302	0.000224302	0.000224302	0.000224302	0.000224302	0.000224302	0.000224302	0.000224302
AGPAT6	0.107381	0.398324	0.442601	0.984515	0.000224302	0.686435	0.773121	0.000224302	0.388363	0.622267	0.168658	0.51037	0.663199	0.312116	0.592127	0.000224302	0.309035	0.000224302	0.293734	0.217445	0.455745	0.458786	0.148865	0.229378	0.379221	0.406152	0.000224302	0.000224302	0.000224302	0.49098
AGPAT9	0.000224302	0.191158	0.253027	0.173041	0.000224302	0.000224302	0.510066	0.186963	0.203214	0.000224302	0.209072	0.109786	0.000224302	0.186715	0.000224302	0.000224302	0.000224302	0.303293	0.000224302	0.000224302	0.000224302	0.106076	0.281965	0.000224302	0.000224302	0.000224302	0.613584	0.42614	0.243371	0.000224302
AGPS	9.21766	11.7983	12.6145	13.0609	9.26056	11.9696	14.4624	12.0789	8.94856	9.68534	10.2411	9.78662	12.649	12.2168	10.3943	15.027	8.52753	10.2978	7.55872	9.94242	7.94248	10.5316	9.38324	8.79167	9.86938	8.85723	5.64345	11.471	9.27511	8.82594
AGR2	0.000224302	0.000224302	0.000224302	0.000224302	83.0193	0.000224302	0.000224302	0.000224302	0.000224302	0.000224302	0.000224302	0.000224302	0.000224302	0.000224302	0.000224302	0.000224302	1.90713	0.000224302	0.000224302	0.000224302	0.000224302	0.000224302	0.000224302	0.000224302	0.000224302	0.000224302	0.000224302	0.000224302	0.000224302	0.000224302
AGRN	0.260727	0.191805	0.0165914	0.140895	0.0477362	0.114772	0.0612296	0.0415337	0.0423814	0.0716378	0.0827466	0.0859538	0.0549291	0.0349347	0.0520255	0.049289	0.0366406	0.000224302	0.000224302	0.0521973	0.000224302	0.125806	0.000224302	0.0551654	0.0445768	0.000224302	0.000224302	0.130263	0.000224302	0.0296044
AGTPBP1	0.206108	0.431125	0.584625	0.363722	0.0799927	0.220845	0.352553	0.304462	0.125243	0.245077	0.115051	0.239469	0.411405	0.125415	0.283139	0.000224302	0.000224302	0.000224302	0.0657609	0.000224302	0.000224302	0.243463	0.318854	0.0656059	0.000224302	0.000224302	0.000224302	0.0879224	0.0903084	0.109631
AGTRAP	0.572975	0.79586	0.000224302	0.98237	0.681592	0.740774	1.09434	1.2075	0.872657	0.893126	0.000224302	0.521585	0.849313	0.686825	0.684929	0.000224302	0.000224302	0.000224302	0.000224302	0.000224302	0.000224302	0.000224302	0.000224302	0.000224302	0.000224302	0.000224302	0.000224302	0.000224302	0.000224302	0.000224302
AHCTF1	0.581482	0.84579	0.674589	0.850807	0.34176	0.815197	1.05994	0.837705	0.681237	0.768472	0.534322	0.841067	1.12103	0.788143	1.10614	0.202317	0.436303	0.311212	0.243221	0.373075	0.121226	0.633165	0.523236	0.260121	0.319937	0.225055	0.184991	0.464601	0.710112	0.209357
AHCY	122.368	115.286	130.129	112.539	127.093	128.631	112.333	95.7036	139.137	111.789	129.948	110.092	110.036	128.713	108.958	119.179	134.295	158.324	131.927	140.525	110.755	130.432	146.919	142.666	141.639	124.183	146.48	111.206	141.267	134.135
AHCYL1	6.42428	7.59725	8.02612	7.58983	5.23683	7.7943	7.51682	4.65889	8.08195	9.14272	8.29974	8.87324	8.08669	4.54487	7.94813	4.39217	6.58479	6.95202	6.4006	6.98321	8.01113	6.64795	9.10304	5.57348	6.71354	4.32787	5.4912	5.81313	7.45575	8.3381
AHCYL2	0.000224302	0.335179	0.000224302	0.794037	0.0748154	0.452195	0.125196	0.124484	0.1634	0.242759	0.124964	0.458791	0.525406	0.424585	0.676918	0.0639659	0.156132	0.000224302	0.000224302	0.191376	0.194025	0.0908169	0.000224302	0.000224302	0.334857	0.000224302	0.000224302	0.166815	0.000224302	0.161378
AHNAK	1.24549	0.968519	1.04405	1.09947	0.764374	1.20501	1.07794	1.05096	1.06791	1.19869	0.639878	1.06131	1.08706	0.875049	1.12744	0.653527	0.635615	0.501211	0.173853	0.473775	0.595154	0.888698	1.04321	0.568643	0.666782	0.456004	0.575891	0.9328	0.795445	0.917177
AHNAK2	0.000224302	0.0189109	0.0225064	0.00682534	0.000224302	0.000224302	0.0158056	0.000224302	0.47516	0.00793965	0.000224302	0.00829953	0.00998773	0.00839614	0.0122395	0.000224302	0.000224302	0.000224302	0.000224302	0.000224302	0.000224302	0.000224302	0.000224302	0.000224302	0.000224302	0.000224302	0.000224302	0.000224302	0.000224302	0.000224302
AHSA1	27.6443	44.9678	40.1871	37.2376	38.4005	43.1875	51.9744	55.4208	36.6198	46.4025	41.4151	43.8864	25.565	43.7761	40.893	29.9927	35.107	35.5638	38.8346	37.4305	41.2584	47.7391	42.5719	47.2341	24.9715	53.6761	35.6037	43.621	32.4312	37.7696
AIDA	0.783253	1.85053	1.96048	1.34185	1.11803	2.17247	1.60711	1.01617	1.69915	1.89201	1.07464	1.06765	1.71887	1.27532	1.29802	0.631651	0.613313	0.343622	0.557454	0.373106	0.528549	1.32194	1.10614	0.889804	0.75643	0.906146	0.465112	1.49085	1.32054	1.05433
AIF1L	0.355154	0.763533	1.28883	1.41301	0.527731	1.50214	1.10645	0.934646	1.34492	0.290079	1.39334	0.4441	0.409931	2.89513	1.41604	2.37636	0.000224302	5.04375	0.000224302	3.13288	0.000224302	1.34686	0.000224302	0.000224302	2.74041	0.000224302	0.000224302	1.39615	0.444586	0.772572
AIFM1	35.5428	36.8618	34.6883	33.6666	35.2748	34.5529	38.0087	44.9347	38.0738	37.2902	35.4997	36.3805	37.9234	41.2012	40.0383	34.3825	34.7577	35.2826	39.9406	50.7403	38.4325	39.0679	36.7874	35.6141	37.4321	29.9313	34.5797	35.2171	44.2785	35.0169
AIG1	0.616536	0.924338	1.22363	0.000224302	0.000224302	0.922702	1.30958	0.756214	0.000224302	0.287796	0.000224302	1.18975	1.2538	0.876213	1.16104	0.000224302	0.589787	0.000224302	0.000224302	0.000224302	1.0646	0.000224302	0.000224302	0.99058	0.939139	0.000224302	0.000224302	0.935889	1.32687	0.000224302
AIMP1	29.2957	26.3385	31.1534	23.1313	31.4276	22.1968	29.6328	29.2194	32.7172	26.3502	26.0737	29.3826	24.6372	25.678	33.5337	32.5218	20.6499	23.8973	24.9513	28.7499	26.953	31.5904	29.6247	25.0778	28.8458	20.9719	19.5937	26.6509	29.245	26.5369
AIMP2	14.9058	16.7309	17.9055	20.0932	18.5795	21.636	27.9599	23.6164	18.1981	20.8964	18.9704	17.2714	18.0199	23.0858	19.1	21.0664	14.1929	11.5308	19.5349	16.5475	19.4898	21.6392	19.1445	20.585	18.5067	18.1342	19.6094	23.4051	21.8938	16.4397
AIP	12.2082	16.7288	19.4866	16.2433	13.8199	12.9999	13.3395	15.2397	12.78	15.3826	13.8832	14.478	11.756	15.0547	12.9116	9.18653	13.8127	14.8836	15.5541	13.5604	15.9451	11.4194	11.1564	14.53	14.539	14.676	13.3459	12.9486	14.2371	15.5006
AK1	8.24562	12.9643	15.9415	7.27969	10.0526	13.5907	9.56627	7.01072	10.2883	14.0093	11.2126	16.0128	12.6321	9.45027	14.7197	5.22038	11.9637	8.71103	12.1904	6.8332	10.0888	12.7655	7.50442	9.99466	11.5947	14.339	12.4094	8.26372	10.7605	12.0085
AK2	143.387	129.546	142.524	131.694	104.158	126.548	98.676	96.7786	148.421	126.891	126.087	148.646	125.008	123.313	141.139	111.527	139.998	119.616	138.558	96.1444	127.506	134.39	139.13	119.51	129.403	123.678	116.684	128.221	118.688	120.58
AK3	5.52838	7.58894	5.61427	4.55189	6.01178	7.03843	7.18466	8.68587	10.6348	7.5143	6.06468	8.07177	6.15235	8.1829	8.18406	4.48874	7.58045	2.10996	3.45759	6.30788	7.4635	4.53607	7.08944	5.51435	4.29361	3.87567	3.75531	8.10339	5.16994	7.51624
AK4	15.7006	15.6976	13.4124	12.6283	11.8569	13.6794	11.4723	16.5517	14.2141	16.6694	16.2776	17.2135	14.7554	12.9778	14.0151	15.7571	15.3189	9.09997	24.705	11.9979	12.9664	11.7873	15.2603	12.1991	14.7027	13.8556	7.56672	11.717	15.2258	18.9714
AKAP1	1.47366	2.51131	2.18398	1.31348	1.08901	2.25557	2.56432	1.52544	2.04942	3.5503	1.37051	2.20927	1.79521	2.17006	1.52988	1.24525	1.62483	1.44413	2.29801	0.564515	1.4852	1.78313	2.62248	2.07605	1.99571	1.47276	0.847515	1.97721	1.97567	1.39818
AKAP10	0.000224302	0.0848412	0.000224302	0.000224302	0.000224302	0.295398	0.000224302	0.000224302	0.000224302	0.000224302	0.000224302	0.000224302	0.118229	0.0686653	0.0727417	0.000224302	0.000224302	0.000224302	0.000224302	0.000224302	0.000224302	0.000224302	0.000224302	0.000224302	0.000224302	0.000224302	0.000224302	0.000224302	0.000224302	0.000224302
AKAP11	0.000224302	0.242394	0.000224302	0.000224302	0.000224302	0.0338538	0.000224302	0.000224302	0.000224302	0.000224302	0.22886	0.000224302	0.000224302	0.000224302	0.000224302	0.000224302	0.000224302	0.000224302	0.000224302	0.000224302	0.000224302	0.000224302	0.000224302	0.000224302	0.000224302	0.000224302	0.000224302	0.000224302	0.000224302	0.000224302
AKAP12	10.955	12.1122	15.2428	11.6971	8.36279	10.3973	9.56228	9.65658	13.2218	11.656	14.5676	11.4976	12.8405	11.5827	13.2197	13.304	10.7368	11.1872	12.1898	12.3268	14.2024	10.8597	11.8238	9.3589	11.9074	6.55372	9.10055	8.76252	12.91	17.2366
AKAP13	0.0254221	0.370484	0.0288722	0.0498682	0.000224302	0.0183002	0.000224302	0.0222342	0.023514	0.0155232	0.000224302	0.0409326	0.0115679	0.000224302	0.0461836	0.000224302	0.000224302	0.000224302	0.000224302	0.000224302	0.000224302	0.000224302	0.000224302	0.000224302	0.000224302	0.000224302	0.000224302	0.000224302	0.000224302	0.000224302
AKAP17A	1.44125	2.41607	1.26837	1.64996	1.3441	0.981215	1.48663	2.19141	0.853322	0.917293	1.69247	1.49492	1.34184	1.82031	1.29325	2.02232	0.449913	1.10718	0.000224302	1.2482	0.234419	2.31594	1.43915	0.139015	0.926429	1.32468	0.000224302	1.58509	1.09588	1.51112
AKAP2	0.169195	0.242168	0.000224302	0.478026	0.000224302	0.354635	0.274974	0.217919	0.227395	0.334448	0.369182	0.508045	0.752104	0.145188	0.451429	0.0875814	0.0762682	0.000224302	0.000224302	0.000224302	0.000224302	0.262046	0.233315	0.0829796	0.000224302	0.000224302	0.000224302	0.0883428	0.386468	0.115997
AKAP7	0.000224302	0.000224302	0.000224302	0.000224302	0.000224302	0.000224302	0.000224302	0.000224302	0.000224302	0.000224302	0.000224302	0.000224302	0.117069	0.000224302	0.000224302	0.000224302	0.000224302	0.000224302	0.000224302	0.000224302	0.000224302	0.000224302	0.000224302	0.000224302	0.000224302	0.000224302	0.000224302	0.000224302	0.000224302	0.000224302
AKAP8	1.36774	1.04274	0.690362	1.40585	1.35514	1.78071	1.15174	1.15249	0.777422	1.64122	1.38288	1.53601	2.14175	1.368	1.8986	0.70505	1.4206	1.10418	0.53547	0.713659	0.478497	1.3119	0.759659	0.465395	0.41652	1.05624	0.000224302	1.21544	1.31145	1.00625
AKAP8L	4.82229	6.6654	3.94421	3.79527	5.82396	3.73508	4.04068	3.24187	3.70825	4.84088	4.66619	4.5703	4.96827	3.80787	5.36325	4.06124	3.5103	2.69634	3.12473	2.74183	2.48386	4.14752	3.7833	2.953	4.11795	4.57208	6.34215	3.3469	3.79991	5.0158
AKAP9	0.0652687	0.0986878	0.157373	0.150502	0.00923798	0.120143	0.144738	0.0832931	0.120137	0.117044	0.0208797	0.155542	0.175133	0.1621	0.119872	0.0537613	0.000224302	0.000224302	0.0477767	0.0406304	0.023482	0.0537117	0.10861	0.0143436	0.0479895	0.000224302	0.000224302	0.0529517	0.126838	0.070405
AKR1A1	16.5251	21.1221	16.9909	18.5985	18.0009	19.4396	18.0137	16.2175	19.5419	19.3582	19.3707	21.3773	20.8227	16.8466	16.8023	16.207	17.7191	19.4885	14.9706	15.247	20.7569	16.8093	20.9481	16.0143	16.2014	17.9498	18.4885	15.6667	18.5618	20.285
AKR1B1	67.0166	62.5929	59.6712	56.9076	55.6152	59.8071	64.3813	53.5038	52.0219	59.1262	53.363	64.8724	67.2528	63.1173	61.2011	63.8688	49.9515	55.6085	37.9234	80.065	55.9922	62.9608	53.4844	46.2705	54.3883	50.0265	46.5105	46.8414	48.885	52.95
AKR7A2	10.5075	11.0411	8.68042	11.7861	15.9605	11.3763	12.8346	11.6615	14.0725	13.4858	8.26989	12.0133	11.5687	12.177	12.0488	8.84529	9.88431	10.4368	7.29265	2.92672	13.1585	11.2031	14.1919	7.36592	15.1231	6.03191	7.09563	11.1128	12.0939	12.7258
AKT1	0.459137	0.102597	0.473056	0.0866576	0.000224302	0.431012	0.240888	0.558056	0.000224302	0.112109	0.24328	0.247327	0.221589	0.276696	0.634859	0.128429	0.0845506	0.000224302	0.000224302	0.000224302	0.000224302	0.246753	0.40235	0.000224302	0.000224302	0.000224302	0.000224302	0.000224302	0.444121	0.000224302
AKT1S1	1.12484	2.54863	1.51233	1.73577	0.407826	2.52046	3.55051	3.51517	1.32116	1.96546	0.906514	1.95623	0.351824	1.55577	2.0979	0.399117	0.619757	1.38424	3.54601	0.391764	0.736478	0.280495	1.27726	2.98982	1.69898	1.52153	1.14316	1.93102	1.26835	0.793912
AKT2	0.000224302	0.0748237	0.000224302	0.000224302	0.000224302	0.0486774	0.0730313	0.0424662	0.000224302	0.0471716	0.000224302	0.361848	0.383275	0.0520198	0.0725034	0.000224302	0.000224302	0.000224302	0.000224302	0.000224302	0.000224302	0.000224302	0.000224302	0.000224302	0.000224302	0.000224302	0.000224302	0.000224302	0.000224302	0.000224302
AKT3	0.329298	0.000224302	0.0899807	0.328204	0.000224302	0.374777	0.351225	0.365099	0.143651	0.0841193	0.000224302	0.362678	0.0685966	0.0879862	0.431755	0.000224302	0.000224302	0.000224302	0.000224302	0.000224302	0.000224302	0.0646079	0.000224302	0.000224302	0.126667	0.000224302	0.000224302	0.254855	0.000224302	0.000224302
AKTIP	0.627736	0.878624	0.646793	0.194305	0.000224302	0.240221	0.393448	0.000224302	0.69559	0.000224302	0.000224302	0.853512	0.000224302	0.381218	0.339162	0.000224302	0.48466	0.355191	0.000224302	0.000224302	0.000224302	0.000224302	0.000224302	0.000224302	0.000224302	0.000224302	0.000224302	0.476939	0.000224302	0.24283
ALAD	0.948658	0.774168	0.457064	0.649828	0.625605	0.83481	0.559825	0.503877	0.979263	0.894279	0.474046	0.466907	0.768821	0.521923	0.865545	0.12126	0.206699	0.000224302	0.327885	0.184684	0.000224302	0.408262	0.000224302	0.801825	0.520081	0.434107	0.000224302	1.05125	0.894051	0.144415
ALB	0.000224302	0.000224302	0.000224302	0.000224302	5.23628	0.000224302	0.000224302	0.000224302	0.000224302	0.000224302	0.000224302	1.16995	0.0920399	0.000224302	0.000224302	0.000224302	4.48106	0.000224302	0.000224302	0.000224302	0.000224302	0.000224302	0.000224302	0.000224302	0.000224302	0.000224302	0.000224302	0.181713	0.000224302	0.000224302
ALCAM	4.0907	6.51062	5.34299	7.81486	5.51112	7.3773	5.65363	7.82915	5.91526	6.96799	6.5361	7.45956	7.4913	5.92476	6.87464	5.58841	5.51907	2.48902	3.95593	5.31717	5.42413	7.83715	5.24844	5.19178	4.53928	4.06579	3.48146	5.45668	3.7848	4.82629
ALDH16A1	3.35756	2.95798	2.93488	2.73757	1.91771	3.71367	2.87635	3.30922	3.82432	3.08401	2.22711	2.95524	3.6361	2.9516	1.76407	1.90655	3.59501	3.15923	1.83492	2.51267	1.47838	2.66558	2.63857	2.45463	2.15112	3.13006	2.41584	2.564	3.34013	2.23857
ALDH18A1	40.8534	35.9913	32.0539	36.5498	42.4873	32.8642	36.4771	36.0288	36.8639	35.3139	32.5814	40.2164	39.5917	40.9971	39.5697	43.5243	40.9404	39.5811	28.6028	49.065	35.3138	39.8926	46.9086	37.8448	46.2	33.2846	36.7365	36.8771	36.6514	36.8839
ALDH1A1	0.000224302	0.000224302	0.000224302	0.121002	0.446436	0.000224302	0.000224302	0.000224302	0.000224302	0.139159	0.000224302	0.000224302	0.000224302	0.000224302	0.000224302	0.000224302	0.000224302	0.000224302	0.000224302	0.000224302	0.000224302	0.000224302	0.000224302	0.000224302	0.000224302	0.000224302	0.000224302	0.000224302	0.000224302	0.000224302
ALDH1A2	3.98513	3.84797	4.90756	6.21139	4.6541	5.01683	6.60043	5.31651	4.87869	6.23467	4.77031	6.09879	4.8239	5.57415	6.14627	3.75711	4.34978	3.6203	4.26797	1.61415	4.00982	3.91702	4.23088	4.98403	3.70843	4.32825	1.75951	4.17341	3.67443	3.55737
ALDH1B1	24.7847	32.9916	27.1549	34.5069	29.4861	27.5736	21.0598	31.7507	23.475	28.8442	26.9549	31.4222	29.7048	31.236	32.6523	22.3901	23.1129	18.7279	21.6105	24.9862	26.0339	31.5593	23.3597	28.7478	26.0631	32.9612	24.6226	26.4886	29.7359	22.1332
ALDH1L1	0.190356	0.531375	0.448818	0.232827	0.355502	0.600969	0.000224302	0.429918	0.276081	0.598596	0.614062	0.601379	0.361712	0.000224302	0.600848	0.199506	0.278945	0.000224302	0.000224302	0.000224302	0.450131	0.50791	0.384481	0.000224302	0.000224302	0.445017	0.43799	0.825317	0.462042	0.49919
ALDH1L2	2.47692	2.46245	3.91724	2.13721	2.76355	3.3486	4.0835	3.98461	3.18174	3.16207	1.95118	3.20319	2.68291	3.52982	3.45709	2.1458	1.95209	1.58494	3.21774	2.03515	1.67873	2.64202	3.09724	2.63265	2.66297	2.46196	1.84929	2.75855	3.32299	3.50872
ALDH2	29.895	33.3303	31.4335	37.6452	36.3185	32.7511	38.9736	38.4509	32.0055	32.5581	34.8095	26.4264	35.4544	42.7861	36.4302	30.5256	36.203	37.7402	34.6489	39.3393	41.152	36.7295	31.5354	35.8268	40.7617	29.5465	24.4108	40.4378	35.5158	33.7095
ALDH3A2	6.35338	7.98923	9.46587	8.49496	6.19436	8.78593	9.31633	7.53938	10.0573	10.8899	8.97725	9.0783	9.7632	8.06694	11.5341	5.75152	9.19859	8.03255	9.07295	7.03516	11.1303	8.24503	8.92196	6.81213	8.42075	6.63953	7.54485	6.5366	8.03258	9.37843
ALDH4A1	0.40341	0.278173	0.290533	0.788864	0.455992	0.503816	0.203504	0.455656	0.1433	0.637868	0.000224302	0.526211	0.76716	0.145734	0.595906	5.36877	0.000224302	0.000224302	0.000224302	0.125653	0.287598	0.248598	0.567364	0.000224302	0.148293	0.000224302	0.265288	0.138796	0.000224302	0.229733
ALDH5A1	4.9549	8.19126	7.85271	5.90793	5.339	7.45274	6.09299	6.74649	6.72171	5.94848	4.4417	8.84819	5.56188	4.10287	4.47604	4.02179	5.32075	2.49596	4.27987	4.27206	2.83447	5.66436	5.8332	5.51403	7.54746	4.67807	4.28706	5.06093	5.85801	4.99218
ALDH6A1	8.04402	8.64494	7.49396	6.18314	7.23947	7.92605	8.337	5.93158	3.89058	5.9388	6.25454	7.07331	7.06826	4.58123	7.16557	5.35434	6.69981	3.86287	2.88353	9.78319	5.16069	9.23329	5.80602	3.67811	4.44696	4.48317	5.56186	4.82199	6.62421	4.62722
ALDH7A1	39.3092	50.2834	55.7022	57.3033	46.8274	47.0433	55.8883	47.6307	39.2041	52.0443	49.7449	47.2887	42.1759	44.213	58.215	42.4761	50.7605	45.6692	53.5768	42.1827	46.5777	56.7281	46.8434	54.9213	49.6499	52.6744	47.1609	46.9274	47.0087	39.988
ALDH9A1	28.5463	26.8972	27.1151	27.2685	27.9632	31.2399	23.5021	22.1805	30.9125	27.539	31.6094	30.8493	26.7461	25.8504	24.4383	16.1702	22.6412	19.8813	18.0459	29.5306	29.6672	27.785	38.5916	26.3059	25.2209	20.9665	29.3672	23.2349	27.6853	26.8037
ALDOA	301.167	168.496	234.903	239.752	207.311	229.52	207.586	245.25	186.607	233.569	255.388	223.064	175.226	242.123	230.953	256.397	251.163	242.622	194.73	238.993	247.83	197.098	202.501	232.685	220.751	247.974	259.434	280.939	254.164	224.405
ALDOC	8.72271	7.77285	10.3699	10.6576	10.0832	9.16435	10.0042	7.81416	7.12841	8.56344	9.8494	8.05299	8.76171	8.01176	9.68475	8.5176	4.77334	4.02874	5.57778	7.40279	3.22324	8.07254	5.37887	4.52004	6.85989	6.61041	5.3986	7.13023	8.13249	6.86449
ALG1	1.82933	1.57763	0.942875	0.357799	1.47885	1.29697	2.61271	2.15236	0.744496	2.23815	1.02929	2.44509	1.68922	1.17009	2.25069	0.757222	1.27215	0.000224302	1.02816	0.947212	0.654334	1.94915	1.26668	0.781801	1.02702	1.34697	0.295009	0.273567	2.01965	2.03289
ALG10	0.56019	0.691479	0.782111	0.605787	0.849277	0.895927	0.203761	1.26074	0.545434	0.86792	0.610122	0.805534	0.689829	0.532872	0.961533	0.000224302	0.000224302	0.000224302	0.000224302	0.000224302	0.000224302	0.000224302	0.000224302	0.000224302	0.000224302	0.000224302	0.000224302	0.000224302	0.000224302	0.000224302
ALG11	0.000224302	1.39771	0.658584	0.383234	0.28211	0.960218	0.955871	0.000224302	0.000224302	0.344018	0.000224302	1.13872	0.791554	0.246678	0.441569	0.240574	0.000224302	0.000224302	0.000224302	0.000224302	0.000224302	0.450828	0.35094	0.000224302	0.198099	0.248149	0.000224302	0.216238	0.441304	0.000224302
ALG12	0.306993	0.843158	1.18732	1.0903	1.09162	0.931898	0.614138	0.750959	0.648583	0.699636	0.562072	0.585796	0.433824	0.348902	1.46151	0.915031	0.674317	0.355862	0.000224302	1.07957	0.327619	0.591709	0.384155	0.295769	0.359095	0.000224302	0.530326	0.190985	0.000224302	0.000224302
ALG13	0.489283	0.866576	0.247928	0.614798	0.231725	0.872571	0.405652	0.325963	1.20344	0.977297	0.000224302	0.731664	1.52002	0.228717	0.620162	0.000224302	0.000224302	0.000224302	0.000224302	0.594578	0.000224302	0.808855	0.000224302	0.000224302	0.000224302	0.000224302	0.000224302	0.148541	0.000224302	0.000224302
ALG14	0.000224302	0.000224302	0.307129	0.000224302	0.000224302	0.000224302	0.252878	0.000224302	0.361843	0.521054	0.000224302	0.000224302	0.181911	0.000224302	0.000224302	0.000224302	0.000224302	0.000224302	0.000224302	0.000224302	0.000224302	0.000224302	0.000224302	0.000224302	0.000224302	0.000224302	0.000224302	0.000224302	0.000224302	0.000224302
ALG2	0.435343	0.69863	0.529174	0.409039	0.000224302	2.83248	0.702222	0.594028	1.85895	0.23071	0.205318	2.91165	0.653574	0.160204	0.744185	1.97916	1.43082	0.000224302	0.000224302	0.125764	0.170345	0.386878	2.0239	0.221131	0.103417	1.81819	0.000224302	0.279629	2.49993	0.000224302
ALG3	0.194526	0.382597	0.288941	0.189883	0.304086	0.250191	0.345716	0.289881	0.230768	0.282319	0.286887	0.285936	0.354688	0.189187	0.236383	0.288082	0.000224302	0.000224302	0.000224302	0.000224302	0.000224302	0.200101	0.207827	0.000224302	0.000224302	0.26404	0.000224302	0.172578	0.000224302	0.000224302
ALG5	2.2043	3.35665	2.26323	2.33995	2.69949	2.19762	2.72119	4.46293	1.30891	1.9191	0.758592	4.01577	3.17467	3.05736	2.19128	0.000224302	1.46338	1.5618	2.58344	2.08992	0.83701	4.82525	1.43354	2.38877	1.47709	1.14251	2.53723	1.98229	2.63072	2.33366
ALG6	1.25919	2.27174	1.2073	1.93208	1.39205	2.20568	1.84034	1.02089	1.20527	1.46389	1.8905	1.67431	1.49214	1.28633	1.94058	2.57471	1.26846	1.69702	0.000224302	1.88416	0.701087	1.40114	2.54096	1.63156	2.16339	1.23981	0.000224302	1.13762	2.1784	1.20622
ALG8	2.0718	2.13713	1.78811	1.68309	2.2904	2.74068	1.83149	1.02119	2.54932	1.53918	1.22352	1.63236	1.79699	2.12249	3.33325	2.29469	0.000224302	0.000224302	0.000224302	1.35644	1.94712	1.57039	2.69748	2.06185	2.00218	1.07317	2.55004	2.50651	0.662508	1.40669
ALG9	0.185078	0.601994	0.597097	0.287714	0.000224302	0.681976	0.307047	0.568974	0.659462	0.628794	0.691247	0.341906	0.552189	0.711612	0.336685	0.325865	0.414784	0.379831	0.837749	0.000224302	0.45343	0.311814	0.476607	0.414366	0.296683	0.000224302	0.715748	0.000224302	0.503779	0.515807
ALKBH1	0.000224302	0.000224302	0.000224302	0.000224302	0.000224302	0.280285	0.000224302	0.000224302	0.000224302	0.000224302	0.000224302	0.310184	0.000224302	0.000224302	0.000224302	0.000224302	0.000224302	0.000224302	0.000224302	0.000224302	0.000224302	0.000224302	0.000224302	0.000224302	0.000224302	0.000224302	0.000224302	0.000224302	0.283865	0.000224302
ALKBH2	0.856864	1.03582	1.10009	0.000224302	0.482512	0.822033	0.853041	0.437874	0.375146	0.904898	0.000224302	0.966218	1.21796	0.326241	0.377651	0.370146	0.364017	0.362925	0.000224302	0.000224302	0.634243	0.317371	0.377243	1.45917	0.232455	0.000224302	0.000224302	0.28612	0.370406	0.290449
ALKBH3	0.162022	0.599276	0.20477	0.349479	0.000224302	0.000224302	0.218335	0.245361	0.320445	0.21971	0.000224302	0.519957	0.136387	0.000224302	0.454732	0.000224302	0.304258	0.000224302	0.000224302	0.000224302	0.000224302	0.000224302	0.185415	0.000224302	0.000224302	0.000224302	0.000224302	0.000224302	0.000224302	0.000224302
ALKBH4	0.321375	0.155897	0.366176	0.183232	0.000224302	0.590503	0.166092	0.200507	0.571124	0.639217	0.183767	0.406868	0.521729	0.493457	0.715801	0.000224302	0.000224302	0.000224302	0.000224302	0.234591	0.493105	0.293521	0.525149	0.000224302	0.189989	0.000224302	0.384946	0.142575	0.668055	0.000224302
ALKBH5	10.1341	7.55551	8.35751	7.90473	6.90928	7.48139	9.98721	12.0699	6.79102	7.94461	7.56252	10.3963	9.73778	9.8394	7.09569	3.85927	7.67499	4.58578	4.87826	4.88376	5.90018	5.83107	5.48582	8.80387	7.13181	5.94844	2.88167	8.34115	8.10752	2.52454
ALPK3	0.0404399	0.000224302	0.000224302	0.000224302	0.000224302	0.0567537	0.000224302	0.000224302	0.000224302	0.000224302	0.000224302	0.000224302	0.0442373	0.000224302	0.000224302	0.000224302	0.000224302	0.000224302	0.000224302	0.000224302	0.000224302	0.000224302	0.000224302	0.000224302	0.000224302	0.000224302	0.000224302	0.000224302	0.000224302	0.000224302
ALYREF	33.0192	59.4659	56.7426	48.9314	45.9572	53.942	46.9485	37.3518	46.6602	57.1649	56.2765	44.0907	54.6876	48.1918	52.2022	58.687	50.8809	47.9223	45.1079	49.4554	50.8938	53.6317	44.2609	48.3323	43.5312	38.7516	45.4222	57.4626	47.029	51.0971
AMBRA1	0.000224302	0.0634731	0.183627	0.000224302	0.000224302	0.0427789	0.000224302	0.0518162	0.0563159	0.0630096	0.000224302	0.000224302	0.0726932	0.000224302	0.0626173	0.000224302	0.000224302	0.000224302	0.000224302	0.156607	0.000224302	0.0144386	0.065636	0.000224302	0.000224302	0.000224302	0.000224302	0.000224302	0.000224302	0.0167949
AMDHD2	0.323067	0.000224302	0.0978802	0.0633534	0.000224302	0.0739179	0.18255	0.000224302	0.000224302	0.549131	0.000224302	0.187585	0.000224302	0.000224302	0.000224302	0.000224302	0.000224302	0.000224302	0.000224302	0.000224302	0.000224302	0.000224302	0.000224302	0.000224302	0.000224302	0.000224302	0.000224302	0.000224302	0.000224302	0.000224302
AMFR	0.000224302	0.094097	0.000224302	0.156664	0.000224302	0.486677	0.111253	0.0942954	0.244748	0.300203	0.147148	0.438919	0.378768	0.000224302	0.233755	0.000224302	0.000224302	0.000224302	0.000224302	0.000224302	0.151101	0.253132	0.130202	0.000224302	0.000224302	0.000224302	0.000224302	0.000224302	0.141685	0.000224302
AMMECR1L	0.000224302	0.316087	0.675334	0.30756	0.000224302	0.157896	0.355193	0.209334	0.000224302	0.39022	0.382054	0.175171	0.303326	0.197621	0.000224302	0.000224302	0.000224302	0.000224302	0.000224302	0.000224302	0.000224302	0.000224302	0.000224302	0.000224302	0.000224302	0.000224302	0.000224302	0.000224302	0.000224302	0.000224302
AMOT	22.7877	20.5828	17.7346	19.7296	15.7782	19.7464	17.9153	16.4355	24.1138	20.08	24.9274	21.4125	22.4631	22.294	19.4535	21.8396	24.7931	22.6068	16.7109	22.5858	23.7633	21.4205	22.0576	13.3155	24.4487	18.8625	21.3712	18.9763	17.8334	21.611
AMOTL1	0.164524	0.15662	0.311213	0.374605	0.0616682	0.325859	0.148706	0.409582	0.233293	0.23003	0.356788	0.315725	0.431536	0.111141	0.0919266	0.0618638	0.224063	0.000224302	0.000224302	0.000224302	0.000224302	0.371608	0.186789	0.000224302	0.13193	0.1239	0.594841	0.0604249	0.49402	0.000224302
AMPD2	3.12569	4.14644	4.34445	3.51339	3.43908	3.85894	3.58791	3.68207	3.44355	3.69258	3.46567	5.02691	3.94298	3.20651	3.57778	3.14766	1.98702	3.62382	3.91889	2.51055	2.25749	2.1919	3.01442	2.2063	2.74369	2.48921	2.31831	2.28908	2.68895	3.11143
AMZ2	0.281924	0.328319	0.557471	0.607789	0.171659	0.697918	0.636976	0.451548	0.195893	0.318098	0.136485	0.416675	0.171108	0.192994	0.181453	0.192257	0.000224302	0.220139	0.000224302	0.000224302	0.000224302	0.149319	0.353679	0.559663	0.188044	0.000224302	0.30125	0.479325	0.759401	0.202583
ANAPC1	0.826302	1.20205	1.14158	1.02191	0.538829	1.15732	1.07877	1.1496	0.759239	1.04081	0.84958	1.25205	1.0058	0.718509	1.05488	0.817814	0.931	0.0743459	0.484149	0.34458	0.511812	0.756752	0.845133	0.407702	0.67457	0.745409	0.0252942	0.571322	5.02908	0.485356
ANAPC10	0.92795	2.23982	0.380536	2.5508	1.15758	1.48244	2.87963	1.84983	2.52729	2.99304	1.69405	1.84141	2.62589	1.79358	1.83418	0.710733	1.95171	2.00254	0.86249	0.992889	2.19264	1.66574	2.58118	2.14698	2.32192	1.28007	2.93722	1.78307	3.10806	2.00969
ANAPC13	0.698858	0.872886	1.01949	0.000224302	0.993692	0.728322	1.12306	1.06434	0.000224302	0.960993	0.672978	0.912056	0.000224302	0.524207	1.06648	0.000224302	0.553734	0.000224302	0.000224302	0.541923	0.000224302	0.000224302	0.000224302	0.000224302	0.442465	0.000224302	0.000224302	0.567529	1.11549	0.000224302
ANAPC15	1.18187	1.67514	0.000224302	0.000224302	1.70591	0.000224302	1.93798	2.00914	1.4267	2.52133	0.000224302	0.000224302	1.34683	1.92764	2.22093	0.000224302	0.000224302	0.000224302	0.000224302	0.000224302	0.000224302	1.34186	0.000224302	0.000224302	0.000224302	0.000224302	0.000224302	1.33745	0.000224302	0.000224302
ANAPC16	0.000224302	0.000224302	0.382835	0.76996	0.000224302	1.03786	2.20404	0.527303	0.000224302	0.879359	0.000224302	0.784558	0.605881	0.000224302	0.715952	0.000224302	0.000224302	0.000224302	0.000224302	0.000224302	0.000224302	0.000224302	0.000224302	0.000224302	0.000224302	0.000224302	0.000224302	0.000224302	0.000224302	0.000224302
ANAPC2	0.415433	0.376287	0.601361	0.420195	0.274788	0.317005	0.318923	0.210629	0.0519388	0.538673	0.046786	0.498144	0.259013	0.109539	0.455348	0.194615	0.000224302	0.000224302	0.000224302	0.147564	0.0656276	0.115074	0.15373	0.131944	0.150011	0.000224302	0.000224302	0.15595	0.498754	0.168027
ANAPC4	0.60399	1.02986	0.964107	1.0243	0.461472	0.942477	1.13184	0.629574	0.360233	0.553501	0.653777	1.27819	1.11375	0.883024	1.35011	0.315413	0.145314	0.861675	0.556102	0.289328	0.277806	0.532361	0.7987	0.474562	0.685989	0.000224302	0.170765	0.331757	0.681822	0.133677
ANAPC5	0.954247	1.05594	0.70819	1.23494	0.650748	1.25108	0.897918	0.682328	0.761306	0.629082	0.839526	1.37712	1.07799	0.534726	1.29232	0.886767	0.439655	0.192597	0.655527	0.646188	1.09787	1.08373	1.27083	0.650896	0.987813	0.980224	0.537136	0.499914	0.759604	0.9246
ANAPC7	4.83277	3.15289	3.80844	3.31815	2.6101	3.0081	2.69364	2.75892	4.07614	4.05279	3.46591	3.25101	3.65118	3.59578	4.21244	3.36906	3.38443	2.55185	1.69737	4.04736	3.66523	2.93165	2.764	1.08497	3.3641	0.203049	0.853762	3.42218	2.90327	3.30628
ANGEL2	0.545582	0.134162	0.000224302	0.496739	0.000224302	0.436473	0.258487	0.000224302	0.225311	0.111418	0.000224302	0.700921	0.635781	0.0927741	0.710592	0.128194	0.631982	0.000224302	0.232464	0.129868	0.000224302	0.280806	0.000224302	0.000224302	0.529576	0.000224302	0.000224302	0.108964	0.124933	0.303551
ANK2	0.0317562	0.0199582	0.0470872	0.0287941	0.000224302	0.0823823	0.0897776	0.00924598	0.0347558	0.0189178	0.000224302	0.0341006	0.0107308	0.0073012	0.0626813	0.000224302	0.000224302	0.000224302	0.000224302	0.000224302	0.000224302	0.132501	0.0148486	0.000224302	0.000224302	0.000224302	0.000224302	0.000224302	0.028812	0.0410199
ANK3	0.274536	0.58027	0.526734	0.366094	0.256254	1.35752	0.370509	0.358289	0.448962	0.60285	0.154064	0.436054	0.502047	0.452433	0.600697	0.330429	0.195269	0.0850841	0.217087	0.228096	0.195622	0.459075	0.414567	0.177579	0.47296	0.176093	0.000224302	0.446417	0.318213	0.268833
ANKFY1	1.45841	2.47162	1.61881	2.1241	1.61354	1.56138	2.60885	2.58757	2.02638	2.03199	1.55167	1.86755	2.43271	3.64837	2.45628	1.96782	2.34501	0.737068	1.24097	0.699397	2.26156	1.6665	1.94864	3.49164	2.13082	1.50681	1.37758	2.44453	3.96198	2.28035
ANKHD1	0.787661	1.46858	1.27086	1.13888	0.790895	1.0464	1.18651	1.36567	0.979958	1.27467	1.01713	1.80102	1.16823	1.00945	1.26163	0.774828	0.95264	0.31746	0.638681	0.839565	0.951485	1.5025	1.18725	0.889867	1.18761	1.11324	0.577297	1.13813	0.903462	0.691932
ANKLE2	0.250742	0.941812	0.54577	0.632843	0.518313	0.556274	0.574813	0.669135	0.695251	0.682317	0.507217	1.08753	1.24575	0.720535	0.582708	0.174333	0.669821	0.265898	0.14455	0.45109	0.0957845	0.666796	0.589232	0.500343	0.696555	0.574655	0.21648	0.185862	0.428263	0.162303
ANKMY2	0.000224302	1.05968	0.660074	1.42862	0.120291	1.07407	0.838039	0.659328	0.263083	0.385112	0.852733	0.0849755	0.643746	0.730307	0.610918	0.536288	0.508488	0.371714	0.000224302	0.343873	0.932725	0.0900345	0.0655773	0.000224302	0.732914	0.000224302	0.000224302	0.522146	0.382953	0.761156
ANKRD13A	0.000224302	0.0993662	0.11464	0.313054	0.000224302	0.244494	0.089101	0.244694	0.110187	0.0818813	0.000224302	0.000224302	0.000224302	0.122513	0.0664545	0.000224302	0.000224302	0.000224302	0.000224302	0.000224302	0.000224302	0.000224302	0.000224302	0.000224302	0.000224302	0.000224302	0.000224302	0.252333	0.109065	0.0894656
ANKRD17	0.247048	0.354174	0.460134	0.401971	0.107769	0.392339	0.563308	0.265067	0.716637	0.234826	0.253596	0.538749	0.395307	0.361863	0.651708	0.0855264	0.183205	0.119584	0.104368	0.0988586	0.282276	0.344601	0.432349	0.169507	0.0735757	0.140431	0.174839	0.212014	0.42469	0.325961
ANKRD26	0.175486	0.000224302	0.000224302	0.000224302	0.000224302	0.000224302	0.179452	0.19207	0.000224302	0.244765	0.000224302	0.101412	0.000224302	0.000224302	0.000224302	0.000224302	0.000224302	0.000224302	0.000224302	0.000224302	0.000224302	0.000224302	0.000224302	0.000224302	0.000224302	0.000224302	0.000224302	0.000224302	0.000224302	0.000224302
ANKRD27	0.000224302	0.0697562	0.0443449	0.000224302	0.000224302	0.000224302	0.000224302	0.104088	0.000224302	0.000224302	0.000224302	0.000224302	0.0928872	0.000224302	0.000224302	0.000224302	0.000224302	0.000224302	0.000224302	0.000224302	0.000224302	0.000224302	0.000224302	0.000224302	0.000224302	0.000224302	0.000224302	0.000224302	0.000224302	0.000224302
ANKRD28	1.43911	1.72444	0.987909	1.48285	1.057	1.26621	1.14596	1.59843	1.31382	1.44486	0.801842	1.55338	1.57323	0.953649	1.22197	0.803357	0.666589	0.863817	0.342676	0.851031	0.231824	1.0356	1.21179	0.506569	0.780013	0.50209	0.000224302	0.888004	0.765965	0.627516
ANKRD40	0.000224302	0.000224302	0.548403	0.23682	0.000224302	0.335446	0.337736	0.35877	0.000224302	0.241249	0.000224302	0.323153	0.464368	0.299514	0.117477	0.000224302	0.000224302	0.000224302	0.000224302	0.000224302	0.635973	0.000224302	0.000224302	0.000224302	0.000224302	0.000224302	0.000224302	0.000224302	0.000224302	0.000224302
ANKRD49	0.000224302	0.000224302	0.000224302	0.567753	0.000224302	0.314238	0.000224302	0.000224302	0.000224302	0.000224302	0.000224302	0.000224302	0.000224302	0.268045	0.375825	0.000224302	0.000224302	0.000224302	0.000224302	0.000224302	0.000224302	0.000224302	0.000224302	0.000224302	0.000224302	0.000224302	0.000224302	0.000224302	0.000224302	0.000224302
ANKRD50	0.000224302	0.000224302	0.000224302	0.000224302	0.000224302	0.0705389	0.000224302	0.000224302	0.000224302	0.000224302	0.000224302	0.000224302	0.000224302	0.000224302	0.000224302	0.000224302	0.000224302	0.000224302	0.000224302	0.000224302	0.000224302	0.000224302	0.000224302	0.000224302	0.000224302	0.000224302	0.000224302	0.000224302	0.000224302	0.000224302
ANKRD52	0.107575	0.210887	0.109623	0.126414	0.0858035	0.136737	0.104947	0.000224302	0.0843561	0.166152	0.000224302	0.246614	0.277153	0.0462347	0.157918	0.160892	0.135044	0.000224302	0.000224302	0.0700411	0.000224302	0.183319	0.0510649	0.000224302	0.0378478	0.000224302	0.000224302	0.0400897	0.0755683	0.19229
ANKRD54	2.50373	1.83629	0.876173	1.04472	0.779686	2.41222	2.23488	2.39458	0.993667	3.5571	1.05444	2.7447	2.05558	1.33982	2.06197	1.90891	1.03631	1.15947	0.432232	1.24467	2.22708	1.44984	1.72539	1.27651	1.50842	0.000224302	0.775852	1.24272	1.0847	2.30948
ANKS1A	0.611472	0.256082	0.23254	0.122898	0.0721358	0.864595	0.205774	0.195234	0.000224302	0.176045	0.000224302	0.157866	0.210972	0.976654	0.145011	0.0879554	0.0385617	0.000224302	0.118291	0.385985	0.896536	0.587175	0.147175	0.083671	0.909256	0.000224302	0.000224302	0.132498	0.169475	0.0594872
ANKZF1	0.674849	0.338868	0.559346	0.234722	0.299019	1.08953	0.762801	0.330663	0.627706	1.01359	0.780587	0.333907	0.501504	0.423895	0.822278	0.27756	0.339969	0.000224302	0.000224302	0.000224302	0.142809	0.818857	0.534039	0.000224302	0.198781	0.000224302	0.000224302	0.306241	0.273841	0.064194
ANLN	2.67363	2.77127	2.03318	2.00705	0.943571	1.90847	1.63052	1.20103	1.91386	1.35873	1.43995	1.88923	2.30909	1.83195	2.29244	1.06233	1.29522	0.633169	0.69679	1.81358	1.03445	2.67247	1.43297	1.31653	1.30036	0.21227	0.522135	1.25421	1.13408	1.95366
ANO10	0.316835	0.309788	0.260451	0.52575	0.15361	1.01955	1.2973	0.410711	0.961859	0.346958	0.290565	0.623099	0.710799	1.09598	1.12904	0.435508	0.213886	0.000224302	0.474441	0.15393	0.424053	0.464276	0.474434	0.150929	0.151419	0.281569	0.000224302	1.04967	0.301222	0.326129
ANO6	0.232595	0.565741	0.163513	0.072338	0.000224302	0.730219	0.483003	0.595767	0.0615047	0.344053	0.214254	0.52816	0.837442	0.372625	0.695208	0.0686443	0.36749	0.138625	0.20653	0.000224302	0.324506	0.105365	0.231119	0.000224302	0.0612442	0.220866	0.000224302	0.0354224	0.157544	0.000224302
ANP32A	215.402	200.24	236.162	159.716	255.419	239.424	149.177	228.522	268.133	205.055	268.212	256.734	218.157	240.356	212.035	209.004	260.437	238.873	261.675	247.04	252.67	248.82	263.444	200.531	175.582	217.772	234.38	209.218	194.134	263.282
ANP32B	66.8153	72.2102	75.235	69.3344	73.3916	76.4627	59.2969	69.7427	83.2106	79.3273	63.8039	70.5437	79.3612	70.5074	70.7057	57.4769	64.3143	47.9735	57.6733	83.7106	62.8682	77.938	82.246	72.3482	57.8753	86.3438	59.689	56.4693	97.3953	70.585
ANP32E	133.223	126.428	115.87	111.361	115.24	144.159	160.097	227.097	129.373	115.983	97.6749	123.076	153.586	122.079	167.418	56.1932	143.343	117.18	127.049	85.9146	131.176	188.247	141.534	138.198	98.9913	173.775	100.833	123.652	102.76	97.9351
ANXA1	13.3712	15.3826	14.7662	13.7141	17.6498	15.6749	17.8482	15.1741	13.3599	15.9718	13.9111	17.9124	14.907	15.2243	15.5604	11.0758	11.9284	10.3854	13.5213	12.2137	8.17931	11.7651	10.2978	12.318	11.9185	9.07	11.2154	11.1998	13.4462	11.5252
ANXA11	13.4641	14.8498	16.9113	12.1896	16.3767	16.496	15.6257	13.3962	15.7508	15.4206	16.9618	12.8078	17.9276	14.8076	14.9663	14.1778	11.2572	16.5042	19.0301	10.9131	19.8836	13.4791	14.7897	18.4087	12.6518	16.7722	23.5317	17.6476	21.3376	18.043
ANXA2	55.1229	62.8313	60.2273	62.0316	71.4859	64.6664	66.2783	86.7551	56.87	61.6076	62.7818	64.4427	65.3718	63.9636	60.9046	59.0491	61.8813	74.9851	69.6357	78.1223	66.0507	61.3715	59.3363	69.7389	64.6284	75.2319	61.9401	59.3691	65.4056	63.8566
ANXA3	0.169147	0.299476	0.533811	0.197725	0.370318	0.585881	0.0966805	0.19194	0.0728397	0.0807836	0.000224302	0.216293	0.2516	0.259639	0.374104	0.000224302	0.111399	0.000224302	0.23715	0.136046	0.000224302	0.117826	0.13885	0.000224302	0.000224302	0.000224302	0.211882	0.000224302	0.000224302	0.142674
ANXA4	2.64754	4.51134	5.31769	5.28289	6.54356	3.09379	5.59782	4.09434	4.53062	5.80804	4.47585	4.55942	5.08376	5.70592	3.32976	4.32681	4.91586	4.06677	3.18286	3.80514	3.70275	2.7905	4.95324	4.70213	3.83422	4.34611	3.32496	4.54101	6.09705	5.19631
ANXA5	55.7616	86.9952	80.7094	63.2962	84.4155	82.3823	79.3761	124.743	54.9619	91.4238	65.4876	83.778	70.7698	57.4816	44.3197	68.9888	56.1744	52.7929	72.9995	58.7877	67.7537	61.2159	75.5594	90.7669	50.9187	71.2873	49.6107	51.5811	60.1514	49.2189
ANXA6	31.0198	23.191	24.8403	18.6677	23.5699	24.4575	19.4226	22.4618	25.9321	22.114	21.2759	23.1524	26.5995	20.0294	23.3279	21.4495	21.0132	20.4444	20.6798	25.5696	25.3136	26.1157	22.425	17.1697	19.7114	24.342	28.843	23.9467	22.3859	20.8409
ANXA7	9.84892	11.2719	11.8588	9.33478	10.4767	10.4958	7.61573	6.4941	10.3437	9.97129	12.4102	9.5933	10.9477	11.125	12.2709	10.7528	10.7963	12.6973	9.40581	13.0335	13.0151	9.78588	8.33416	8.81576	10.588	7.65404	5.37711	11.7594	7.12987	15.294
AP1B1	14.4502	16.5684	17.9959	15.8357	14.9626	18.3891	23.2189	19.4224	16.8958	17.6124	18.9027	17.4062	18.0723	19.673	20.4388	9.5731	11.0281	6.9501	6.52904	6.13421	6.98533	10.2682	8.30199	7.24953	10.8566	6.95867	7.09438	5.45023	12.6742	6.86562
AP1G1	6.31597	6.99213	5.3674	8.38888	8.40107	8.50516	4.17956	7.49164	6.42381	6.2613	5.25534	8.6353	9.77929	7.58384	8.96394	7.9111	9.418	5.71137	5.67485	5.17854	5.0013	8.66559	7.46942	6.19421	8.94446	6.58207	3.18819	6.28476	5.86934	6.68735
AP1M1	7.06281	9.086	8.71806	6.33487	3.4914	5.8794	12.1165	10.1553	6.55988	9.04195	10.8128	7.18249	10.1207	9.75102	8.0258	5.43354	6.70041	8.87466	10.7183	7.70219	7.44754	10.1806	4.75064	5.87321	6.94477	6.78784	7.11687	8.57775	8.181	7.97174
AP1S1	0.888773	1.20226	0.709912	0.50637	0.000224302	0.000224302	2.18791	1.99915	0.000224302	0.439593	0.000224302	0.347173	1.41555	0.99463	1.42011	1.35572	0.000224302	0.873117	1.00988	0.549945	0.000224302	0.306813	0.000224302	1.12402	0.758487	0.000224302	0.000224302	0.967937	0.501136	0.000224302
AP1S2	0.911674	1.07123	1.14848	1.36461	0.919943	0.849621	0.82632	1.14698	1.80811	0.98184	0.000224302	0.764568	0.94048	1.00358	0.693848	1.88338	1.1311	1.2338	1.51769	0.000224302	1.00276	1.59997	2.22185	1.32116	1.05532	1.46011	1.66541	1.00454	2.34704	1.65629
AP2A1	3.5351	3.89662	2.60682	4.30279	4.05458	5.87712	4.58366	3.63378	6.17826	3.59596	3.97554	5.02065	4.59869	4.66055	3.55046	2.086	4.07156	3.64938	5.66566	3.81713	3.9747	3.92391	4.47326	1.57005	3.47873	3.52465	3.04999	4.6464	4.75054	4.05926
AP2A2	8.88559	8.19126	6.8403	9.54575	7.8222	10.4632	10.7934	9.16901	7.90521	9.34681	10.4959	8.50068	9.66068	9.03529	10.4198	6.48875	9.79398	7.22686	6.00501	6.1382	8.46589	8.36884	7.9494	7.83647	8.1112	8.84753	7.27807	7.33417	7.33377	7.61522
AP2B1	8.21596	9.12839	10.2269	9.08114	9.3374	12.9258	6.78784	8.62722	7.40802	9.10802	7.611	9.71853	9.24466	7.8514	9.49126	18.245	17.6773	14.9766	13.7725	12.7492	21.6718	16.1193	12.8629	16.8644	18.3916	18.2157	19.9605	18.1836	18.5633	16.6529
AP2M1	5.39255	6.75331	4.06585	8.20712	6.58211	5.39859	6.95571	3.77108	6.18962	4.62123	6.51962	6.1762	7.16002	7.79895	4.19755	4.5756	6.01791	5.27705	5.06024	6.23042	6.02631	7.00849	5.71842	2.26287	4.77882	2.16444	3.81104	7.98685	5.53503	5.19012
AP2S1	15.9091	16.0007	15.1426	11.11	13.1042	16.4366	12.4669	11.5504	15.1212	16.245	14.2352	14.442	15.0697	13.4882	16.636	7.72473	17.3371	12.5496	15.4562	12.5764	18.0313	9.31909	16.0064	17.3675	12.3646	11.6107	10.8662	13.4429	12.6266	17.121
AP3B1	3.1475	2.8294	3.12459	2.26522	2.00369	3.10079	2.57388	1.9342	2.40003	3.77963	2.07166	4.67377	2.91337	3.11642	3.2172	2.21331	2.89303	2.13843	1.33377	1.69066	2.47013	2.81784	1.884	1.60922	2.12373	2.72651	1.22676	2.54053	2.56429	3.05548
AP3D1	4.94085	5.50197	4.79902	4.95714	4.28536	5.9244	7.7088	6.16399	4.06326	5.29022	4.20838	4.63205	6.30037	5.65519	6.31534	3.40115	4.21709	3.1289	2.72562	1.88785	3.42494	4.17686	4.26697	4.29384	3.70471	4.00678	5.17518	4.89922	4.37964	4.02664
AP3M1	4.14217	4.65426	4.39557	3.28335	4.34897	4.56216	6.12339	6.07573	3.39305	6.41142	3.36871	5.48924	4.66715	4.37503	4.66371	3.94053	1.98569	0.918434	2.4994	2.60888	2.08863	3.7512	3.98502	3.033	2.7951	1.54595	1.47611	2.69989	3.36976	3.30263
AP3M2	0.000224302	0.106469	0.101398	2.59109	0.000224302	0.120322	0.105442	0.114553	0.223142	0.171825	0.000224302	0.367092	0.145978	0.000224302	0.0820952	0.000224302	0.000224302	0.000224302	0.000224302	0.000224302	0.000224302	0.000224302	0.000224302	0.000224302	0.000224302	0.000224302	0.000224302	0.000224302	0.000224302	0.000224302
AP3S1	5.07906	2.05342	4.98193	2.69848	4.8981	6.97023	3.84255	2.59645	6.58598	3.12506	4.43621	7.0982	7.44555	7.11411	11.017	4.37981	4.50816	0.000224302	0.000224302	2.07338	3.68359	3.81899	6.58512	0.000224302	4.61716	2.245	7.38865	7.13942	6.78889	2.88874
AP3S2	0.000224302	0.511679	0.000224302	0.000224302	0.363874	0.385097	0.000224302	0.393206	0.382077	0.000224302	0.000224302	0.295015	0.345317	0.000224302	0.000224302	0.000224302	0.363676	0.000224302	0.000224302	0.000224302	0.466602	0.000224302	0.000224302	0.000224302	0.000224302	0.000224302	0.000224302	0.000224302	0.31284	0.391951
AP4S1	0.000224302	0.000224302	0.455934	0.410421	0.000224302	0.000224302	0.833614	1.12092	0.000224302	0.000224302	0.000224302	0.000224302	0.889982	0.000224302	0.743883	0.000224302	0.000224302	0.000224302	0.000224302	0.000224302	0.000224302	0.000224302	0.000224302	0.000224302	0.000224302	0.000224302	0.000224302	0.000224302	0.000224302	0.000224302
AP5B1	0.0284569	0.102339	0.121037	0.000224302	0.0427103	0.111395	0.102881	0.133505	0.000224302	0.242402	0.077027	0.106382	0.0721026	0.0324086	0.124663	0.0278346	0.0374676	0.000224302	0.000224302	0.000224302	0.000224302	0.0546409	0.000224302	0.000224302	0.0528351	0.000224302	0.000224302	0.0380269	0.000224302	0.000224302
AP5Z1	0.000224302	0.0769271	0.141702	0.0639661	0.000224302	0.000224302	0.000224302	0.000224302	0.000224302	0.0895639	0.0753004	0.000224302	0.0786546	0.000224302	0.0265593	0.000224302	0.0864777	0.000224302	0.000224302	0.000224302	0.000224302	0.000224302	0.000224302	0.000224302	0.000224302	0.000224302	0.000224302	0.000224302	0.000224302	0.207779
APAF1	0.000224302	0.0559873	0.000224302	0.0565405	0.000224302	0.000224302	0.0642728	0.0401292	0.0259033	0.122959	0.000224302	0.000224302	0.0544173	0.0282587	0.000224302	0.000224302	0.000224302	0.000224302	0.000224302	0.000224302	0.000224302	0.000224302	0.000224302	0.000224302	0.000224302	0.000224302	0.000224302	0.000224302	0.000224302	0.000224302
APBB1	0.283401	0.364853	0.316454	0.772475	0.000224302	1.38568	1.14834	0.837797	0.000224302	0.928201	0.844565	0.748187	0.888796	0.988768	1.15621	0.623937	0.103581	0.000224302	0.000224302	0.300095	0.278657	0.838374	0.149067	0.483542	0.160316	0.000224302	0.000224302	0.757291	0.109498	0.401146
APC	0.000224302	0.000224302	0.000224302	0.00991321	0.000224302	0.0163837	0.000224302	0.000224302	0.000224302	0.0231148	0.000224302	0.437173	0.000224302	0.000224302	3.36313	0.000224302	0.000224302	0.000224302	0.000224302	0.000224302	0.000224302	0.000224302	0.000224302	0.000224302	0.000224302	0.000224302	0.000224302	0.000224302	0.000224302	0.000224302
APEH	9.28129	9.77418	8.12605	11.4242	9.76425	10.3395	9.75797	7.4352	8.34207	8.38265	9.05057	9.94942	10.1724	6.07535	10.5992	8.99486	11.0685	4.67622	6.81053	6.01156	9.2711	9.47246	7.50246	7.38093	5.33688	7.67539	4.01315	6.79548	5.55682	7.29637
APEX1	66.3232	74.8388	60.1618	88.3871	80.3618	70.3647	92.895	98.679	67.1731	58.047	80.1006	85.9069	91.4892	74.5624	97.0626	80.9216	88.469	86.6693	93.4443	81.8878	94.1799	71.3786	67.2837	64.467	72.3266	75.2669	66.258	80.0367	68.5976	79.3069
APEX2	0.000224302	0.163836	0.000224302	0.385928	0.000224302	0.155658	0.000224302	0.280962	0.000224302	0.000224302	0.000224302	0.14982	0.000224302	0.000224302	0.000224302	0.000224302	0.000224302	0.000224302	0.000224302	0.000224302	0.000224302	0.000224302	0.000224302	0.000224302	0.000224302	0.000224302	0.000224302	0.000224302	0.000224302	0.000224302
APH1A	0.000224302	2.15708	2.42289	2.82256	0.000224302	1.61347	2.08329	0.000224302	0.000224302	2.25856	0.000224302	2.13241	2.13345	3.19444	1.55686	0.000224302	4.61275	0.000224302	0.000224302	0.000224302	0.000224302	1.72085	0.000224302	0.000224302	2.33614	0.000224302	4.3849	1.76353	0.000224302	2.55075
API5	43.6356	48.2794	58.5717	47.867	46.7779	53.1434	43.8798	53.3409	56.1532	53.2654	42.9271	50.7145	52.5881	58.6205	54.2755	44.5135	43.5199	43.7198	55.356	39.3516	64.3716	49.0528	57.6537	66.8886	56.5627	47.3786	54.8663	59.6878	51.3451	49.9724
APIP	3.82785	4.83591	3.5292	4.46036	3.26889	6.12012	6.0573	5.33335	5.30132	5.09755	6.12462	5.05462	4.24877	5.28561	6.32871	4.40012	3.6484	3.79416	4.66383	5.5099	4.02552	4.65677	6.07905	6.6022	2.72116	3.65976	3.08042	5.16612	4.27914	5.49547
APLP2	0.476295	0.883069	3.9672	0.686241	0.000224302	0.125653	0.311444	0.15922	0.279741	0.117367	0.277167	0.101193	0.689202	0.168768	0.593894	0.543884	0.132386	0.288598	0.000224302	0.000224302	0.000224302	0.306769	0.354483	0.000224302	0.000224302	0.250202	0.000224302	0.126379	0.536483	0.000224302
APMAP	14.117	19.6994	21.5032	22.7952	19.7766	18.7877	26.4482	23.5905	29.9974	22.3434	25.3883	20.3818	25.781	22.3874	25.893	16.8547	20.0719	27.1427	20.2537	17.6803	27.9988	18.5161	23.801	26.747	23.5605	24.6099	29.509	25.7201	24.9685	20.7942
APOA1BP	25.1004	31.8903	26.645	30.6225	30.7253	30.8484	39.8529	46.8183	27.2336	33.8288	28.7102	29.8897	30.2233	15.5763	28.9709	13.7088	27.1357	26.7429	29.0192	22.6458	24.0909	23.375	29.2225	32.1475	30.889	29.352	22.0735	31.0171	31.8678	26.795
APOB	0.060001	0.0791599	0.096746	0.00794311	0.000224302	0.00812845	0.013206	0.153078	0.000224302	0.130039	0.000224302	0.024573	0.00629969	0.0475653	0.0660825	0.000224302	0.000224302	0.0874395	0.000224302	0.21451	0.174887	0.0816701	0.175455	0.0184347	0.000224302	0.0128376	0.259752	0.0410459	0.224346	0.0170198
APOBEC3B	0.160473	0.246148	0.114775	0.314938	0.419365	0.16487	0.000224302	0.341617	0.000224302	0.571638	0.16931	0.4844	0.0905995	0.110907	0.172383	0.0840307	0.0922107	0.000224302	0.000224302	0.000224302	0.000224302	0.264602	0.123883	0.000224302	0.2493	0.135974	0.000224302	0.247601	0.431255	0.156328
APOBEC3C	1.67205	3.0803	1.66788	3.47	1.57755	3.36577	3.57377	2.92009	0.875622	1.32622	0.555839	1.2101	2.35366	1.11098	0.569778	0.663655	0.798212	0.000224302	0.515569	1.10367	1.70614	1.45311	1.05788	1.04008	1.0737	0.000224302	0.674513	1.11679	1.30965	0.829874
APOL2	0.4981	0.701219	0.796202	0.494916	0.278448	0.618938	0.357049	0.0603668	0.483938	0.647749	0.58144	0.369346	0.439077	0.50113	0.425104	0.582483	0.670403	0.838665	0.482661	0.631649	1.19366	0.573371	0.549952	0.761559	0.916585	0.000224302	0.568638	0.707763	0.642903	0.754998
APOO	3.9762	4.60152	3.00437	5.04224	0.875743	10.5405	3.81486	6.78905	5.59668	4.63034	6.06038	5.27197	3.04758	5.17885	8.3801	4.74283	5.81135	1.27669	2.68638	2.93474	9.92171	5.05242	3.0605	4.03134	1.59956	1.95043	5.06709	0.419101	4.03953	3.33552
APOOL	2.15151	4.24351	2.05707	2.6508	2.42771	1.92516	2.27798	3.24094	2.58457	3.64277	1.46283	3.0015	2.90091	2.58461	2.82395	2.51695	1.95484	1.2052	3.01738	1.74288	1.04619	2.23725	1.49171	2.2333	2.62731	0.37364	2.25415	1.55748	1.95772	2.04113
APP	0.26697	0.723418	0.85426	0.564857	0.358834	0.308549	0.912521	0.376386	0.000224302	1.17943	0.000224302	0.49672	0.236425	0.172073	0.524301	0.302194	0.288861	0.000224302	0.293409	0.000224302	0.000224302	0.868181	0.82783	1.0086	0.568799	0.408754	1.67597	0.228224	1.51508	1.05031
APPL1	2.28151	4.17761	3.48938	1.96331	1.33537	3.67071	5.23127	4.03143	2.58948	4.61489	3.62615	4.04543	3.48664	3.24991	3.11383	1.58896	2.78021	3.31222	3.59008	1.55196	2.2205	4.38492	3.19745	3.13403	3.07709	3.16772	0.617039	2.47503	3.40432	2.25018
APRT	62.7879	102.464	106.519	112.058	114.414	87.5256	98.9015	126.631	95.2268	107.33	99.2033	120.22	102.792	112.75	100.246	64.9257	107.969	111.185	124.348	93.467	93.1634	87.156	69.2032	90.5104	128.682	112.543	92.0739	99.756	80.805	96.6214
APTX	0.14745	0.512962	0.296519	0.846945	0.339722	0.724506	0.62156	0.257332	0.482972	0.559981	0.0977131	0.614348	1.15569	0.547184	0.678569	0.398911	0.000224302	0.000224302	0.000224302	0.000224302	0.801858	0.149717	0.000224302	0.000224302	0.504506	0.000224302	0.000224302	0.718087	0.000224302	0.140591
AQR	2.84426	4.61985	4.15011	3.71196	3.11274	4.79434	5.82649	4.09119	4.12579	4.66458	3.68705	5.27667	5.28973	4.43725	5.65313	2.1922	3.55847	2.57787	3.96161	2.40776	2.17293	3.96147	4.44044	3.81421	4.20217	2.63706	3.11572	3.29763	4.35263	2.89127
ARAF	0.678817	1.04868	0.999559	0.632533	0.451283	1.30414	0.803539	1.02428	0.542756	0.843972	0.772181	1.04018	1.00004	1.21412	1.30232	0.663242	0.679034	0.566631	0.272454	0.188121	0.418438	0.6419	1.74783	0.39744	0.93588	0.000224302	0.191608	0.928889	1.43855	0.882622
ARAP1	0.0693401	0.17925	0.251331	0.211599	0.0156807	0.0952487	0.165478	0.211258	0.000224302	0.132818	0.0683772	0.0635551	0.255971	0.0937311	0.224686	0.0693215	0.0919157	0.000224302	0.000224302	0.000224302	0.0502951	0.0364117	0.0711031	0.000224302	0.000224302	0.000224302	0.000224302	0.000224302	0.000224302	0.000224302
ARCN1	23.2559	11.0961	16.5259	14.7344	14.764	15.1809	19.6239	18.9035	12.241	10.1468	10.6755	14.6604	17.0778	13.3912	16.9546	15.2313	12.8255	12.0054	14.3203	28.6567	13.0037	12.728	9.65975	9.48687	11.9187	11.9171	12.2669	13.1561	13.8552	13.1335
ARF1	162.391	160.816	161.522	200.717	184.311	184.809	180.295	182.609	163.942	151.958	155.031	184.501	188.714	163.997	197.372	142.456	207.281	156.889	154.373	159.531	201.896	186.831	175.5	172.626	162.648	168.603	155.908	155.373	157.265	187.161
ARF4	23.5991	29.3651	27.8203	32.6583	28.4974	27.2082	20.5374	9.34868	29.6873	24.4823	27.1197	29.0014	34.9054	30.4026	30.0732	30.8288	29.9801	29.7547	27.5698	19.2402	31.3064	37.3697	22.7598	22.3703	32.1075	19.8305	16.9428	31.0093	25.0919	32.0365
ARF5	10.8434	2.13594	3.82475	2.80718	4.97659	2.66849	3.68211	3.5618	2.4812	1.94101	2.63268	4.16667	2.60733	1.87908	3.21744	7.1933	2.45301	1.50005	0.000224302	3.54232	1.08759	4.6032	2.61379	1.11823	3.99501	2.5344	0.000224302	1.87383	2.87524	0.888751
ARF6	11.2853	16.6511	10.608	17.3911	16.684	17.9495	15.2118	17.6711	14.2065	15.672	11.3224	21.1848	13.4599	7.47852	16.5476	11.7577	11.2756	12.2406	12.8547	9.99929	11.6843	21.1528	16.0114	13.6114	6.99246	10.1765	10.7568	6.80428	11.4163	15.1832
ARFGAP1	2.94673	2.64096	1.46545	2.66439	1.32201	2.3957	2.46626	1.64958	2.0806	2.54301	1.74996	2.26312	2.54853	2.27883	1.47256	2.27367	1.47962	2.11843	0.988631	0.888685	0.870565	0.92284	1.80426	0.849788	0.627252	1.28543	1.32753	1.91067	2.30182	1.04944
ARFGAP2	0.943404	0.980967	1.66146	1.23529	0.535029	1.08677	0.507069	0.851046	2.05315	1.34293	0.937822	1.24689	1.12536	0.661334	1.40802	0.638717	1.33579	0.795137	0.963917	0.458805	1.47048	1.83403	0.980496	1.05228	0.310509	0.471495	1.25718	0.492777	0.920105	1.39635
ARFGAP3	1.57649	1.36967	1.96922	1.5707	2.01424	1.81765	1.63851	1.76293	0.461179	2.24968	1.35279	1.88399	1.31362	2.1508	2.41825	2.23368	1.48562	1.12783	0.635923	1.16192	0.473228	1.37462	0.727334	0.968585	0.878389	0.713145	0.763544	1.22874	1.68424	1.39601
ARFGEF1	0.153252	0.241714	0.229984	0.340313	0.0711637	0.195039	0.435099	0.190423	0.162905	0.205389	0.176861	0.228315	0.390477	0.295793	0.277883	0.128223	0.0791287	0.000224302	0.000224302	0.026	0.000224302	0.074326	0.147658	0.000224302	0.138777	0.119563	0.000224302	0.834311	0.0610198	0.124463
ARFGEF2	0.0374528	0.0458469	0.0418736	0.0174686	0.000224302	0.0375542	0.0545794	0.132861	0.000224302	0.035036	0.000224302	0.119241	0.0606898	0.0322936	0.0410441	0.000224302	0.000224302	0.000224302	0.000224302	0.000224302	0.000224302	0.000224302	0.000224302	0.000224302	0.000224302	0.000224302	0.000224302	0.000224302	0.000224302	0.000224302
ARFIP1	3.34481	1.36584	2.60514	2.17921	2.57785	2.47814	1.63253	2.39151	3.57129	2.84375	1.77439	2.25419	2.34334	1.90542	3.61594	1.06642	1.87228	0.601658	1.34999	0.468181	1.48035	1.98696	2.07701	2.09589	0.960987	2.03787	0.920801	1.99889	0.824562	1.89841
ARFIP2	3.53629	0.777458	1.40058	1.05021	1.51616	2.28112	0.335039	3.08385	1.41855	1.68296	1.42675	1.39896	1.33175	1.07935	1.52628	2.75104	0.908999	2.78279	0.844157	3.1209	0.295954	0.95796	1.31328	0.000224302	0.538195	0.826243	2.93547	0.774048	0.323586	0.684959
ARFRP1	0.000224302	0.194793	0.205836	0.205676	0.000224302	0.862561	0.1904	0.223322	0.000224302	0.000224302	0.000224302	0.29525	0.133124	0.000224302	0.512325	0.000224302	0.000224302	0.000224302	0.000224302	0.000224302	0.000224302	0.000224302	0.000224302	0.000224302	0.000224302	0.000224302	0.000224302	0.000224302	0.000224302	0.000224302
ARG2	4.00193	3.9183	3.20102	3.52137	2.75294	4.7836	4.336	5.87755	3.70638	5.04451	5.17987	6.21072	5.32261	3.81017	3.68104	2.51939	3.33666	4.94244	3.15393	3.63761	3.50929	3.92791	4.70412	4.62173	2.22458	4.19081	4.03721	4.15171	3.41942	3.84472
ARGLU1	2.85069	1.11629	0.000224302	0.000224302	0.000224302	0.000224302	0.000224302	0.000224302	0.000224302	0.000224302	0.000224302	0.000224302	0.000224302	0.000224302	0.000224302	0.000224302	0.000224302	0.000224302	0.000224302	0.000224302	0.000224302	0.000224302	0.000224302	0.000224302	0.000224302	0.000224302	0.000224302	0.000224302	0.000224302	0.000224302
ARHGAP1	5.70949	3.54358	3.81628	7.02188	6.27423	7.71243	7.69809	5.01546	6.17487	5.66957	6.55735	10.3697	9.28194	7.7774	9.62138	3.40145	6.97342	4.37581	6.01177	4.3446	6.66015	6.50636	5.93993	3.26919	9.12363	3.2658	3.40999	3.21394	4.90099	5.98949
ARHGAP17	3.35661	3.94538	4.18338	3.80743	3.54152	3.40825	3.68326	4.81395	2.93636	2.7283	3.08285	3.09424	5.06114	4.2276	4.59988	3.06492	3.12789	1.97503	1.77219	2.26648	3.68332	3.78276	2.27902	2.89712	2.48074	2.13928	2.75916	2.87059	2.04027	2.78333
ARHGAP18	0.117992	0.000224302	0.000224302	0.105484	0.000224302	0.0431142	0.0321807	0.000224302	0.000224302	0.170706	0.000224302	0.167744	0.0390341	0.000224302	0.0494034	0.000224302	0.000224302	0.000224302	0.000224302	0.000224302	0.000224302	0.000224302	0.000224302	0.000224302	0.000224302	0.000224302	0.000224302	0.000224302	0.000224302	0.000224302
ARHGAP19	0.618621	0.936721	1.33173	0.661568	0.201583	0.274857	1.80994	1.23015	0.690591	0.983719	0.408085	0.534672	0.907012	0.605954	0.481383	0.139279	0.701075	0.328122	0.000224302	0.52726	0.292601	1.04661	0.153958	0.52603	0.000224302	0.000224302	0.000224302	0.000224302	0.624169	0.501748
ARHGAP21	0.000224302	0.0181084	0.000224302	0.0138071	0.000224302	0.000224302	0.0261071	0.000224302	0.000224302	0.000224302	0.000224302	0.000224302	0.0174277	0.000224302	0.000224302	0.000224302	0.000224302	0.000224302	0.000224302	0.000224302	0.000224302	0.000224302	0.000224302	0.000224302	0.000224302	0.000224302	0.000224302	0.000224302	0.000224302	0.000224302
ARHGAP23	0.000224302	0.000224302	0.000224302	0.000224302	0.000224302	0.0177558	0.0167505	0.000224302	0.000224302	0.0169034	0.000224302	0.000224302	0.000224302	0.270718	0.0181639	0.000224302	0.000224302	0.000224302	0.000224302	0.000224302	0.000224302	0.000224302	0.000224302	0.000224302	0.000224302	0.000224302	0.000224302	0.000224302	0.000224302	0.000224302
ARHGAP35	0.162987	0.355782	0.135306	0.308978	0.0378525	0.355905	0.243742	0.411654	0.319445	0.223388	0.221072	0.409028	0.297259	0.154973	0.247174	0.000224302	0.000224302	0.535151	0.000224302	0.115356	0.0287651	0.124066	0.31518	0.0512858	0.101859	0.000224302	0.129367	0.121949	0.183934	0.0646635
ARHGAP5	0.0365389	0.112104	0.113123	0.0671532	0.000224302	0.0831961	0.0488741	0.119301	0.055633	0.125553	0.000224302	0.112174	0.14735	0.000224302	0.0738731	0.0803299	0.000224302	0.000224302	0.000224302	0.000224302	0.482488	0.000224302	0.0445348	0.000224302	0.0900747	0.000224302	0.000224302	0.033602	0.122885	0.000224302
ARHGAP8	0.123727	1.05237	0.615298	0.249049	0.000224302	0.158482	0.179038	0.000224302	0.000224302	0.294138	0.199768	0.455144	1.27888	0.000224302	0.334941	0.000224302	0.000224302	0.489386	0.000224302	0.248414	0.000224302	0.310836	0.0908434	0.000224302	0.106996	0.000224302	0.000224302	0.210372	0.394252	0.000224302
ARHGDIA	98.5655	92.0897	92.3775	116.48	81.1604	75.6228	117.358	114.972	120.888	83.5174	120.391	137.235	98.708	90.9708	99.6801	97.5447	105.909	49.0888	50.6511	85.4227	108.618	80.6876	93.0085	55.5533	79.7251	76.2686	123.4	66.2967	90.8516	110.767
ARHGEF1	0.713359	1.6649	1.32133	0.806444	0.129968	1.57172	0.759846	0.789002	0.150723	0.621264	0.22705	0.688116	0.526152	0.937943	1.10313	0.276235	0.175015	0.000224302	0.132712	1.01456	0.071527	0.298944	0.604275	0.000224302	0.146403	0.000224302	0.000224302	0.209257	0.495153	0.119182
ARHGEF10	0.0343489	0.000224302	0.000224302	0.154865	0.000224302	0.0855237	0.101489	0.000224302	0.000224302	0.119777	0.100887	0.0223815	0.0935904	0.000224302	0.0764162	0.000224302	0.000224302	0.000224302	0.000224302	0.000224302	0.000224302	0.000224302	0.000224302	0.000224302	0.000224302	0.000224302	0.000224302	0.000224302	0.000224302	0.000224302
ARHGEF11	0.000224302	0.000224302	0.036353	0.000224302	0.000224302	0.0426332	0.0864232	0.0229244	0.000224302	0.0619385	0.000224302	0.0284739	0.000224302	0.000224302	0.0430709	0.0247585	0.0878527	0.000224302	0.000224302	0.000224302	0.000224302	0.20119	0.0428023	0.000224302	5.45742	0.000224302	0.000224302	0.000224302	0.0492452	0.000224302
ARHGEF12	0.0783372	0.221695	0.185092	0.103882	0.000224302	0.0675994	0.107928	0.119004	0.191928	0.13713	0.159597	0.188774	0.266207	0.0934222	0.32943	0.000224302	0.0681704	0.000224302	0.000224302	0.000224302	0.146423	0.147207	0.117323	0.000224302	0.000224302	0.000224302	0.000224302	0.0629121	0.187126	0.105571
ARHGEF18	0.0437083	0.0646467	0.0525989	0.41265	0.000224302	0.134499	0.090163	0.0394686	0.000224302	0.000224302	0.000224302	0.154493	0.000224302	0.000224302	0.0580487	0.000224302	0.000224302	0.000224302	0.000224302	0.000224302	0.000224302	0.000224302	0.000224302	0.000224302	0.000224302	0.000224302	0.000224302	0.000224302	0.000224302	0.000224302
ARHGEF2	3.04503	2.91796	2.36457	2.22279	1.74457	2.23823	3.51454	2.64864	2.15838	1.75341	1.34123	2.79628	1.99543	2.21747	2.63407	1.56788	1.99067	0.742533	0.788347	1.2732	2.29291	2.22144	1.93054	1.05569	1.81484	0.907543	0.994526	2.0302	2.3647	1.03667
ARHGEF40	0.15915	0.239126	0.0584509	0.0279157	0.000224302	0.0500853	0.0576112	0.0791038	0.000224302	0.0426967	0.0342005	0.0809212	0.165626	0.0253575	0.0198069	0.000224302	0.000224302	0.000224302	0.000224302	0.143783	0.384218	0.0364984	0.040998	0.000224302	0.0317115	0.000224302	0.000224302	0.000224302	0.000224302	0.0476865
ARHGEF6	0.124918	0.189972	0.468175	0.337191	0.0819563	0.326136	0.291746	0.209019	0.304126	0.140208	0.288057	0.326276	0.185978	0.2258	0.252616	0.206722	0.161646	0.000224302	0.132963	0.223064	0.0777909	0.328774	0.202066	0.125061	0.109013	0.163183	0.207896	0.261171	0.0920453	0.129895
ARHGEF7	0.670047	0.661007	0.283135	0.960236	0.238397	0.575561	0.588887	2.19326	0.533318	1.00353	0.430128	0.824474	0.527101	0.752565	0.419267	0.260404	0.325496	0.316677	0.000224302	0.000224302	0.172758	0.604891	0.382721	0.498215	0.0915054	0.176931	0.450423	0.371919	0.60256	0.416582
ARID1A	0.98214	1.49814	1.74251	1.46903	0.708167	1.82018	1.70931	1.57736	0.928053	1.80841	1.38225	1.69935	1.8813	1.84172	1.52523	1.06151	1.22881	1.31728	1.2324	1.32462	1.32535	1.58875	1.00436	0.595549	1.39869	0.948116	1.05813	1.24545	1.39347	1.28815
ARID1B	0.271486	0.185517	0.234929	0.513938	0.326586	0.443585	0.412289	0.414004	0.291366	0.487224	0.449543	0.449047	0.676629	0.406796	0.621406	0.359047	0.339728	0.187247	0.141089	0.152255	0.168756	0.337821	0.387568	0.0467804	0.000224302	0.192333	0.247932	0.263967	0.462187	0.226812
ARID2	1.30006	0.891816	1.01242	1.11476	0.221428	0.907158	1.03772	0.896177	1.39813	1.18566	0.855622	0.945946	0.803568	0.733755	0.938092	0.261246	0.596371	0.179932	0.000224302	0.10177	0.591934	0.586797	0.48865	0.263888	0.605748	0.0528957	0.680198	0.440707	0.494862	0.355202
ARID3A	0.711833	1.84287	1.2275	1.18751	0.719045	1.12274	2.39089	1.28324	1.66367	1.26903	0.823717	1.79108	1.15696	1.10877	1.3257	0.551421	0.959645	0.544579	0.396188	1.0635	0.991266	0.621962	1.4558	0.811086	1.11518	0.530238	0.685134	0.927873	1.43059	0.490642
ARID3B	2.78337	1.95171	2.03768	2.36355	1.21263	3.42689	3.24105	2.40809	3.20038	1.97848	2.06562	2.31047	3.04766	2.25627	1.89139	1.19087	2.98276	1.74754	1.97545	1.22524	3.06731	2.11453	2.41271	2.41001	1.72291	1.19749	1.36871	1.29739	1.96954	1.98394
ARID4A	0.000224302	0.000224302	0.000224302	0.025061	0.000224302	0.000224302	0.530392	0.0424366	0.000224302	0.000224302	0.000224302	0.000224302	0.000224302	0.000224302	0.0476139	0.000224302	0.000224302	0.000224302	0.000224302	0.000224302	0.000224302	0.000224302	0.000224302	0.000224302	0.000224302	0.000224302	0.000224302	0.000224302	0.000224302	0.000224302
ARID4B	0.432853	0.648883	0.241557	0.637182	0.311109	0.797863	0.542753	0.616843	0.205383	0.657377	0.227984	0.609425	0.593366	0.468929	0.730034	0.525542	0.154859	0.000224302	0.000224302	0.100137	0.249453	0.239951	0.668663	0.119626	0.208059	0.119881	0.090212	0.464542	0.228116	0.08486
ARIH1	5.76764	3.74032	2.6871	2.64294	1.35944	4.40061	4.57067	3.66598	1.70542	5.03943	3.51725	3.70951	2.85406	4.75711	3.62662	4.56294	0.986725	6.5113	1.55833	7.56817	2.68918	1.84448	1.47715	1.95303	3.87119	1.72427	1.93744	2.77185	2.06475	2.22687
ARIH2	6.06194	9.88873	11.4675	9.38758	5.68709	10.8815	8.2662	10.319	11.8895	9.19115	13.4166	8.93585	7.37938	8.62706	11.4921	7.54248	10.4889	7.23581	8.50782	4.69933	10.6255	9.98482	10.9356	6.18608	6.9334	7.6983	12.4119	7.36917	10.7088	11.4734
ARL1	5.73356	9.26603	9.32561	9.00248	7.21386	7.98237	10.4374	13.0085	6.77255	10.6558	7.13958	9.12682	5.85224	8.06924	7.53429	6.3489	5.8533	7.44386	9.35957	6.56977	6.49863	11.0238	9.45411	8.48161	10.285	7.48165	7.21059	11.1648	6.22368	6.85662
ARL13B	0.198256	0.287395	0.528339	0.27713	0.000224302	0.150507	0.446904	0.387636	0.258525	0.377122	0.000224302	0.140812	0.000224302	0.174731	0.133663	0.000224302	0.000224302	0.000224302	0.000224302	0.000224302	0.000224302	0.000224302	0.000224302	0.000224302	0.000224302	0.000224302	0.000224302	0.000224302	0.000224302	0.000224302
ARL15	1.00958	1.46135	0.836187	0.000224302	0.000224302	1.35272	1.0198	0.578577	0.000224302	1.94666	0.000224302	0.81023	1.71727	0.594128	1.47081	0.511881	1.32906	0.000224302	0.575976	0.981885	0.419183	0.575372	0.522844	0.000224302	0.252143	0.000224302	0.000224302	0.394797	0.516617	0.40421
ARL2	1.57756	3.8058	4.13675	2.60611	2.13571	2.86357	3.69867	4.43462	4.51554	2.6409	3.01932	3.54045	3.58331	2.72428	6.69429	5.08789	4.67979	1.39443	0.000224302	3.55493	3.95394	3.94792	4.14545	2.57931	3.37154	3.82061	5.25009	1.07215	5.00758	3.37882
ARL2BP	8.56328	10.5846	9.72174	6.48719	9.53348	11.1004	11.8231	11.3253	7.53918	10.4064	6.01477	11.2221	9.68864	8.98729	7.89917	8.57914	7.95603	3.67016	8.8323	5.82805	8.48266	7.02849	3.60222	4.88861	8.20308	5.05118	5.03454	8.49562	6.70437	4.31709
ARL3	13.8192	15.5552	12.6222	17.4555	15.4662	10.6317	16.5464	11.2044	10.3286	11.1416	10.7385	15.8986	15.24	8.70221	15.8907	12.7102	8.91997	10.9434	18.3922	10.8735	8.07633	16.7159	13.8063	14.4371	9.73878	18.3667	12.0264	7.17207	6.91088	9.82662
ARL5B	1.54861	1.14251	2.57279	2.28381	1.56348	0.481029	1.34424	1.35768	1.72661	1.55117	1.08851	3.29187	1.57162	1.15453	2.39337	1.08886	1.67949	0.000224302	0.000224302	1.37552	1.72266	1.56696	1.18312	1.61222	1.99256	0.614567	1.08849	1.15879	2.34922	1.46493
ARL6	1.86353	4.10566	2.29007	3.27643	2.0041	2.28372	1.93726	2.06984	2.53068	3.40317	0.576115	2.69977	3.75141	1.42052	2.92686	1.56438	1.40629	0.000224302	0.731942	0.000224302	1.22604	1.86764	1.38469	0.000224302	0.409017	0.725103	0.000224302	0.303992	1.48671	0.567008
ARL6IP1	6.61528	3.82996	7.598	8.25753	5.84352	3.63522	1.48107	0.000224302	3.08549	3.00618	2.63173	0.000224302	7.77921	5.80636	4.69476	6.53527	10.573	8.78294	7.56142	9.63565	10.762	8.04098	1.25022	2.51288	8.72898	0.000224302	0.000224302	10.6776	0.000224302	8.00942
ARL6IP4	1.83588	2.01265	1.27103	2.29681	1.52396	1.98619	1.97823	1.86389	1.80811	1.92614	2.43375	1.42158	1.57441	1.71498	1.15865	4.74577	1.71825	4.20323	5.16894	1.11603	1.52562	3.96659	4.45609	4.69275	1.55736	5.98532	0.000224302	2.30355	5.99742	1.08979
ARL6IP5	23.9577	22.7002	26.3637	29.0194	29.9377	17.5605	25.9429	48.7205	28.3232	8.7688	24.7435	30.1183	21.8429	27.6796	30.2686	21.7639	30.0444	23.5313	20.7623	26.4426	24.002	28.7697	29.9225	11.8009	13.559	25.101	22.7114	14.0405	25.7135	22.2108
ARL6IP6	1.02985	1.64613	2.28866	0.347179	2.11035	1.95681	2.01905	2.17475	1.64766	1.74269	1.11173	1.75038	1.91477	1.58292	1.12801	0.75098	2.21333	1.05404	2.10267	2.08679	0.000224302	1.5554	1.79724	1.57699	2.09686	1.98918	2.06271	1.69846	1.8712	2.15815
ARL8A	2.59595	1.58152	2.84907	2.67631	0.847322	3.66493	2.60115	2.33352	3.50642	2.12284	1.38025	2.38858	4.04677	0.000224302	3.0886	2.6293	3.49062	3.80215	3.72068	2.39869	1.14768	3.24996	2.72813	4.26224	2.56912	2.74061	2.8172	3.28922	2.64509	1.12387
ARL8B	11.1589	44.9732	20.5964	35.0504	15.0121	28.7447	45.2813	12.8474	23.6326	14.5755	29.9234	27.3186	35.6815	25.6291	26.95	3.27573	18.2021	21.0197	26.9804	12.7765	22.3996	51.8957	21.2809	30.0453	31.7072	19.9858	20.0592	15.2719	12.4991	15.2197
ARMC1	2.60262	4.36821	2.26528	6.70376	2.12312	4.34015	3.60047	1.53487	2.05807	2.36925	0.000224302	6.72486	7.74854	0.000224302	6.63197	2.35192	30.9698	5.7037	2.7121	0.821368	3.05959	25.6822	4.17828	12.2727	2.3939	0.000224302	1.68341	2.00028	2.37777	1.821
ARMC10	0.854243	0.306207	0.000224302	0.674274	0.000224302	1.10768	1.97866	0.377607	0.768237	1.10069	0.65158	1.11187	0.820717	1.13863	0.678941	0.699132	0.31859	0.000224302	0.000224302	0.000224302	0.469742	0.172941	0.893805	0.000224302	0.000224302	0.000224302	0.841704	1.37546	0.543454	0.000224302
ARMC4	0.000224302	0.126968	0.000224302	0.109641	0.108452	0.0315369	0.000224302	0.000224302	0.000224302	0.000224302	0.000224302	0.000224302	0.000224302	0.000224302	0.0442488	0.000224302	0.000224302	0.000224302	0.000224302	0.000224302	0.000224302	0.000224302	0.000224302	0.000224302	0.000224302	0.000224302	0.000224302	0.000224302	0.000224302	0.000224302
ARMC6	1.43875	1.67493	1.54675	2.18834	2.03952	2.26045	1.51047	2.29262	1.12378	1.7134	1.51843	1.48928	3.1068	0.856268	2.99581	0.739615	1.42634	1.03879	1.1141	0.844207	1.91383	1.26471	1.36969	1.12984	1.13086	1.38525	1.39913	1.15391	2.24213	0.70003
ARMC8	0.469718	0.643544	0.906358	1.02257	0.460398	0.81894	0.946593	0.298374	0.427339	0.67842	0.736311	0.85946	1.08664	1.07221	1.33046	1.34461	0.660125	0.507124	0.950416	1.01121	0.326422	1.50272	0.929346	0.741942	0.618195	0.684604	0.224071	1.36926	0.984264	0.386918
ARMC9	0.0400801	0.0425764	0.0748535	0.000224302	0.000224302	0.197342	0.0963065	0.0325019	0.000224302	0.059848	0.000224302	0.183585	0.000224302	0.000224302	0.000224302	0.000224302	0.000224302	0.000224302	0.000224302	0.000224302	0.000224302	0.000224302	0.158216	0.000224302	0.000224302	0.000224302	0.000224302	0.000224302	0.000224302	0.000224302
ARMCX3	1.6064	1.54484	1.68676	1.79644	0.871804	2.32344	0.866073	2.41586	0.773778	1.93156	0.742186	1.66366	0.85482	1.89402	1.89011	1.21979	0.587297	0.000224302	0.35479	0.29894	0.830251	1.63411	1.45821	0.264488	0.664595	0.616586	0.818712	0.868724	0.899657	0.566052
ARMCX5-GPRASP2	0.0567124	0.000224302	0.126835	0.000224302	0.000224302	0.191246	0.315055	0.194993	0.177388	0.222016	0.000224302	0.227822	0.109316	0.0772509	0.133128	0.000224302	0.000224302	0.000224302	0.142662	0.000224302	0.000224302	0.175294	0.000224302	0.000224302	0.000224302	0.000224302	0.000224302	0.0764135	0.152734	0.000224302
ARNT	0.145472	0.545139	0.312511	0.546704	0.000224302	0.463385	0.381158	0.524953	0.695845	0.773118	0.264821	0.610161	0.692396	0.372036	0.352348	0.000224302	0.108539	0.000224302	0.178925	0.000224302	0.000224302	0.170593	0.433283	0.180686	0.000224302	0.393223	0.000224302	0.14752	0.650599	0.750022
ARPC1A	15.8852	20.4663	19.0217	19.7869	16.3213	20.4226	25.3234	15.4314	17.7016	17.8743	21.5601	22.077	19.9958	15.5534	17.129	14.2956	18.3727	14.292	19.967	12.0784	16.6758	26.6158	14.7262	17.5048	12.621	16.8098	8.88875	16.5503	15.3704	17.1865
ARPC1B	4.7427	10.0757	11.977	9.24515	4.46629	9.8211	9.53972	6.58495	6.38263	9.32306	9.16592	6.5234	7.52435	10.604	11.415	5.57074	7.34599	3.96642	5.83466	6.58176	2.89567	10.8528	6.66903	3.61929	3.61305	2.73102	5.85188	6.35221	7.68956	8.32939
ARPC2	20.1056	18.6693	21.5713	23.7499	16.0459	20.2379	12.1544	12.2175	17.5728	17.563	20.127	13.131	20.5321	25.8303	21.0674	16.2962	24.3776	20.9056	15.2548	22.4232	19.9068	18.8818	18.2111	13.9231	24.6696	15.8598	15.9069	20.7145	12.6623	22.2439
ARPC3	14.2815	10.7984	5.82223	13.198	5.08481	9.60218	12.3575	10.5834	8.25463	11.1056	7.4498	3.58866	5.72583	13.6567	7.30313	13.1494	4.64306	11.2639	6.11128	18.7915	7.07527	9.67185	5.36822	9.39457	11.9949	4.91374	6.32653	9.97638	4.05376	7.80444
ARPC4	12.1415	18.1925	26.6373	21.9573	18.5905	23.5705	20.5345	20.3912	24.4833	16.4272	18.3851	13.2414	24.7905	7.72021	9.09975	17.9043	6.14357	24.5396	29.7357	19.6463	8.47015	24.1663	21.6383	18.5263	16.5794	14.7995	27.0524	15.0334	19.7166	10.4427
ARPC5	7.32256	7.60038	8.25282	8.0909	8.07776	9.36455	6.35863	4.36912	10.3737	11.5891	8.83946	7.96768	10.0614	1.60606	9.11452	9.77831	7.09727	2.70855	3.52032	7.63518	11.9326	9.30931	11.5192	5.0829	4.90264	10.6269	7.75977	4.90431	3.99828	11.9464
ARPC5L	4.88878	7.85623	3.77248	4.59623	3.91137	6.23878	8.08977	5.99264	4.92055	6.31607	4.94512	5.35079	5.65017	6.34478	5.94766	5.56485	4.59086	3.62701	4.12574	3.03335	3.82356	6.00445	5.70994	3.45847	4.43187	4.56548	3.91144	3.94093	6.97303	3.21406
ARPP19	3.65925	3.71487	0.765041	2.09454	0.754791	3.37773	4.06109	3.18414	3.13582	2.63502	5.66419	2.6442	2.95997	2.23457	4.37243	0.000224302	3.36837	0.861739	1.04496	2.03871	0.000224302	2.52466	1.75965	1.10644	0.583588	0.000224302	1.25881	0.897409	1.04964	4.20996
ARRB1	0.147974	0.48043	0.942105	0.557312	0.249234	0.766026	0.437197	4.25273	1.37076	0.706865	1.07973	0.661599	0.221775	0.417213	0.58615	0.121101	0.000224302	0.000224302	0.000224302	0.000224302	0.859548	0.675042	0.133194	0.703865	0.000224302	0.925131	2.07027	0.276852	1.73248	1.01694
ARRB2	1.19001	3.90665	3.68051	2.5632	1.47665	2.52469	2.81711	3.16064	3.47253	2.82896	2.07911	2.77115	2.41771	1.04027	3.92139	1.14038	2.60838	2.88649	1.55547	0.720268	2.62518	2.8872	3.40418	2.20934	1.90525	1.26602	2.11982	2.43084	3.29076	2.80869
ARSA	1.29768	2.69652	0.896095	2.48203	1.022	2.4023	2.11012	3.19949	2.30802	0.873328	1.02998	1.8519	1.49663	0.517468	1.79953	0.345385	1.62812	0.532211	1.82616	1.27095	0.000224302	3.22706	1.87269	0.755395	0.377603	0.000224302	0.000224302	0.412961	1.13942	0.710096
ARV1	0.000224302	0.214101	0.000224302	0.205532	0.000224302	0.207913	0.000224302	0.000224302	0.000224302	0.2772	0.000224302	0.211832	0.221114	0.000224302	0.000224302	0.000224302	0.000224302	0.000224302	0.000224302	0.000224302	0.000224302	0.000224302	0.000224302	0.000224302	0.000224302	0.000224302	0.000224302	0.000224302	0.000224302	0.000224302
AS3MT	0.47981	1.21445	0.785066	0.796075	0.817525	0.683188	0.961409	1.4893	0.865421	1.19904	0.503157	1.47433	1.04063	0.48097	0.950568	0.733462	0.869454	0.463052	0.538445	0.76693	0.794647	0.621851	0.96854	0.770037	0.383072	0.000224302	0.000224302	0.386819	0.99655	0.0969784
ASAH1	0.74373	2.16798	1.14431	1.24709	1.19671	2.24287	1.65749	3.50832	1.12632	2.55961	2.42874	0.984924	1.42783	1.37535	1.38116	0.901724	2.26412	1.15857	1.90166	0.939496	2.07593	1.31027	1.63501	0.990956	0.931614	1.53007	1.14753	0.236162	1.53454	1.5242
ASAP1	0.000224302	0.000224302	0.0737206	0.000224302	0.000224302	0.0979831	0.000224302	0.000224302	0.0575614	0.0312045	0.000224302	0.000224302	0.0349316	0.000224302	0.000224302	0.000224302	0.000224302	0.000224302	0.000224302	0.000224302	0.000224302	0.000224302	0.000224302	0.000224302	0.000224302	0.000224302	0.000224302	0.000224302	0.000224302	0.000224302
ASB3	0.000224302	0.0900726	0.000224302	0.240479	0.000224302	0.0640089	0.000224302	0.000224302	0.000224302	0.000224302	0.181468	0.000224302	0.000224302	0.000224302	0.000224302	0.0743001	0.000224302	0.000224302	0.000224302	0.000224302	0.000224302	0.000224302	0.000224302	0.000224302	0.000224302	0.221122	0.000224302	0.188478	0.212171	0.000224302
ASCC1	0.556877	1.55067	1.54791	0.715824	0.867233	1.32041	1.52289	1.22836	1.33275	0.801909	0.943339	1.53757	1.271	0.563119	0.91365	0.325836	0.336456	0.443461	0.367742	0.939834	0.000224302	0.610092	1.36839	0.167527	0.186091	0.310607	0.000224302	0.256967	7.35206	0.179013
ASCC2	0.292111	0.929763	1.07416	0.412507	0.492674	1.04193	1.49163	1.8215	0.743157	0.728784	0.102848	1.32703	0.635586	0.567129	0.709627	0.180636	0.417715	0.000224302	0.000224302	0.522434	0.440977	0.706206	0.380003	0.402508	0.368262	0.000224302	0.000224302	0.0747182	0.116791	0.10743
ASCC3	0.584473	0.955122	0.777693	0.78114	0.34041	0.843925	1.15341	0.744815	0.399039	0.671698	0.517963	1.06773	1.21347	0.427746	0.87494	0.236073	0.752344	0.289829	0.131971	0.544474	0.361148	0.694025	0.294964	0.212289	0.435552	0.318799	0.226458	0.289875	0.554113	0.223078
ASF1A	4.34104	5.65913	3.71891	5.89517	3.51481	4.69286	2.46711	0.50558	1.56452	0.975406	4.59621	2.3345	7.13561	5.7802	6.30185	1.10352	6.15481	5.76954	0.000224302	0.000224302	6.48559	4.01927	0.000224302	0.000224302	6.05223	0.000224302	0.000224302	4.68218	0.000224302	2.47329
ASF1B	1.66502	0.624236	0.000224302	0.771617	1.88053	2.78381	3.27031	0.85817	1.83184	0.851386	2.48223	2.6489	2.78721	3.37176	2.98569	0.738879	1.32922	2.24169	0.000224302	0.656885	0.972746	3.09169	1.45841	0.000224302	0.000224302	0.000224302	2.96827	2.66822	1.11343	0.830155
ASH2L	4.8292	3.8127	5.25141	5.83725	4.66347	4.36928	6.49309	4.73809	4.40217	3.81123	3.90198	4.20205	7.3232	5.37542	6.37685	5.04962	3.72549	4.99038	1.87392	5.79239	3.18625	4.51895	5.06649	2.03094	4.67841	0.677386	0.99715	2.70282	4.34246	2.64601
ASIC1	0.000224302	0.000224302	0.113596	0.000224302	0.000224302	0.000224302	0.000224302	0.211795	0.000224302	0.137234	0.000224302	0.133705	0.127922	0.000224302	0.113604	0.000224302	0.000224302	0.000224302	0.000224302	0.000224302	0.000224302	0.000224302	0.000224302	0.000224302	0.000224302	0.000224302	0.000224302	0.000224302	0.000224302	0.000224302
ASL	0.000224302	0.146114	0.151426	0.000224302	0.000224302	0.110605	0.000224302	0.0910221	0.147298	0.235656	0.000224302	0.15479	0.343707	0.0834772	0.292755	0.0894157	0.000224302	0.000224302	0.000224302	0.000224302	0.000224302	0.267781	0.000224302	0.000224302	0.000224302	0.220796	0.000224302	0.000224302	0.000224302	0.000224302
ASMTL	5.96257	4.68846	4.1067	5.59386	2.80017	5.14835	6.34278	4.72939	2.07959	4.54963	3.92252	5.11583	6.07084	6.19361	6.80697	5.73179	4.54891	5.90057	2.32151	4.49983	6.80438	6.06624	4.94911	4.76158	5.71249	3.8448	2.63264	2.56146	2.61018	3.68783
ASNA1	14.1969	17.9207	15.7912	16.0598	15.4172	16.8329	16.9432	19.4919	15.1782	16.6763	16.5071	18.3757	13.8005	14.087	14.2244	15.6176	9.82148	14.346	12.2948	14.7945	8.42997	17.8022	17.1622	16.3688	10.2721	13.8657	14.523	12.0302	15.6222	14.5981
ASNS	7.73256	7.2016	7.24169	7.17171	6.31856	7.86958	9.57755	9.4227	5.26793	7.15697	6.17406	7.02862	9.94451	6.38616	9.15417	5.17239	4.07557	4.34801	5.14541	4.95446	5.45872	8.19702	7.96266	4.28132	5.7475	5.27326	3.49852	5.67978	6.83885	4.96209
ASPH	3.86443	4.4106	3.74242	3.02887	3.4344	4.39467	4.18541	4.36505	2.97839	3.48907	2.65872	3.0847	3.64813	2.9197	3.77976	3.03931	3.17245	2.1152	2.36512	2.40896	3.99678	3.54403	3.3544	3.01291	2.7647	2.85697	2.50381	2.37296	3.90069	3.53122
ASPM	0.000448604	0.000224302	0.000224302	0.000224302	0.000224302	0.000224302	0.000224302	0.000224302	0.000224302	0.000224302	0.000224302	0.000224302	0.0215692	0.000224302	0.000224302	0.000224302	0.000224302	0.000224302	0.000224302	0.000224302	0.000224302	0.000224302	0.000224302	0.000224302	0.000224302	0.000224302	0.000224302	0.000224302	0.000224302	0.000224302
ASPSCR1	0.649315	0.910315	0.79687	1.02359	0.000224302	0.814139	1.3936	1.06909	0.652972	1.15856	1.0439	2.0633	0.412744	0.541709	1.24453	0.115634	0.891676	0.748637	0.490422	0.560427	0.594116	0.492817	0.741051	0.530097	0.5793	0.268959	0.715124	0.286003	0.213614	0.636007
ASRGL1	1.65775	2.85874	2.83918	2.53233	0.801525	1.86144	3.33083	2.50967	2.88909	2.52975	1.35536	2.47264	2.81059	3.22232	3.54185	2.45029	1.02802	0.784431	0.486988	1.26511	0.833683	1.93464	1.25066	0.269144	1.94688	0.000224302	0.820149	2.07087	4.34101	1.14656
ASS1	11.4865	12.0075	10.1251	10.6024	12.1651	10.3582	14.5295	15.5543	8.80333	10.5495	9.30968	12.8453	8.2109	7.53053	8.46615	8.08009	11.5821	8.40295	12.9656	9.55819	9.33949	10.8181	9.41302	14.0567	6.07673	9.72615	7.82787	7.07001	8.48422	9.53195
ASUN	1.28076	2.11588	1.60391	0.984146	0.692745	2.07539	1.57899	1.56796	1.21686	1.64791	1.14148	2.05273	1.55332	1.37999	1.39732	0.915414	1.0189	0.511853	1.09571	0.703055	0.348694	2.0845	1.51191	0.60456	0.772247	0.854624	0.891187	0.677124	1.17613	0.968463
ATAD1	3.59539	3.67863	7.52993	5.77014	2.48606	6.08277	4.82774	7.19632	9.48811	7.46472	4.36552	5.23385	1.67965	4.96791	5.14232	3.20713	6.57656	4.18342	6.68263	3.72706	6.52418	6.85178	5.54864	4.32888	3.91953	3.71967	5.92592	3.44369	4.77813	5.45105
ATAD2	1.31674	2.58002	2.34492	1.74066	1.19621	1.98221	1.77254	1.7262	1.48476	2.38228	1.04474	1.93635	1.61017	1.53709	2.27604	0.926573	1.18768	0.78964	1.38812	1.30784	0.983869	1.52246	1.40802	1.35814	1.43019	0.650209	1.04994	1.24522	1.9342	1.18966
ATAD2B	0.0459471	0.0285518	0.133135	0.0610459	0.0438339	0.13786	0.0859593	0.0863462	0.000224302	0.0324659	0.0213949	0.144201	0.0180572	0.000224302	0.000224302	0.0627146	0.000224302	0.000224302	0.000224302	0.185182	0.000224302	0.082826	0.0119023	0.000224302	0.0218804	0.0295733	0.0697442	0.0170478	0.000224302	0.0145686
ATAD3A	11.6667	9.95669	10.063	10.9753	10.1421	10.9645	9.93297	9.91268	12.6532	11.5361	10.2174	12.1816	9.70812	10.3729	10.447	8.93833	10.8597	7.21184	8.58705	8.29606	11.1492	13.9714	10.5536	8.83578	11.4613	13.4643	9.29986	10.2949	11.2179	10.755
ATAD3B	0.637781	0.812708	1.46455	0.755884	0.721579	1.59963	0.580694	0.461726	0.843341	1.1626	0.130015	0.870652	0.999874	0.579515	1.33756	0.639865	0.513286	0.000224302	0.159535	0.426161	0.187852	0.39508	1.03473	0.561384	0.576587	0.303184	0.177494	0.59809	0.65606	0.447061
ATAT1	0.000224302	0.000224302	0.167225	0.105586	0.000224302	0.108026	0.0887199	0.000224302	0.129271	0.000224302	0.000224302	0.000224302	0.288219	0.125088	0.000224302	0.000224302	0.000224302	0.000224302	0.000224302	0.000224302	0.000224302	0.000224302	0.000224302	0.000224302	0.000224302	0.000224302	0.000224302	0.000224302	0.000224302	0.000224302
ATE1	0.110369	0.665225	1.09338	0.328168	0.000224302	0.785607	0.710244	0.853285	0.908633	0.202657	0.191553	0.252351	0.0798332	0.130044	0.307476	0.000224302	0.000224302	0.000224302	0.000224302	0.000224302	0.000224302	0.169362	0.521366	0.000224302	0.000224302	0.000224302	0.000224302	0.246565	0.543628	0.220241
ATF1	0.915356	1.38164	1.56653	0.000224302	1.40364	2.5465	0.000224302	1.63263	0.000224302	1.37545	1.4811	1.54047	0.93421	0.000224302	1.10973	0.000224302	0.000224302	0.000224302	0.000224302	0.000224302	0.000224302	0.000224302	0.000224302	0.000224302	0.000224302	0.000224302	0.000224302	0.000224302	0.000224302	0.000224302
ATF2	0.12885	0.000224302	0.142691	0.168309	0.000224302	0.165806	0.21027	0.156402	0.000224302	0.434635	0.000224302	0.172174	0.000224302	0.000224302	0.231825	0.000224302	0.000224302	0.000224302	0.000224302	0.000224302	0.000224302	0.287808	0.000224302	0.000224302	0.430521	0.000224302	0.501524	0.60683	0.321611	0.000224302
ATF3	3.80378	6.19792	3.07373	4.90637	3.46937	9.52487	6.8565	4.56878	4.11189	6.53837	4.52433	9.22388	5.86614	7.76044	7.21197	6.08245	2.69711	2.5183	3.16691	4.27698	8.89324	7.90205	5.21475	6.34377	7.162	2.99332	0.000224302	3.59914	3.44789	3.71032
ATF7	0.399181	0.444468	0.475407	0.532175	0.000224302	0.184272	0.599136	0.47923	0.227311	0.516027	0.000224302	0.000224302	0.481839	0.244796	0.71558	0.148244	0.000224302	0.000224302	0.000224302	0.000224302	0.000224302	0.000224302	0.365613	0.000224302	0.28021	0.000224302	0.000224302	0.104331	0.000224302	0.000224302
ATF7IP	0.324342	0.786184	1.11305	0.564332	0.22685	0.653313	0.418513	0.335789	0.718366	0.556452	0.541511	0.545144	0.607846	0.486761	1.05027	0.377448	0.540746	0.193054	0.000224302	0.526	0.346911	0.735302	0.392894	0.131262	0.0851941	0.000224302	0.810965	0.425123	0.246873	0.270416
ATG12	0.000224302	1.08038	1.07223	0.000224302	0.000224302	0.751638	0.863518	0.000224302	0.000224302	0.709033	0.000224302	1.44357	0.000224302	0.680258	0.996103	0.000224302	0.000224302	0.000224302	0.000224302	0.000224302	0.000224302	0.000224302	0.000224302	0.000224302	0.000224302	0.000224302	0.000224302	0.000224302	0.000224302	0.000224302
ATG13	0.000224302	6.834	6.82283	0.124185	0.000224302	6.65179	0.000224302	0.000224302	8.40765	5.81266	4.77293	0.000224302	0.112595	0.000224302	6.6022	0.000224302	0.000224302	0.000224302	0.000224302	0.000224302	0.000224302	0.000224302	0.000224302	0.000224302	0.000224302	0.000224302	0.000224302	0.000224302	0.000224302	0.000224302
ATG16L1	0.751261	0.434652	1.048	1.67987	0.400694	0.505712	0.534946	0.573896	0.421204	0.515036	0.223267	0.50284	0.297209	0.529696	0.280093	0.29201	0.479301	0.269723	0.30601	0.247452	0.511227	0.279406	0.499106	0.352324	0.246784	0.455499	0.000224302	0.254132	0.449988	0.436348
ATG2A	0.000224302	0.030954	0.000224302	0.000224302	0.000224302	0.0307166	0.0453284	0.0447348	0.000224302	0.0307133	0.000224302	0.000224302	0.0439145	0.000224302	0.0975975	0.000224302	0.000224302	0.000224302	0.000224302	0.000224302	0.000224302	0.000224302	0.000224302	0.000224302	0.000224302	0.000224302	0.000224302	0.000224302	0.000224302	0.000224302
ATG2B	0.0284771	0.0607571	0.000224302	0.0233578	0.000224302	0.000224302	0.0376604	0.000224302	0.000224302	0.071896	0.000224302	0.000224302	0.0273366	0.000224302	0.180221	0.000224302	0.000224302	0.000224302	0.000224302	0.000224302	0.000224302	0.000224302	0.000224302	0.000224302	0.000224302	0.000224302	0.000224302	0.000224302	0.000224302	0.000224302
ATG3	12.2726	14.0753	12.0285	16.5437	12.4956	15.6659	13.8577	16.3805	14.4851	11.8474	13.6606	12.6622	12.9532	12.8486	15.1895	10.2459	8.88624	10.6014	14.6099	9.05254	7.69181	12.3746	12.4635	8.25509	10.3111	5.84477	10.9168	13.632	14.7724	12.872
ATG4B	1.46604	1.80922	1.37451	2.57202	1.48157	1.70592	3.34325	2.50764	1.92911	1.83217	1.64746	2.9615	2.66003	1.55649	2.92441	0.907141	1.22097	0.000224302	0.000224302	0.765024	0.56905	1.13149	1.33763	0.000224302	0.977575	0.394466	0.322168	1.13119	1.32191	0.684706
ATG4C	0.619837	0.490893	0.817203	0.377322	0.522306	0.636793	0.482546	0.622598	0.590747	0.610437	0.481497	0.401702	0.700979	0.687816	0.845766	0.260966	0.484339	0.000224302	0.000224302	0.000224302	0.238799	0.563391	0.421871	0.135126	0.392763	0.000224302	0.000224302	0.49442	0.635612	0.47993
ATG5	1.62117	1.81191	2.20813	0.434331	0.59556	2.19233	1.99193	0.653555	1.21208	0.977274	1.44098	3.2835	1.18822	0.773185	1.73244	1.12127	1.36042	0.600603	0.998122	0.641085	0.192152	0.716853	0.635926	0.738719	0.490986	0.000224302	1.65348	0.547721	1.78494	0.869688
ATG7	0.659621	1.53977	1.53173	1.15462	0.628717	1.58759	2.22274	1.49812	1.30793	1.33302	0.919696	0.612572	0.900827	1.27088	1.73488	1.03433	1.46219	0.996542	0.000224302	0.111474	0.382089	0.452384	1.2547	1.01602	0.839319	0.542158	0.257878	0.842641	1.28647	0.263054
ATG9A	0.854446	1.72282	1.36731	1.22194	0.729896	1.26694	1.18717	1.23478	1.3733	1.25784	0.86699	1.20165	1.57145	1.24355	0.872743	0.298808	0.869554	0.282072	0.679674	0.410976	0.361174	1.30038	1.9093	0.623364	0.888627	0.614994	1.62637	0.814249	1.59458	1.25807
ATIC	54.3508	61.7408	52.9714	56.6287	55.7473	62.3462	69.7883	59.5767	63.2806	58.2672	56.6586	61.7667	55.118	52.4682	55.8569	51.2764	52.2118	46.3883	63.8492	43.5659	58.9592	60.409	61.8948	60.9034	57.8906	67.0514	54.3546	57.9788	59.617	56.6867
ATL1	0.000224302	0.000224302	0.0808559	0.000224302	0.000224302	0.0490656	0.000224302	0.000224302	0.000224302	0.000224302	0.000224302	0.000224302	0.0361636	0.000224302	0.0657359	0.000224302	0.000224302	0.000224302	0.000224302	0.000224302	0.000224302	0.000224302	0.000224302	0.000224302	0.000224302	0.000224302	0.000224302	0.000224302	0.000224302	0.000224302
ATL2	0.36191	1.51475	0.857163	0.490398	0.261249	1.54641	0.993283	1.19942	1.0885	1.15926	0.303724	1.59416	0.427876	1.69917	1.5593	1.64154	1.12347	0.000224302	0.217517	0.731857	0.597256	0.405194	0.16627	0.87779	1.26063	0.741021	0.564046	0.946331	0.764193	0.86921
ATL3	0.900617	2.86122	2.22007	2.3247	2.39507	2.85136	1.17618	2.05559	3.00872	2.5693	2.32578	2.23674	3.20077	1.12963	3.47558	1.03283	1.76041	0.295917	0.719909	0.961321	2.17324	2.08788	2.13524	1.61338	1.41063	1.08354	0.000224302	1.03839	1.22298	1.5628
ATM	0.137846	0.161366	0.223189	0.115585	0.0349526	0.223498	0.209842	0.234961	0.159273	0.157412	0.0820517	0.174843	0.356704	0.0838134	0.171651	0.0329074	0.0388848	0.0221226	0.0298709	0.0587815	0.0479268	0.0678532	0.0241532	0.0761872	0.0377909	0.000224302	0.000224302	0.0576816	0.172476	0.0911076
ATOX1	21.9715	29.1775	27.4336	38.085	34.6855	38.4958	39.1064	26.0959	26.6455	40.6362	48.8995	21.4853	25.0218	41.3995	48.8557	25.0196	35.376	22.6729	28.6812	22.5277	48.0253	44.7272	23.5945	29.9558	35.8855	12.8621	21.2981	31.9752	29.6778	46.5787
ATP11C	1.51799	1.94394	1.64193	2.76379	1.61525	1.46145	3.28344	2.84533	1.24574	1.65345	1.30576	2.20622	1.45139	1.63307	1.78965	1.63365	1.10273	0.678167	0.605179	0.531041	1.32423	1.62204	1.16164	0.898221	0.963684	0.492694	0.27003	2.03704	1.34055	0.943186
ATP12A	0.000224302	0.000224302	0.000224302	0.000224302	0.000224302	0.000224302	0.0350355	0.0267602	0.000224302	0.000224302	0.000224302	0.0383098	0.000224302	0.000224302	0.000224302	0.000224302	0.000224302	0.000224302	0.000224302	0.000224302	0.000224302	0.000224302	0.000224302	0.000224302	0.000224302	0.000224302	0.000224302	0.000224302	0.000224302	0.000224302
ATP13A1	0.924221	1.81407	0.578357	1.02309	1.36046	1.15391	1.16538	1.54429	1.40384	1.68781	0.890155	1.98096	1.48011	0.782841	2.01267	1.46595	0.786389	0.638602	1.5122	1.11763	0.996509	1.47378	1.20751	1.62358	1.75691	1.12124	0.824273	0.649378	1.3942	0.568161
ATP1A1	42.8897	44.8082	51.3709	37.3329	39.0862	50.2229	36.6827	41.4208	52.4336	47.4253	52.9594	47.673	41.6226	42.322	38.9662	36.6878	45.4751	41.3452	50.3861	42.281	51.9476	43.9248	53.5126	48.7234	41.8664	41.384	53.7211	48.1221	55.3707	51.2377
ATP1A4	0.0900402	0.000224302	0.000224302	0.000224302	0.000224302	0.000224302	0.000224302	0.000224302	0.000224302	0.000224302	0.000224302	0.120071	0.05878	0.000224302	0.000224302	0.000224302	0.000224302	0.000224302	0.000224302	0.000224302	0.000224302	0.000224302	0.000224302	0.000224302	0.000224302	0.000224302	0.000224302	0.000224302	0.000224302	0.000224302
ATP1B1	3.03907	4.07222	4.49589	0.596955	5.22884	4.56004	0.300124	4.39873	1.15396	3.83406	1.98273	4.59464	3.62839	4.33379	4.60162	4.69778	4.89478	2.76364	2.31875	4.97813	1.64403	1.9939	5.19171	0.000224302	4.14354	1.97287	3.63035	6.54618	3.14176	4.03339
ATP1B3	36.3805	58.7734	41.207	55.8361	42.0164	66.8629	53.0506	56.7308	63.3755	61.6122	56.3887	57.055	43.6171	52.8331	59.979	33.3344	51.2724	39.4532	47.8281	39.3209	45.1301	56.1835	64.5969	60.431	47.2632	64.5317	54.394	42.6218	70.0643	57.176
ATP2A2	22.5792	25.2512	25.7934	22.8322	21.3414	22.6842	30.1866	25.1356	22.8599	24.8167	23.8181	27.9667	20.222	25.2225	24.679	20.9275	25.8309	20.051	24.9329	28.6586	22.7316	21.178	24.7945	19.74	21.1261	24.038	25.6641	23.7355	25.9017	25.9309
ATP2B1	4.26478	6.19037	6.72161	5.48969	3.05546	5.60896	6.32779	5.63959	5.11508	6.36415	4.31298	6.19835	6.10134	5.08875	6.11046	5.52187	4.09846	3.47233	4.4778	3.91703	4.54734	8.62558	4.9678	2.41327	6.86514	3.71481	4.42226	5.19584	5.28932	5.92116
ATP2B4	1.82123	2.18081	1.44438	1.15963	1.54946	2.32075	1.32794	2.08945	1.8454	1.77947	2.5405	1.47739	1.63296	1.74515	2.08907	2.36918	2.73163	1.11763	1.03319	2.34674	0.996429	1.83023	1.788	1.5493	2.49343	1.10272	0.772728	1.14736	1.72435	2.12745
ATP2C1	0.20164	0.344326	0.385327	0.496465	0.200154	0.306262	0.156757	0.196825	0.0789606	0.295245	0.000224302	0.268537	0.379445	0.258792	0.388197	0.323657	0.162957	0.000224302	0.000224302	0.245971	0.1594	0.000224302	0.068201	0.000224302	0.083759	0.000224302	0.000224302	0.161252	0.0855567	0.189025
ATP4A	0.000224302	0.000224302	0.0306409	0.000224302	0.000224302	0.000224302	0.000224302	0.000224302	0.000224302	0.000224302	0.000224302	0.000224302	0.000224302	0.000224302	0.000224302	0.000224302	0.000224302	0.000224302	0.000224302	0.000224302	0.000224302	0.000224302	0.000224302	0.000224302	0.000224302	0.000224302	0.000224302	0.000224302	0.000224302	0.000224302
ATP5A1	165.501	188.774	184.514	175.997	207.879	198.473	188.902	195.271	183.303	197.33	180.51	199.301	174.395	172.705	184.372	179.085	176.496	157.816	186.232	142.194	168.493	171.729	184.439	226.49	186.31	206.194	192.651	187.019	205.839	169.512
ATP5B	214.341	264.452	288.491	292.184	332.121	279.26	328.03	363.563	254.238	299.165	267.949	287.032	294.531	298.48	292.023	249.578	260.156	274.856	363.28	222.493	267.667	306.991	271.03	333.239	296.836	360.917	316.932	273.47	296.4	252.078
ATP5C1	49.1426	28.3548	35.4687	40.2984	36.6733	26.9641	33.4097	28.2257	32.7901	32.8879	28.6481	30.6734	38.5021	44.7978	28.7127	58.9137	36.5784	55.96	20.0425	60.2601	44.6458	26.6981	33.6462	28.0498	65.8841	36.2792	43.5547	50.0735	28.1808	32.1068
ATP5D	25.3768	64.1958	73.2595	67.9947	51.074	86.7525	40.0328	28.3053	108.465	76.9798	84.2989	66.7171	60.2729	76.4822	60.6941	62.1111	75.1601	88.8489	74.9166	87.5099	95.3348	58.4085	103.025	83.1955	85.1044	33.5242	45.0873	72.6593	76.9014	91.8527
ATP5F1	18.8295	30.1655	36.7216	24.4567	20.1974	28.4721	22.6999	19.9823	32.2732	34.0363	19.7053	17.5884	32.6287	19.2175	27.4069	16.2467	22.8439	23.9797	17.3255	25.5401	35.2899	25.3955	38.6286	44.3181	26.5422	37.3628	28.7893	24.7425	32.3644	28.7918
ATP5H	67.7697	57.574	59.0238	66.5895	104.709	50.1122	52.7552	64.8744	50.495	55.5507	54.1988	68.4758	78.5538	58.1282	53.7139	48.5029	67.2832	107.391	69.7304	53.3838	55.8911	70.6184	64.673	54.4739	55.878	34.1256	58.2383	46.2294	63.1023	79.2591
ATP5I	25.9214	41.0728	51.0074	32.7381	48.4137	49.4034	40.5838	44.9957	61.8995	47.928	47.8559	24.8735	17.1057	38.2325	24.3279	32.2038	25.7044	52.8824	44.8726	38.617	24.5808	23.0349	66.9511	44.5778	38.3772	27.0679	63.7339	44.9604	67.4707	62.552
ATP5J	36.3483	30.611	30.402	32.9693	26.1861	41.5769	31.1915	30.4462	33.0205	27.4502	29.9974	35.0625	24.6363	31.7203	42.565	29.3429	27.0674	11.456	20.1896	16.4329	19.9781	33.2686	34.5331	7.89529	5.67443	9.75876	23.9703	11.5631	26.7527	19.3215
ATP5J2	6.25973	9.46223	10.3202	7.80854	8.72548	9.62985	8.03696	9.57073	13.6208	8.68151	10.7292	8.91237	8.38798	8.69905	4.57871	7.74769	8.72706	10.1763	11.3194	9.18656	10.7392	7.00338	8.73088	12.8274	12.0408	9.51183	11.649	10.135	9.72123	11.6531
ATP5J2-PTCD1	6.61432	3.64648	6.32497	6.41246	8.13008	8.13008	9.4134	12.6542	6.32552	7.0464	6.53299	7.28487	8.9227	8.40447	8.25173	6.96748	7.34759	7.8507	10.6929	7.27246	4.62158	11.162	5.88515	8.39902	6.29877	10.1781	8.84627	8.38085	9.87604	5.55705
ATP5L	42.8587	31.4577	19.7949	22.6832	30.1883	30.4033	12.0654	33.5585	34.8914	17.6091	27.8576	26.3317	16.5685	10.7366	26.8232	26.3554	25.859	21.9468	31.6988	28.1382	29.3186	24.7931	35.1874	24.8886	19.5093	24.9224	26.6438	19.7447	38.1182	29.014
ATP5O	63.056	83.1304	71.3804	79.8804	69.9878	71.4032	49.5064	49.333	70.8232	73.9957	69.5235	68.3209	76.2399	79.938	78.9685	71.9919	67.9958	39.971	73.8567	69.4294	81.9101	61.3026	63.5991	76.3561	83.6234	71.7765	63.94	69.0224	74.0028	65.4086
ATP5S	0.222896	0.257333	0.305523	0.200622	0.000224302	0.410463	0.340805	0.291565	0.321546	0.475844	0.000224302	0.197415	0.492786	0.194101	0.423069	0.000224302	0.000224302	0.294607	0.000224302	0.000224302	0.000224302	0.394391	0.262118	0.000224302	0.240877	0.000224302	0.000224302	0.194172	0.000224302	0.210313
ATP5SL	0.000224302	0.000224302	0.000224302	0.000224302	0.000224302	0.255912	0.705662	0.000224302	0.361657	0.326135	0.000224302	0.25819	0.301394	0.000224302	0.000224302	0.000224302	0.000224302	0.000224302	0.453864	0.000224302	7.39299	0.000224302	0.000224302	0.000224302	0.24779	0.000224302	0.000224302	0.354869	0.000224302	0.000224302
ATP6	28.2948	28.6802	36.9066	28.5057	43.3437	35.5099	37.7889	34.9685	46.2383	37.1333	38.3678	42.5198	30.5995	26.6723	24.5569	36.0578	31.2006	36.9541	43.618	27.3162	29.3027	24.7398	46.4695	35.054	28.7889	35.9368	42.8931	29.6268	58.6295	31.0328
ATP6AP1	0.5116	0.643803	0.385558	0.460481	0.136616	0.989923	0.566905	0.564551	0.351727	0.0890381	0.141373	0.783932	0.808584	0.128844	0.838429	0.478464	0.349404	0.27235	0.18469	0.772309	0.260882	0.139154	0.315441	0.000224302	0.198007	0.000224302	0.000224302	0.167687	0.407816	0.000224302
ATP6AP2	1.73079	2.10574	1.48356	0.840235	0.35049	1.48765	3.45644	3.10253	1.71627	1.99947	1.78927	2.62385	1.86825	2.39608	1.44058	0.000224302	2.22397	0.874043	0.000224302	0.309876	1.82106	1.29	1.70755	1.75273	1.79051	1.19602	1.57482	1.1321	2.74727	1.86571
ATP6V0A1	1.4658	1.81763	2.19258	1.18111	1.14326	1.5014	1.49691	1.29403	1.61215	1.12786	1.32685	2.20301	1.86994	1.10943	1.72581	1.29816	0.942964	0.180005	0.400001	1.04146	1.00548	1.30932	1.38115	0.613759	0.27612	0.713183	0.399285	0.970537	0.95063	1.26754
ATP6V0A2	0.806022	0.882508	0.837832	0.387716	0.358091	1.56903	1.1422	1.15601	0.722195	0.743624	0.343128	1.04394	0.393485	0.849328	0.995498	0.26578	0.432348	0.271567	0.546908	0.379838	0.656489	1.07521	0.74166	0.426318	0.478845	0.161389	0.292354	1.05419	0.846215	0.0843033
ATP6V0C	2.04702	0.000224302	0.000224302	0.000224302	0.000224302	4.91234	0.000224302	0.000224302	4.27085	4.41069	0.000224302	2.12341	3.84665	0.000224302	1.85337	5.51451	4.09203	0.000224302	0.000224302	0.000224302	0.000224302	5.34117	0.000224302	0.000224302	0.000224302	0.000224302	0.000224302	0.000224302	0.000224302	0.000224302
ATP6V0D1	2.46953	3.25741	3.29132	3.16666	2.66633	4.58527	4.43449	4.81451	3.5842	2.2634	3.08142	4.14382	2.12116	3.8744	4.0243	1.05997	3.52475	1.95809	2.32543	2.90692	3.97417	3.5058	3.35375	3.90995	3.77581	4.07317	3.48003	4.00408	3.57278	2.85781
ATP6V1A	11.1458	11.0281	8.69083	11.9038	12.1062	10.018	12.4506	12.1505	11.2505	9.48033	11.7494	12.5002	14.7257	13.8723	13.5372	11.6932	12.8466	12.2508	10.0553	10.7496	10.4121	11.8406	12.0377	7.38062	13.6546	10.0006	10.1177	13.3401	12.5815	10.9468
ATP6V1B2	11.74	17.9886	15.9582	14.794	17.3854	14.7235	17.2387	16.3144	14.1685	16.7604	13.0517	18.4673	12.8142	10.0475	13.6546	10.0666	13.554	10.4662	9.23276	7.87586	9.65535	14.694	14.7773	16.6892	14.0053	16.0399	13.2491	10.1005	16.8592	10.5908
ATP6V1C1	1.96445	1.13247	1.95072	3.37655	1.32705	2.02037	4.61535	4.22794	0.96391	2.01388	1.54976	4.00395	3.42352	3.27103	2.04081	0.777213	0.918293	2.59017	0.91319	1.20963	1.35931	1.47592	1.55284	2.1849	2.60588	2.73086	1.70409	2.56106	2.43705	1.21952
ATP6V1D	1.76952	2.39654	2.37318	2.42827	1.89535	1.54291	2.45184	1.6332	2.58948	2.84649	2.05375	2.82187	1.90384	1.50203	3.23058	2.12684	1.07013	0.233453	0.000224302	1.39314	0.581343	1.04801	16.1531	0.270195	1.08131	1.23694	0.000224302	1.24123	1.1278	0.76155
ATP6V1E1	6.6633	5.70951	4.82022	4.10576	5.40041	2.49458	6.37704	3.17525	4.81633	7.23388	6.17215	7.26686	3.40615	3.92699	3.55755	6.03975	3.56931	3.38892	4.85825	4.67258	1.87697	6.42678	4.81325	2.34109	1.81576	2.73797	3.20425	3.78743	6.17634	5.49857
ATP6V1F	3.44693	4.18397	5.63624	5.92581	3.76514	5.44034	6.17192	4.07491	4.60773	4.35084	4.37555	4.8631	5.09223	6.07449	5.10476	2.06893	4.44633	3.12414	3.97486	3.59058	7.56888	3.88768	2.97986	3.65527	4.78473	1.99559	4.94314	6.31819	4.71946	4.64465
ATP6V1G1	9.37005	10.5097	9.16171	11.8142	2.06504	6.62794	11.0884	11.6517	13.2031	12.3686	5.43708	1.62242	9.67084	9.03802	10.9059	12.4943	4.7645	8.29013	4.44995	7.04499	7.24424	9.96793	9.38302	12.6666	10.0324	10.47	11.4322	9.54269	9.86297	6.38481
ATP6V1H	3.10508	2.21727	3.00822	2.45581	2.45409	2.07937	1.4361	2.22397	1.44614	1.71998	0.758354	2.82939	2.32849	2.28573	3.42069	2.07691	1.0015	0.328314	1.60327	2.6067	1.1269	2.59623	1.18149	0.239224	1.58133	1.10315	0.000224302	2.91869	1.38534	0.37196
ATP7A	0.140336	0.24988	0.283649	0.274735	0.180855	0.289457	0.12001	1.08847	0.171152	0.178881	0.000224302	0.109497	0.343046	0.330494	0.172581	0.000224302	0.0628409	0.0629942	0.000224302	0.141087	0.244972	0.115123	0.000224302	0.0875506	0.403394	0.000224302	0.000224302	0.250475	0.196368	0.086204
ATP7B	0.0531617	0.0663013	0.172029	0.0628576	0.000224302	0.216483	0.054301	0.115084	0.0657886	0.103878	0.114946	0.000224302	0.000224302	0.105814	0.000224302	0.000224302	0.000224302	0.101725	0.124313	0.0965962	0.000224302	0.000224302	0.111629	0.110659	0.000224302	0.0380108	0.0937546	0.000224302	0.104145	0.102203
ATP8	47.9155	16.2984	12.5111	11.6952	15.3536	15.8832	11.3789	17.8033	21.1822	19.0181	25.6009	12.8571	9.50478	18.4387	17.8802	8.83381	15.0007	9.35149	13.1195	9.52314	12.7522	7.58708	20.376	14.4474	9.37848	13.2546	20.4597	9.70459	16.3847	18.1782
ATP9A	0.0282686	0.000224302	0.000224302	0.065475	0.000224302	0.000224302	0.000224302	0.018202	0.0949726	0.0288062	0.000224302	0.000224302	0.000224302	0.000224302	0.0561708	0.000224302	0.000224302	0.000224302	0.000224302	0.000224302	0.000224302	0.131143	0.184691	0.000224302	0.000224302	0.000224302	0.000224302	0.000224302	0.000224302	0.000224302
ATPAF1	6.1034	4.91497	5.55352	5.93188	3.86786	7.13828	6.99325	7.74977	5.40486	4.97682	4.08014	8.73705	8.00831	2.57958	6.92197	7.39645	4.4909	1.92501	2.0725	2.43592	5.24585	8.76784	6.71815	1.80248	1.9662	6.75484	3.46285	3.0059	3.53734	5.21149
ATPAF2	0.815471	1.84686	1.32865	2.01385	1.10244	2.40449	2.12439	2.0171	1.10202	0.998109	0.660488	2.08678	1.4247	1.34824	2.06755	1.25747	2.4223	2.79893	1.14763	0.654795	1.11583	1.01122	2.11894	1.45679	0.000224302	0.000224302	0.000224302	0.520542	0.923822	1.12575
ATPIF1	0.309138	0.206184	0.173557	1.96248	0.000224302	0.000224302	0.872668	0.207576	1.32613	1.28932	0.000224302	0.684406	0.164906	0.527541	0.000224302	0.397733	0.000224302	0.81444	0.396404	0.000224302	7.23572	0.338621	0.000224302	0.000224302	3.50104	0.000224302	0.000224302	0.000224302	6.67416	0.000224302
ATR	0.0372479	0.21244	0.265229	0.11111	0.0445334	0.210517	0.240145	0.0352609	0.101934	0.133002	0.370233	0.258175	0.181936	0.0676738	0.152116	0.0386722	0.0798533	0.000224302	0.0549937	0.0232848	0.0605744	0.100753	0.0604449	0.000224302	0.0830021	0.0747117	0.000224302	0.0991752	0.189914	0.0427801
ATRIP	8.07762	0.000224302	11.3313	9.71643	0.000224302	9.26282	9.34131	0.352128	9.46964	10.8335	8.3475	12.8774	9.8852	9.63995	9.26266	12.6707	10.1961	0.000224302	15.8091	8.93081	9.87887	10.3334	13.57	0.000224302	0.000224302	12.5445	0.000224302	11.7772	0.000224302	0.000224302
ATRN	0.000224302	0.0756521	0.147688	0.0333531	0.000224302	0.196699	0.081276	0.049407	0.103039	0.0777915	0.000224302	0.107164	0.045082	0.042628	0.134604	0.000224302	0.0608415	0.000224302	0.000224302	0.000224302	0.0979718	0.0615582	0.000224302	0.000224302	0.000224302	0.000224302	0.000224302	0.000224302	0.000224302	0.0675596
ATRX	0.517712	0.441718	0.429744	0.47898	0.122579	0.440045	0.496277	0.26392	0.448656	0.394717	0.283568	0.735249	0.793502	0.59693	0.651569	0.391904	0.323087	0.056107	0.0820416	0.243942	0.462717	0.61716	0.179263	0.000224302	0.238843	0.0577256	0.000224302	0.347322	0.173661	0.443602
ATXN10	13.8954	14.7958	12.9346	16.5055	12.2342	9.87644	14.4096	18.0538	16.3895	14.1488	16.7975	16.2296	14.8621	13.3372	14.4674	11.9821	14.8598	8.41765	7.16935	9.98084	13.5827	14.8799	12.0012	9.12863	13.3641	11.3918	8.8975	14.2088	11.3512	14.1271
ATXN1L	0.000224302	0.0880685	0.069279	0.000224302	0.000224302	0.000224302	0.000224302	0.000224302	0.000224302	0.000224302	0.000224302	0.000224302	0.000224302	0.000224302	0.000224302	0.000224302	0.000224302	0.000224302	0.000224302	0.000224302	0.000224302	0.000224302	0.000224302	0.000224302	0.000224302	0.000224302	0.000224302	0.000224302	0.000224302	0.000224302
ATXN2	3.1226	2.2177	2.48133	1.62111	1.41755	3.68682	2.432	1.91903	1.28113	2.42713	3.04249	1.14835	3.09714	3.0805	3.01418	1.6116	2.18121	0.372673	0.732158	2.0317	2.02604	3.18594	1.6199	0.768786	3.1974	0.129964	0.331227	2.00673	1.86254	3.67546
ATXN2L	9.4481	10.0259	8.13851	9.04336	6.61048	10.2825	10.0139	9.86901	7.93418	8.63804	9.22705	10.5286	10.7587	9.13185	8.05196	8.23849	7.80347	3.61039	3.90645	8.0191	7.90177	10.2693	9.50193	6.61252	7.80056	4.43347	5.93435	7.04948	9.52286	8.62743
ATXN3	2.2603	1.2083	0.000224302	0.881988	1.73438	0.780439	1.22341	1.22179	0.892619	1.50851	0.000224302	1.32829	1.63906	1.67173	1.02002	0.000224302	1.3338	2.20027	0.000224302	2.8981	0.000224302	0.553499	1.83622	0.000224302	0.000224302	0.000224302	0.000224302	0.59897	0.791669	0.720218
ATXN7	0.000224302	0.110831	0.000224302	0.0393449	0.000224302	0.000224302	0.000224302	0.038314	0.000224302	0.0450374	0.000224302	0.000224302	0.0206812	0.0475582	0.000224302	0.000224302	0.000224302	0.000224302	0.000224302	0.000224302	0.000224302	0.000224302	0.0449304	0.000224302	0.000224302	0.000224302	0.000224302	0.000224302	0.000224302	0.0737397
ATXN7L3B	1.80443	4.21547	5.40465	2.60217	0.000224302	5.18432	4.12204	2.99669	4.52842	4.10087	2.53429	6.49358	3.04266	0.681092	4.70964	1.00795	2.15793	0.000224302	0.000224302	2.35443	3.64341	1.14019	1.31357	0.000224302	1.46653	0.000224302	0.000224302	0.000224302	3.55564	4.92976
AUH	0.326105	0.000224302	0.248519	0.000224302	0.000224302	0.487873	0.266381	0.000224302	0.189539	0.33665	0.49124	0.438504	0.145054	0.000224302	0.552615	0.000224302	0.268868	0.000224302	0.192245	0.000224302	0.341749	0.000224302	0.407741	0.000224302	0.195371	0.000224302	0.000224302	0.237785	0.230934	0.336392
AUP1	1.80443	2.15568	0.997041	1.27963	1.52253	1.15724	1.53431	1.33705	0.789216	1.59556	1.09563	0.941798	1.3875	0.853638	0.759348	0.87867	0.465309	0.65439	0.246847	0.550652	0.34614	0.600467	1.20827	0.247981	0.689315	0.492927	0.000224302	2.02062	0.881185	1.04314
AURKA	1.26634	1.58766	1.3266	1.69394	0.776409	1.03916	1.14272	1.15734	1.11788	1.82225	0.993346	0.932954	1.20381	0.901129	1.22965	0.000224302	0.545504	0.000224302	0.519841	0.467596	0.000224302	1.42233	0.764876	0.557473	0.000224302	0.347639	0.000224302	0.884054	0.44264	0.843876
AURKB	7.34448	9.902	8.61491	9.43347	6.55678	8.69967	9.7083	8.56282	9.59284	9.21802	7.85626	7.17036	7.85707	6.78261	9.46696	6.71103	6.68395	2.68231	5.81844	3.92563	6.10188	6.18005	9.94821	5.85131	4.97702	7.3213	3.45472	5.21892	7.77292	6.72306
AVEN	0.000224302	0.534287	0.000224302	0.000224302	0.000224302	0.000224302	0.729328	0.175274	0.20701	0.213829	0.257537	0.65893	0.649304	0.13609	0.0929417	0.000224302	0.000224302	0.000224302	0.000224302	0.000224302	0.000224302	0.000224302	0.20602	0.542737	0.000224302	0.000224302	0.000224302	0.000224302	0.000224302	0.000224302
AVL9	0.303621	0.225934	0.175638	0.199585	0.134327	0.205154	0.229097	0.271358	0.13469	0.222592	0.0998314	0.489707	0.519916	0.000224302	0.000224302	0.000224302	0.000224302	0.000224302	0.000224302	0.33874	0.159073	0.000224302	0.138756	0.260969	0.103019	0.000224302	0.000224302	0.000224302	0.204567	0.0788458
AZI1	0.0774567	0.14085	0.138119	0.0879604	0.0559594	0.000224302	0.175156	0.0271784	0.000224302	0.000224302	0.000224302	0.12328	0.173192	0.0827558	0.0467022	0.000224302	0.168079	0.000224302	0.000224302	0.000224302	0.000224302	0.148074	0.161457	0.000224302	0.105285	0.000224302	0.000224302	0.000224302	0.0680312	0.0616578
B2M	10.2463	5.27201	5.0965	4.98563	5.96028	0.000224302	0.000224302	0.000224302	0.000224302	6.08177	0.000224302	0.000224302	0.000224302	0.000224302	0.000224302	0.000224302	0.000224302	7.12811	6.13102	4.46049	0.000224302	8.81785	6.16296	0.000224302	0.000224302	9.60191	6.88258	0.000224302	0.000224302	0.000224302
B3GALTL	0.654307	2.01567	0.850214	2.74544	0.474498	2.34704	2.84666	1.87592	1.77575	2.58924	1.26223	3.34525	1.15959	1.82778	2.38604	1.09578	0.000224302	0.000224302	2.35428	0.000224302	1.079	1.99641	1.50271	0.000224302	0.748336	0.000224302	0.000224302	0.489375	0.599191	0.788148
B3GAT3	1.85614	1.58691	1.39557	0.898698	0.984494	1.0897	1.11711	2.41216	1.0911	1.84577	1.33984	1.39059	1.7498	0.423622	1.80395	0.180816	0.000224302	0.746432	0.950667	1.14575	0.531264	1.2744	0.90826	0.772165	1.09256	0.000224302	0.466074	1.30978	0.943834	0.000224302
B3GNT1	1.94288	2.96132	3.08131	3.08895	1.70167	2.63627	3.85725	3.43708	2.20261	1.4783	2.01545	2.58347	2.49032	1.33392	2.72465	0.801856	1.15659	0.934861	0.719747	1.3031	1.8687	1.85946	2.45814	2.5085	1.28126	1.34181	0.601595	0.957104	2.54977	1.13269
BABAM1	2.28532	2.63557	2.43483	2.5452	1.8428	2.32327	2.65353	2.22693	2.71539	2.49101	1.90772	2.94233	2.4455	1.92721	1.94407	0.694481	1.37391	0.216365	0.810952	1.01954	1.76902	1.68771	1.88645	0.616355	1.306	1.87255	2.1618	1.54417	2.17907	2.29297
BAD	0.524051	0.000224302	0.000224302	0.256594	0.000224302	0.000224302	0.381243	0.000224302	0.000224302	0.000224302	0.000224302	0.000224302	0.369354	0.000224302	0.000224302	0.000224302	0.000224302	0.433778	0.000224302	1.37952	0.000224302	0.000224302	0.000224302	0.000224302	0.000224302	0.000224302	0.000224302	0.000224302	0.000224302	0.000224302
BAG2	6.45883	13.0204	7.2458	8.29377	9.13912	6.93166	8.7291	9.07297	6.76696	7.42944	5.81942	12.6027	9.53443	8.9689	8.1315	9.61432	8.29447	6.4167	7.23559	9.0138	7.7924	9.72053	7.58615	6.8453	6.20317	4.42998	4.22864	8.42484	7.48683	7.48166
BAG3	2.61072	2.865	4.53673	2.56165	0.941699	2.8669	2.22103	1.92902	2.98144	3.08309	3.35653	2.83619	2.87499	2.69525	2.87907	2.72292	2.86031	5.65417	4.0019	3.80237	3.62212	2.94143	2.36576	2.4882	2.17417	2.34688	3.16939	2.15475	3.4232	5.88799
BAG4	1.52073	3.09508	2.93167	4.44212	0.000224302	3.09623	4.27434	4.49402	0.667511	1.87771	2.06149	1.62445	5.50528	2.40341	2.82686	1.60518	1.42285	3.43238	0.743055	1.40251	0.506517	2.07661	0.000224302	0.735497	0.788369	0.000224302	1.22469	0.563325	1.4127	0.362063
BAG5	0.865944	0.856199	0.620487	1.06313	1.02087	1.22756	0.393391	0.000224302	0.588951	0.941761	0.326029	0.9688	0.832358	0.943001	1.51058	0.000224302	0.982449	0.468997	1.31111	0.420628	0.563887	0.925241	0.625013	0.410455	0.46771	0.562657	0.000224302	0.664766	0.259337	0.40601
BAG6	9.67973	10.093	13.1966	11.8987	11.9324	12.0192	9.36315	7.6628	11.8288	11.3507	11.3229	11.5312	12.0305	8.00702	11.0287	10.1463	9.45694	8.99483	11.7861	11.7735	11.6359	12.5719	11.9679	8.14684	9.82541	8.29582	14.5693	6.52995	12.4674	11.7996
BAIAP2	1.04748	1.35856	1.30181	1.06881	0.88998	1.46202	1.32552	0.631406	0.824548	3.4441	2.30262	1.64903	1.33243	1.59557	1.05123	0.27183	1.02633	0.491272	0.374826	1.10475	0.908271	1.15523	1.17005	0.589542	0.800839	1.60923	0.489909	1.35618	0.922486	1.29589
BAIAP2L1	2.07192	2.44875	2.1606	2.14138	1.62464	2.37178	1.90429	2.30928	1.96114	2.43197	1.08713	2.40674	2.6247	1.49412	2.75697	1.32701	1.79345	0.879476	1.33142	0.957356	1.85539	1.62304	1.99399	1.41308	1.72821	0.521075	1.26343	1.49677	1.34238	0.561525
BAK1	2.41984	2.88118	1.50616	3.31505	1.46607	3.53927	3.64714	2.45842	1.51749	1.05967	0.346519	2.93262	2.77603	0.303164	2.28453	2.17745	1.14458	0.000224302	1.79869	1.43795	1.97048	1.56116	1.31607	2.23502	0.724579	1.01094	1.04969	0.263908	2.29412	1.50345
BANF1	84.5748	75.6565	58.0026	70.9364	75.446	52.9451	80.7107	114.485	40.8376	47.0217	41.2073	67.0811	75.3858	36.9938	48.4546	98.3838	34.9685	16.3303	77.434	73.948	41.0535	101.286	47.0064	73.1304	39.9435	72.9956	74.3614	40.3791	55.5159	38.9196
BANP	0.185244	0.000224302	0.39812	0.000224302	0.000224302	0.000224302	0.217949	0.000224302	0.358319	0.590363	0.267352	0.000224302	0.000224302	0.265933	0.428488	0.000224302	0.000224302	0.000224302	0.000224302	0.000224302	0.000224302	0.000224302	0.000224302	0.000224302	0.000224302	0.000224302	0.000224302	0.000224302	0.000224302	0.000224302
BAP1	0.0749306	0.102069	0.433661	0.000224302	0.0471689	0.0717197	0.000224302	0.0436283	0.000224302	0.274606	0.000224302	0.218172	0.102944	0.0706942	0.182116	0.000224302	0.000224302	0.000224302	0.000224302	0.000224302	0.000224302	0.000224302	0.000224302	0.000224302	0.319631	0.000224302	0.000224302	0.308665	0.000224302	0.000224302
BARD1	0.000224302	0.374421	0.199272	0.365117	0.000224302	0.0855155	0.183649	0.171645	0.0752257	0.0586108	0.068948	0.319537	0.0482229	0.0737506	0.370778	0.000224302	0.000224302	0.000224302	0.000224302	0.000224302	0.190598	0.0573883	0.0880305	0.06804	0.000224302	0.0720677	0.0947167	0.402168	0.0611476	0.000224302
BASP1	5.35799	5.44923	8.80309	2.24245	0.978766	5.90991	6.66737	5.74358	9.87854	5.68444	2.43041	6.66491	3.65093	4.26323	3.56011	7.11027	8.05599	5.46944	0.000224302	17.671	9.8174	6.8989	7.36877	4.74249	1.7736	7.24055	17.6194	6.44666	9.31839	1.45905
BAX	6.77411	7.82021	7.14099	7.42368	5.37205	5.78524	7.46586	4.5512	9.47201	7.06439	7.24275	6.05175	5.47537	6.73332	8.56092	4.17931	7.23658	8.53941	6.87705	9.43923	6.34509	11.3081	11.8438	8.02983	9.50843	8.79201	4.92621	10.3682	11.0332	5.11561
BAZ1A	0.680056	1.68884	1.96819	1.05597	0.49485	1.34971	1.0911	1.26128	1.23411	0.768668	1.14167	1.35161	1.66431	0.845204	1.29151	0.528574	1.50103	0.720002	0.901995	0.546564	0.996163	1.30165	1.23294	0.821567	0.857432	0.872989	1.13054	1.04056	1.45984	0.775918
BAZ1B	0.854434	1.04838	1.29744	0.729435	0.733063	1.15578	1.48692	1.21674	0.654921	0.864081	0.792313	1.13872	1.01834	0.914306	0.762336	0.817814	0.723538	0.38226	0.364768	0.349867	0.701353	0.877628	0.769506	0.530222	0.677545	0.620158	0.344148	0.950378	0.709763	0.693141
BAZ2A	0.180359	0.195915	0.401897	0.429361	0.258245	0.770128	0.544638	0.416114	0.245765	0.376015	0.444791	0.775033	0.553053	0.48301	0.661313	0.250959	0.483697	0.000224302	0.000224302	0.0593164	0.353537	0.3833	0.211816	0.000224302	0.288151	0.000224302	0.000224302	0.172673	0.126309	0.3085
BAZ2B	0.000224302	0.000224302	0.000224302	0.000224302	0.000224302	0.000224302	0.000224302	0.000224302	0.000224302	0.000224302	0.000224302	0.000224302	0.0163025	0.000224302	0.000224302	0.000224302	0.000224302	0.000224302	0.000224302	0.000224302	0.000224302	0.000224302	0.000224302	0.000224302	0.000224302	0.000224302	0.000224302	0.000224302	0.000224302	0.000224302
BBC3	0.000224302	0.000224302	0.000224302	0.000224302	0.000224302	0.000224302	0.947321	0.000224302	0.567277	0.000224302	0.000224302	0.000224302	0.000224302	0.000224302	0.678615	0.435508	0.379032	0.000224302	0.000224302	0.000224302	1.02857	0.000224302	0.622274	0.000224302	0.000224302	0.000224302	0.000224302	0.000224302	0.000224302	0.000224302
BBS7	0.000224302	0.0798362	0.000224302	0.0415833	0.000224302	0.122202	0.000224302	0.000224302	0.000224302	0.000224302	0.192623	0.000224302	0.000224302	0.000224302	0.0612871	0.000224302	0.000224302	0.000224302	0.000224302	0.000224302	0.000224302	0.000224302	0.000224302	0.000224302	0.000224302	0.000224302	0.000224302	0.000224302	0.000224302	0.000224302
BBX	0.370322	0.60386	0.333191	0.582282	0.40554	0.862724	0.871983	0.139528	0.0852339	0.797816	0.394544	0.211973	0.0661242	0.104727	0.556627	0.0836215	0.183725	0.353337	0.000224302	0.211811	0.217282	0.319394	0.0736834	0.000224302	0.000224302	0.000224302	0.412686	0.175497	0.39521	0.262599
BCAM	0.0891823	0.66352	0.000224302	0.0869175	0.000224302	0.737567	0.317011	0.199767	0.592001	0.134605	0.000224302	0.120767	0.0397857	0.000224302	0.277779	0.097159	0.0662293	0.000224302	0.000224302	0.000224302	0.213596	0.0858023	0.660903	0.000224302	0.0987332	0.000224302	0.000224302	0.11426	0.128369	0.574122
BCAP29	1.46222	0.146383	0.000224302	0.163971	0.000224302	0.000224302	0.000224302	0.000224302	0.000224302	0.118082	0.134677	0.000224302	0.000224302	0.000224302	0.000224302	0.000224302	0.000224302	0.000224302	0.000224302	0.000224302	0.000224302	0.000224302	0.000224302	0.000224302	0.000224302	0.000224302	0.000224302	0.000224302	0.000224302	0.000224302
BCAP31	53.5073	18.9508	17.9324	20.9513	26.8657	20.3315	18.7303	18.7111	19.0623	20.0028	20.5705	19.747	29.1498	19.9116	17.2046	19.0111	28.2056	6.98078	9.28657	41.6417	27.6422	14.7409	19.9569	17.7219	21.9745	20.6741	12.1663	15.418	21.5322	22.9013
BCAR1	0.000224302	0.000224302	0.000224302	0.000224302	0.000224302	0.0595386	0.112672	0.000224302	0.208789	0.000224302	0.000224302	0.0432149	0.000224302	0.000224302	0.000224302	0.000224302	0.000224302	0.000224302	0.000224302	0.000224302	0.000224302	0.000224302	0.000224302	0.000224302	0.000224302	0.000224302	0.000224302	0.000224302	0.000224302	0.000224302
BCAS2	20.0698	27.2186	24.1261	33.936	26.7583	31.0266	33.6751	26.7769	33.5001	30.9427	22.1624	26.5954	31.2146	26.1277	32.722	35.94	22.4846	22.3572	18.9885	26.1291	22.0715	28.5941	21.7489	28.526	25.2734	15.3399	16.1606	15.2618	27.8886	26.946
BCAS3	0.152108	0.184298	0.0728511	0.383866	0.0582892	0.446425	0.293701	0.223915	0.166174	0.338172	0.0614086	0.104143	0.174531	0.445032	0.578487	0.0789991	0.183508	0.14518	0.000224302	0.000224302	0.140106	0.126144	0.160868	0.000224302	0.103399	0.000224302	0.000224302	0.124321	0.125086	0.000224302
BCAT1	5.08549	10.7088	8.64407	8.19734	6.26239	8.04593	8.80675	7.66946	5.20083	5.06365	7.45696	10.5106	9.09554	5.43735	8.49022	8.14781	7.38593	2.97537	4.77037	4.3901	5.93371	7.83848	4.42087	7.70225	6.41625	7.75809	5.02698	6.25699	4.62652	2.59661
BCAT2	4.65107	9.76188	10.1994	9.89462	6.86935	7.66832	5.53188	6.22024	14.2931	6.10403	7.88516	7.39522	7.75625	9.673	8.48964	4.37834	11.7482	3.75261	7.526	4.03752	7.13647	8.57556	8.84914	3.76446	3.21491	6.38755	0.000224302	5.72026	5.41944	7.52974
BCCIP	16.6228	10.759	9.52891	20.949	17.6465	22.1872	23.7947	26.4454	17.0661	20.1305	17.6952	20.9664	20.322	16.7334	21.7569	8.55146	16.1763	14.4787	7.24672	14.7324	15.5624	19.9283	17.1905	22.0527	19.65	26.8808	16.7329	14.7237	17.1599	14.7266
BCKDHA	3.48827	6.23006	3.75796	3.91911	4.17327	4.31012	5.89843	5.21752	4.25847	4.95999	6.37442	5.78619	3.72608	3.81692	6.41476	3.43825	3.14776	1.68663	2.61884	3.76672	3.07848	4.43093	4.33653	3.47161	2.34161	2.94405	2.36873	1.67875	2.88561	4.49282
BCKDHB	2.86654	4.02293	5.57368	4.43676	4.39854	6.2802	6.51578	4.87131	4.45335	4.40446	4.63371	4.42323	2.01585	3.26629	3.17232	2.42256	1.83602	1.47308	2.88813	1.9145	2.34969	2.10426	3.35788	3.3474	2.5619	4.79261	4.06645	2.33425	2.53028	1.96271
BCKDK	0.152263	0.738454	2.36933	0.724429	1.3436	2.81091	2.28069	2.91935	0.351608	1.20642	0.972474	1.10953	1.87122	1.33924	2.48046	1.0913	1.7303	0.682802	0.761388	0.654057	0.698825	1.80414	0.372656	0.250234	0.182278	0.275326	1.39051	1.54567	0.855538	1.04598
BCL10	0.79487	1.15631	1.1096	1.38702	0.631884	0.541536	1.58498	0.38166	1.47843	0.404887	0.925213	0.384922	0.92006	0.717245	0.888592	0.776418	0.000224302	0.000224302	0.705389	0.000224302	0.646617	0.418264	1.20927	1.68784	0.926954	0.000224302	0.938795	1.03432	1.92159	1.4895
BCL11A	0.000224302	0.112201	0.000224302	0.000224302	0.000224302	0.000224302	0.000224302	0.000224302	0.000224302	0.000224302	0.000224302	0.0852259	0.000224302	0.000224302	0.0967557	0.000224302	0.000224302	0.000224302	0.000224302	0.000224302	0.000224302	0.000224302	0.000224302	0.000224302	0.000224302	0.000224302	0.000224302	0.000224302	0.000224302	0.000224302
BCL2L1	0.000224302	0.349331	0.000224302	0.000224302	0.000224302	0.000224302	0.442407	0.000224302	0.000224302	0.000224302	0.279269	0.428556	0.000224302	0.000224302	0.000224302	0.000224302	0.000224302	0.000224302	0.000224302	0.000224302	0.000224302	0.000224302	0.000224302	0.000224302	0.000224302	0.000224302	0.000224302	0.000224302	0.000224302	0.000224302
BCL2L13	2.49944	2.67818	2.79204	2.74294	2.32556	3.05799	4.11419	6.2282	1.78117	2.47037	2.96798	2.90593	2.81763	4.18564	2.93465	0.48291	1.12798	1.03937	2.58363	1.24556	2.00156	2.68136	0.725921	1.57042	2.89223	1.7452	0.2132	2.95232	1.72034	1.20841
BCL2L2-PABPN1	18.4947	19.7652	20.703	18.9025	21.351	19.6528	17.9181	16.1385	17.7558	21.9168	20.9265	20.8827	16.688	11.8712	17.55	0.000224302	0.000224302	0.000224302	0.000224302	0.000224302	0.000224302	0.000224302	0.000224302	0.000224302	0.000224302	0.000224302	0.000224302	0.000224302	0.000224302	0.000224302
BCL7A	2.89776	4.42969	3.34552	2.6303	0.000224302	0.000224302	0.633193	0.832949	5.07221	2.79967	0.000224302	2.16708	1.67075	4.22199	1.54639	3.35905	1.28016	2.10341	0.000224302	6.33155	2.24967	2.39084	2.24359	0.000224302	2.84607	0.000224302	3.10241	0.756372	3.46735	3.94341
BCL7C	0.000224302	0.000224302	0.320885	0.733917	0.000224302	0.000224302	0.000224302	0.616029	0.000224302	0.368831	0.000224302	0.000224302	0.383995	0.000224302	0.392267	0.000224302	0.000224302	0.000224302	0.000224302	0.000224302	0.000224302	0.000224302	0.000224302	0.000224302	0.000224302	0.000224302	0.000224302	0.000224302	0.000224302	0.000224302
BCL9	0.000224302	0.119881	0.072792	0.0880867	0.000224302	0.0908297	0.115295	0.0807636	0.112788	0.164953	0.000224302	0.0384491	0.0853888	0.000224302	0.0279732	0.000224302	0.000224302	0.000224302	0.000224302	0.000224302	0.000224302	0.000224302	0.000224302	0.000224302	0.000224302	0.000224302	0.000224302	0.000224302	0.000224302	0.000224302
BCLAF1	34.4283	12.9094	13.2366	16.0426	16.204	16.2494	14.9548	20.0972	16.027	15.5297	17.8289	13.412	20.5329	16.2027	22.5679	16.1249	12.7055	10.0428	9.78734	26.3544	16.8482	12.098	12.3498	7.82458	14.6963	14.9008	10.9874	13.7186	8.102	11.8733
BCOR	0.353963	0.314081	0.163795	0.178035	0.0628084	0.520385	0.208586	0.35853	0.249442	0.25829	0.213688	0.338611	0.401322	0.170779	0.35679	0.129339	0.165293	0.181846	0.000224302	0.250283	0.110239	0.185906	0.266052	0.000224302	0.118286	0.0341236	0.000224302	0.10028	0.297504	0.151559
BCORL1	0.0823979	0.150482	0.121399	0.161182	0.0255494	0.16286	0.319837	0.0450124	0.305719	0.172078	0.217805	0.159823	0.172853	0.0753599	0.159244	0.000224302	0.0314736	0.106794	0.000224302	0.0252454	0.000224302	0.138849	0.200258	0.0635785	0.0515881	0.033009	0.134503	0.0997032	0.192508	0.122287
BCR	0.386241	0.291678	0.296609	0.366941	0.108088	0.45668	0.257688	0.198971	0.000224302	0.412693	0.273633	0.416213	0.654676	0.256981	0.273232	0.0539909	0.104968	0.000224302	0.13971	0.0622304	0.362052	0.156018	0.203084	0.124767	0.318275	0.334589	0.000224302	0.357528	0.336976	0.454062
BCS1L	5.33095	6.10828	6.24071	5.77419	4.02704	6.77369	7.09745	6.2826	6.12505	7.52064	4.64708	5.7127	6.38323	5.13703	7.10429	3.46858	4.14182	2.27694	4.1371	2.64306	5.32115	4.83481	5.11301	3.79763	5.56768	4.58877	3.34507	5.02241	6.91349	3.97772
BDH2	6.85561	11.5394	6.3924	6.65716	6.08421	8.08849	3.86439	4.73957	2.40681	2.84418	1.50634	6.34119	2.37628	3.9165	7.30441	6.54586	5.01462	4.65897	3.61117	9.79334	3.33234	6.40189	4.37544	6.70482	3.21316	5.52563	6.30029	3.09682	2.52427	5.26098
BECN1	0.000224302	0.150644	0.000224302	0.131372	0.000224302	0.137982	0.000224302	0.000224302	0.000224302	0.000224302	0.000224302	0.000224302	0.000224302	0.000224302	0.000224302	0.280339	0.000224302	0.000224302	0.000224302	0.286896	0.000224302	0.000224302	0.000224302	0.000224302	0.000224302	0.000224302	0.000224302	0.000224302	0.000224302	0.000224302
BEND3	0.0324806	0.17898	0.000224302	0.0747219	0.0419613	0.111533	0.205103	0.0547787	0.000224302	0.0701042	0.000224302	0.300173	0.173404	0.0438451	0.348476	0.0568056	0.000224302	0.000224302	0.0813629	0.000224302	0.000224302	0.000224302	0.000224302	0.0937173	0.000224302	0.000224302	0.0881253	0.0332637	0.000224302	0.0751877
BET1	4.99935	7.1029	6.20102	7.30103	9.71964	13.8072	15.5015	12.6931	13.8286	8.26273	12.8238	9.02507	13.5107	17.3179	11.8407	11.4683	11.8736	10.169	5.00318	14.8	14.3379	13.1528	16.0949	2.79863	13.0287	5.72014	5.73736	12.7079	5.67706	10.9353
BET1L	0.491404	0.657415	1.02299	0.866302	0.781228	0.896578	0.000224302	0.000224302	0.900414	2.09459	0.855933	0.893115	0.000224302	0.873885	0.897499	0.552246	0.747185	0.875578	0.000224302	0.000224302	0.633472	0.499441	0.806722	0.000224302	0.740439	0.000224302	0.000224302	0.771135	0.857455	0.992559
BICD2	0.451941	0.346128	0.161868	0.664476	0.62935	0.5114	0.477136	0.395926	0.714061	0.205516	0.302649	0.702603	0.679458	0.229651	0.46172	0.101887	0.24779	0.000224302	0.000224302	0.401539	0.489353	0.571638	0.541474	0.16635	0.815189	0.294479	0.135896	0.694389	0.242833	0.615032
BID	6.45704	5.07095	4.44361	3.16356	3.91165	3.12407	2.62812	3.95889	5.97779	8.6091	2.63292	3.81634	3.50579	5.98296	7.01278	1.19503	4.38611	0.000224302	1.78788	3.72583	3.22111	4.83726	5.49973	0.955726	4.35574	0.000224302	3.25554	4.44129	1.86893	1.56508
BIN1	0.451738	1.23236	0.867554	0.645084	0.362855	0.866386	1.51461	0.991064	0.82021	1.1363	0.712883	0.359923	0.369337	0.549655	0.767138	0.27932	0.523102	0.799419	0.816604	0.000224302	0.328018	1.07817	0.986452	1.0948	0.000224302	0.000224302	0.643836	1.05139	0.194733	0.000224302
BIRC5	3.33397	3.06045	4.69819	4.52531	3.10503	3.29049	6.15451	2.46952	3.25088	5.55645	5.9799	3.98947	3.98797	1.62776	4.15662	1.68756	2.51323	0.000224302	2.88975	4.30095	3.23202	4.31868	4.80977	1.33342	2.28627	4.48899	1.25356	1.03508	4.03894	1.88646
BIRC6	0.159603	0.179854	0.312356	0.268954	0.000224302	0.547778	0.682196	0.531022	0.125607	0.291809	0.0935577	0.3031	0.392366	0.436066	0.2845	0.122241	0.136106	0.0706835	0.131498	0.0869043	0.000224302	0.277317	0.127518	0.0326011	0.0779313	0.0595193	0.0491721	0.179251	0.179917	0.0868732
BLM	0.968009	0.939158	0.665084	1.11758	0.686081	0.967624	0.469028	0.653777	0.368876	0.65024	6.07208	0.774234	1.266	1.53924	0.728045	0.972826	0.833221	6.19715	0.213434	0.966454	0.736079	0.902057	0.453608	0.132232	1.05679	0.310405	0.326117	0.958102	0.424545	0.846829
BLMH	12.1653	17.6866	18.9369	18.6438	14.9482	13.6916	13.5807	12.6955	19.9045	16.4364	18.0742	12.2325	15.8822	12.2179	18.1744	16.9366	23.3417	21.701	18.8846	14.9276	20.7306	20.765	16.3427	21.6679	17.0896	18.4017	24.1878	15.5463	21.0466	18.2375
BLOC1S1	1.79942	3.92758	3.9419	1.60443	2.04654	4.12489	2.13681	2.07206	3.53303	1.18889	3.56549	4.45266	2.1226	2.76782	3.91744	1.93181	1.02103	0.000224302	3.69554	2.81157	2.57763	5.83774	2.5527	1.85814	2.57	0.000224302	0.000224302	2.16668	1.049	2.66679
BLOC1S2	0.654843	0.819288	0.000224302	1.69632	1.606	1.64065	3.87253	2.9447	2.95856	1.72747	1.14074	2.14509	1.1556	3.25954	1.02695	2.66083	0.822441	0.000224302	1.00569	0.000224302	0.000224302	2.10899	1.07338	1.12599	3.81168	0.000224302	0.000224302	0.819979	0.969858	0.881272
BLOC1S3	1.88724	1.49414	1.81457	1.38285	1.27451	2.36958	1.2627	0.232889	1.1605	1.62508	0.000224302	1.50447	1.14128	1.42219	0.000224302	0.936966	0.000224302	0.000224302	0.829447	1.95572	1.33653	0.3837	2.734	1.67042	1.63388	0.954444	1.29586	0.912856	2.19891	0.000224302
BLOC1S4	0.320231	0.467185	0.000224302	0.328144	0.000224302	0.000224302	2.04974	1.53095	0.371214	1.58507	0.822165	0.54631	0.202483	1.05852	1.35081	2.19479	0.000224302	0.000224302	1.49849	1.25564	0.000224302	1.32637	0.000224302	0.000224302	0.000224302	0.000224302	0.000224302	0.000224302	0.000224302	0.668004
BLOC1S5	0.825659	2.32222	2.23638	1.73875	0.000224302	2.22659	0.944651	0.967934	2.3558	2.57356	1.74198	0.000224302	1.8935	0.775383	1.52046	3.46239	2.94181	1.3013	2.99223	0.000224302	1.69581	0.357204	0.000224302	0.9444	0.326435	0.000224302	0.000224302	0.660386	0.803171	2.17626
BLOC1S6	1.5666	0.000224302	2.04127	2.4179	2.49366	3.28146	0.646668	0.000224302	2.28429	2.992	0.000224302	2.70956	2.75357	0.000224302	0.000224302	0.000224302	0.000224302	2.16621	2.36826	0.000224302	2.44538	3.95369	2.33184	0.000224302	0.000224302	4.82755	0.000224302	0.000224302	3.39793	2.00058
BLVRA	10.8643	16.0837	13.1658	13.6187	14.1008	18.7348	20.9214	17.2098	15.6825	16.388	14.6916	14.8826	16.2432	16.9457	14.1104	14.3536	19.5279	12.3687	15.8894	11.8565	17.2303	10.7804	16.4122	18.3762	16.5597	17.2769	14.2894	13.0151	18.369	9.36044
BLVRB	15.9722	25.8229	24.3047	22.148	21.9798	23.4077	25.0836	22.5691	23.5021	22.8012	21.0851	24.7154	25.9835	22.2595	25.1407	22.8951	19.7074	17.1114	21.6559	38.4141	18.8402	21.1317	19.5038	17.807	21.0522	13.3901	16.7572	22.0989	25.2499	23.3782
BMS1	3.12295	4.2186	3.37352	3.49658	3.87723	4.04831	3.91606	2.71951	3.33764	3.66479	3.11151	3.85869	3.05351	3.16599	3.70674	2.65827	2.00737	1.87682	1.44447	2.06711	1.64603	2.74027	2.55292	2.94721	3.09371	1.76461	1.40538	2.15045	2.7764	2.2729
BNIP1	6.94211	3.67582	2.78793	1.53708	3.01635	3.94773	1.61125	1.99027	2.61965	2.01988	1.58811	3.31136	4.11778	3.2719	3.43104	1.56729	5.6897	0.000224302	0.845861	1.45704	7.17851	4.42671	2.52357	1.09405	3.13221	2.60701	1.42287	1.88648	1.93507	5.06275
BOD1	0.837741	3.30595	2.05733	2.04531	0.839832	1.55683	0.881346	0.588736	1.83523	1.64019	0.000224302	0.595001	1.43529	2.11085	1.48779	2.04346	0.000224302	0.000224302	0.000224302	0.499995	0.887142	1.7613	1.80887	1.05234	0.000224302	1.30737	0.000224302	0.000224302	0.67886	0.663927
BOD1L1	0.375446	0.631452	0.603725	0.680567	0.44236	0.574479	0.683224	0.550248	0.60715	1.09202	1.07887	0.71515	1.03334	0.464862	0.72258	0.633771	0.470147	0.285016	0.334294	0.615234	0.572349	0.580795	0.470108	0.138746	0.768331	0.10387	0.3374	0.599381	0.440026	0.644864
BOLA1	2.2827	2.40733	2.75377	1.18578	2.65736	2.53185	3.20279	2.87068	1.31586	2.65347	2.30933	1.57444	3.35006	2.00122	2.38465	1.39352	0.749654	0.681811	0.000224302	3.33791	0.000224302	1.25359	2.70856	0.733432	1.21189	0.793513	1.4956	1.09773	1.93286	1.45506
BOLA2B	38.3536	42.1202	43.6898	46.4892	27.5501	38.928	48.0405	45.8783	48.0243	51.6903	39.7625	38.7755	42.8969	37.4881	36.9232	49.2125	44.2144	32.2433	46.9033	29.6388	31.2053	30.9014	52.5475	49.8434	41.2692	41.8072	53.2038	39.1257	44.6822	40.601
BOLA3	1.35797	1.76996	2.87361	0.000224302	1.13728	1.45583	0.000224302	0.000224302	1.60588	1.53618	1.9967	1.70225	1.20475	0.000224302	1.29372	2.34674	0.000224302	0.906897	0.000224302	3.08862	0.000224302	1.22741	0.000224302	0.000224302	1.54209	0.000224302	0.000224302	1.18633	1.13457	1.4318
BOP1	10.0918	12.2459	10.635	10.4417	7.77345	10.3843	16.318	17.3384	11.6682	10.7837	13.0758	13.7243	9.83691	13.9969	16.2465	12.0427	11.32	10.8817	8.19145	7.72739	12.2397	15.5103	10.7173	8.98909	10.4939	10.2266	11.2054	12.0971	8.14673	10.4815
BPGM	0.190988	0.459256	1.323	0.452162	0.000224302	0.000224302	1.20745	1.08466	0.524675	0.443744	0.857629	0.499811	0.587207	0.000224302	0.346592	0.463007	0.000224302	0.000224302	0.353871	0.167759	0.000224302	0.584819	0.553343	0.000224302	0.608286	0.94369	0.6757	0.279433	0.000224302	0.000224302
BPHL	3.59861	3.38707	3.77029	3.74616	4.52577	4.51658	4.35042	5.01583	3.27816	5.60338	2.42635	4.87554	2.25952	2.79167	4.4222	3.99853	2.87918	0.689769	0.918219	2.07898	2.59184	3.64028	4.46109	3.50916	2.96202	4.1151	0.000224302	2.28673	2.32255	2.6976
BPNT1	19.9995	28.0114	29.5093	24.1194	19.2225	32.6396	28.2211	26.7269	32.0106	30.4642	26.5083	24.8735	20.5397	28.3162	27.4104	22.9104	29.3257	25.2987	24.9643	22.7967	32.9216	25.78	32.7049	25.7055	26.7807	27.1347	28.2444	28.2034	33.3345	28.6006
BPTF	0.331181	0.470216	1.43912	0.63413	0.48298	0.630054	0.577725	0.701146	0.706537	0.614819	0.413554	0.777154	0.682365	0.674151	0.644336	0.348124	0.536772	0.289365	0.0614751	0.699335	0.397124	0.646012	0.49015	0.301808	0.407835	0.108428	0.147942	0.620009	0.540114	0.585031
BRAP	0.952483	1.27604	1.40636	1.4372	0.464997	1.29291	1.20792	1.39493	0.815888	0.583433	0.609907	1.06444	1.47189	0.333469	1.6457	0.641809	0.482974	0.678551	0.790186	0.933625	0.834748	1.19027	0.742486	0.803358	0.13382	0.860642	1.68253	0.126841	1.7396	0.780135
BRAT1	0.0773613	0.287611	0.243432	0.0557562	0.000224302	0.305587	0.262341	0.118976	0.137932	0.327807	0.000224302	0.205735	0.227274	0.0977315	0.289825	0.000224302	0.000224302	0.000224302	0.000224302	0.0497659	0.0900394	0.000224302	0.116455	0.000224302	0.0903678	0.000224302	0.000224302	0.0722252	0.000224302	0.0629259
BRCA1	0.0618216	0.119881	0.203459	0.101142	0.0449383	0.140489	0.178396	0.153615	0.157692	0.136138	0.000224302	0.182889	0.143072	0.0806263	0.0387592	0.000224302	0.0618291	0.000224302	0.184485	0.000224302	0.0388289	0.110093	0.0843351	0.0828169	0.000224302	0.0359904	0.000224302	0.000224302	0.133239	0.140669
BRCC3	3.41345	5.38548	5.08199	5.25834	2.4491	3.5619	3.42475	3.78329	5.45197	4.14791	5.13354	5.0187	5.10486	5.46753	4.92104	5.71089	3.01046	4.77913	0.92022	3.94008	2.91749	4.18131	2.89443	2.11763	5.40426	0.879977	3.15358	5.93045	2.35729	3.33215
BRD1	0.381641	0.45025	0.730502	0.392853	0.074182	0.480858	0.2254	0.145692	0.370604	0.247648	0.000224302	0.745674	0.463843	0.167058	0.513964	0.0413779	0.280932	1.01677	0.254383	0.170344	0.442281	0.398993	0.284225	0.139234	0.144211	0.000224302	0.000224302	0.141263	0.000224302	0.46618
BRD2	14.0134	10.7689	9.45714	10.146	9.91049	11.9688	10.0412	11.8759	10.7511	11.7494	10.6181	10.7618	9.34549	12.0448	9.8294	10.0492	9.1472	10.8727	9.43204	9.12754	9.26738	11.7373	9.4478	7.78641	12.2565	6.42677	7.19435	17.4662	9.6219	12.6321
BRD3	2.89728	2.9706	2.34633	3.68812	2.93374	3.17981	2.07586	3.33901	2.55729	2.46587	2.27036	2.31196	2.84652	3.84437	2.38546	1.86083	3.33565	1.66519	1.39958	1.9164	0.480865	1.73445	2.51292	1.5153	3.25472	1.48457	0.519911	2.53056	3.22715	2.2296
BRD4	6.21564	6.57663	6.68796	5.44284	4.39193	6.79966	4.91082	4.06177	6.67833	4.23266	5.75398	6.01254	7.34608	5.06677	5.70034	4.75225	4.68581	3.65226	4.57136	2.85482	6.70832	4.59875	4.29914	3.68781	5.44626	2.92856	5.66595	4.14878	5.29135	5.02395
BRD7	0.394867	0.677402	0.734933	0.640007	0.000224302	0.584326	0.890353	0.639658	1.00549	0.95336	0.259853	1.115	0.62414	0.813016	0.991661	0.372796	0.000224302	0.000224302	0.194203	0.273912	0.34896	0.715986	0.912847	0.000224302	0.392588	0.567045	1.8819	0.533487	0.81839	0.000224302
BRD8	0.773375	1.36449	1.17734	1.03228	0.756003	1.47219	1.01872	1.054	0.980127	1.29958	1.12806	1.53656	0.742767	1.05412	0.95058	0.592581	0.554276	0.350205	0.640466	0.871195	1.0113	1.17555	0.619644	0.728958	0.889371	0.494053	0.635089	0.470408	1.17125	0.760397
BRD9	0.345479	0.55311	0.654333	0.328406	0.000224302	0.320895	0.000224302	0.000224302	0.704385	0.566991	0.596223	0.533044	0.419717	0.294011	0.580801	0.000224302	0.000224302	0.000224302	0.000224302	0.000224302	0.000224302	0.188758	0.314202	0.000224302	0.000224302	0.000224302	0.000224302	0.000224302	0.000224302	0.17464
BRE	2.74465	3.63192	2.71164	5.51138	0.476536	5.45507	4.93294	2.06354	2.41562	6.56305	1.46916	1.88962	2.53438	3.67309	2.40523	2.03204	0.567525	2.24374	2.84594	1.97935	1.31702	1.81236	1.81104	5.08697	2.95677	6.96411	3.23724	3.92802	3.74385	1.84338
BRF1	0.000224302	0.0859468	0.000224302	0.000224302	0.000224302	0.000224302	0.000224302	0.000224302	0.000224302	0.000224302	0.000224302	0.000224302	0.0747334	0.000224302	0.000224302	0.000224302	0.000224302	0.000224302	0.000224302	0.000224302	0.000224302	0.000224302	0.000224302	0.000224302	0.000224302	0.000224302	0.000224302	0.000224302	0.000224302	0.000224302
BRI3BP	2.62967	4.44705	3.15298	3.4967	1.53572	4.25161	3.00082	0.000224302	2.67642	3.61763	3.03461	4.06398	6.08762	4.62261	3.17023	7.37289	5.02687	1.05471	1.86137	3.84233	1.9279	4.18309	1.44513	0.000224302	2.3298	1.10062	0.000224302	0.966079	1.0795	2.24919
BRIX1	17.1852	22.5546	19.7962	20.2374	20.5169	19.2776	20.9727	19.9323	16.7567	18.1164	14.8198	22.221	18.9646	12.2408	23.4779	10.2344	15.2984	10.8366	17.9263	14.0967	10.0689	16.9562	15.8784	15.4033	12.6461	12.9145	12.3875	13.125	13.4848	10.8523
BRK1	2.56878	5.58525	3.47332	3.1377	3.48617	3.23694	3.35181	4.59561	2.7808	3.13647	3.12321	3.45428	5.85224	4.7949	3.29965	3.4989	3.44686	2.39634	3.97729	5.12352	3.05267	5.94977	2.87856	2.63647	2.30202	5.72519	4.69566	2.17098	3.95239	2.73587
BRMS1	0.167777	0.434782	0.000224302	0.000224302	0.000224302	0.110695	0.363116	0.000224302	0.000224302	0.000224302	0.000224302	0.245354	0.000224302	0.157373	0.000224302	0.000224302	0.000224302	0.000224302	0.000224302	0.000224302	0.000224302	0.000224302	0.000224302	0.000224302	0.000224302	0.000224302	0.000224302	0.000224302	0.000224302	0.000224302
BRMS1L	1.70672	0.218373	0.420033	9.90451	1.2443	0.768679	0.697241	0.665897	36.9198	0.606459	0.568544	1.07172	1.24076	0.500843	1.76535	0.855676	0.655488	0.350237	0.000224302	0.316916	24.6467	0.891854	0.30842	0.000224302	0.300533	0.000224302	0.000224302	0.331699	0.544819	0.580532
BROX	4.4957	4.34275	5.33272	3.12315	3.75302	4.10805	5.79752	7.0407	4.60857	5.64777	3.31474	4.29339	5.21873	5.38332	4.64546	2.42047	3.43843	3.72864	4.70277	2.65312	1.77753	5.58612	4.61391	4.96964	3.45926	3.24794	2.80177	2.15397	4.81879	3.96085
BRP44	13.1495	7.72399	7.28909	7.53405	5.90025	11.0101	8.92095	11.1138	5.94899	7.60977	3.86735	9.34441	10.7893	11.6593	9.44138	23.97	6.19596	22.1983	6.47307	22.6086	5.36186	7.87316	8.23525	2.60809	8.53516	3.90428	3.36101	8.43364	6.46156	3.34986
BRP44L	5.77478	6.02933	7.34676	6.83428	7.86241	7.88178	3.85312	3.3775	5.35385	3.92284	6.31758	9.14952	7.00852	3.00894	11.6031	0.000224302	6.91781	0.000224302	6.85217	3.32623	5.89645	8.70115	0.000224302	6.35034	7.63978	3.93029	0.000224302	8.52574	3.20333	2.0222
BRPF1	0.0846593	0.551405	0.349079	0.198059	0.0936081	0.428326	0.338536	0.0852785	0.493851	0.41531	0.327915	0.144952	0.395247	0.328253	0.345174	0.0329811	0.000224302	0.000224302	0.34657	0.000224302	0.30367	0.324796	0.0604384	0.000224302	0.23589	0.000224302	0.000224302	0.162318	0.242104	0.304479
BRSK2	0.000224302	0.000224302	0.13036	0.000224302	0.104949	0.000224302	0.233765	0.0449902	0.18681	0.111418	0.000224302	0.110522	0.150773	0.000224302	0.232383	0.000224302	0.000224302	0.000224302	0.000224302	0.000224302	0.000224302	0.000224302	0.000224302	0.000224302	0.000224302	0.000224302	0.000224302	0.000224302	0.000224302	0.000224302
BSDC1	1.13445	2.39827	2.9404	1.78917	1.7815	3.61895	0.856624	0.732251	2.94552	2.72911	3.82962	2.56061	1.63643	0.599373	3.87569	2.02889	3.0209	2.79755	3.39972	3.04211	0.261861	1.83145	2.42358	2.9551	1.82707	2.91385	7.11188	3.16525	3.97679	2.67154
BSG	44.3012	55.9095	65.9638	66.6357	53.7563	58.215	73.6637	71.569	80.8297	56.2194	85.7534	63.2734	62.3009	56.3127	54.3657	73.9936	66.1217	63.8353	57.4245	79.4139	69.3131	69.531	79.0723	52.7938	65.1871	77.3324	80.1406	80.2455	65.0832	83.1229
BTAF1	0.533011	0.511096	0.626306	0.454176	0.700759	0.975925	0.806579	0.349278	0.508136	0.919841	0.623519	1.13551	0.925652	0.431209	0.903336	0.228745	0.469123	0.323392	0.428906	0.223934	0.266843	0.37143	0.572255	0.304914	0.695943	0.552951	0.267937	0.497939	0.521293	0.322081
BTBD11	0.000224302	0.000224302	0.000224302	0.0336714	0.000224302	0.000224302	0.000224302	0.000224302	0.000224302	0.000224302	0.000224302	0.000224302	0.04324	0.000224302	0.0373069	0.000224302	0.000224302	0.000224302	0.000224302	0.000224302	0.000224302	0.000224302	0.000224302	0.000224302	0.000224302	0.000224302	0.000224302	0.000224302	0.000224302	0.000224302
BTBD2	0.000224302	0.000224302	0.152633	0.000224302	0.000224302	0.000224302	0.000224302	0.000224302	0.000224302	0.000224302	0.000224302	0.000224302	0.120991	0.000224302	0.000224302	0.000224302	0.000224302	0.000224302	0.000224302	0.000224302	0.000224302	0.000224302	0.000224302	0.000224302	0.000224302	0.000224302	0.000224302	0.000224302	0.000224302	0.000224302
BTF3	62.6795	89.6206	64.3633	67.6086	71.9954	70.464	78.7295	91.592	58.3443	78.2608	78.0683	89.2724	63.4476	78.9149	69.9557	22.9027	62.1583	44.0553	65.8366	39.3301	51.4021	93.2398	65.2881	91.2143	69.6009	85.1518	44.9617	74.0789	66.5761	57.7102
BTF3L4	46.5607	48.7841	50.9291	42.7621	50.727	36.0527	42.5222	38.4398	48.6717	47.6063	38.0454	66.1943	37.2472	32.5839	38.8337	43.7363	44.5677	32.6971	21.4126	33.0748	27.1898	30.7458	38.209	35.1573	49.2824	33.5226	17.2464	24.0855	30.6624	19.3574
BTN2A1	0.175939	0.726956	0.646202	0.746265	0.653282	0.425234	1.31165	0.537961	0.000224302	0.282412	0.28278	0.557831	0.649812	0.0808734	0.894638	0.198646	0.000224302	0.000224302	0.000224302	0.000224302	0.000224302	0.23006	0.657707	0.286696	0.179913	0.543982	0.000224302	0.000224302	0.230545	0.25889
BUB1	0.000224302	0.000224302	0.0717875	0.0468014	0.000224302	0.000224302	0.000224302	0.000224302	0.0663749	0.0721094	0.000224302	0.135435	0.000224302	0.000224302	0.0766487	0.000224302	0.000224302	0.000224302	0.000224302	0.000224302	0.0941506	0.000224302	0.000224302	0.000224302	0.000224302	0.000224302	0.184935	0.000224302	0.000224302	0.0807718
BUB1B	0.271236	0.17953	0.271793	0.294783	0.0760684	0.346156	0.45858	0.334956	0.205925	0.269083	0.135916	0.383348	0.455091	0.259381	0.467383	0.134812	0.0911649	0.0731571	0.232756	0.000224302	0.0582248	0.172532	0.077155	0.194168	0.114561	0.000224302	0.000224302	0.108428	0.192087	0.0694856
BUB3	49.9065	53.6218	48.2497	40.7001	39.6563	55.3418	45.0472	48.2209	46.933	53.9099	56.8807	41.2801	41.698	42.8321	44.8778	52.4011	50.0418	44.4133	54.6773	59.9896	53.3446	46.8277	43.3044	51.12	45.57	45.251	41.914	39.0827	56.6051	45.7155
BUD13	1.30066	0.530037	0.385443	0.556931	0.559429	0.575098	0.250437	0.187962	0.564701	0.311883	0.0940043	0.0783853	0.830808	0.8692	0.66858	0.3879	0.396376	0.204808	0.0944394	1.272	0.969606	0.652325	0.124844	0.24398	0.76914	0.000224302	0.000224302	0.979317	0.61926	0.46947
BUD31	1.98673	13.7992	7.37386	10.3969	4.211	7.24611	10.4491	11.4241	8.47899	4.33735	4.28265	5.86571	6.25258	3.00937	10.2032	3.08612	3.62391	9.36811	4.74658	5.69925	6.08964	10.8061	7.81158	7.98853	5.87788	8.06054	2.07146	6.66721	7.76508	1.79493
BYSL	6.58168	9.05763	10.346	6.21508	4.27627	7.31814	16.9703	8.39832	9.81584	7.04213	6.49144	7.70149	7.46029	5.77589	8.83406	7.04344	8.78126	9.47741	7.30346	8.28561	11.0798	4.83415	8.71653	5.84286	6.11655	3.77802	3.78423	5.98579	7.01253	13.8367
BZW1	8.12171	6.16923	8.86192	14.9894	6.54962	7.13861	6.92016	5.22474	9.37373	7.91855	5.63792	8.46624	6.01475	6.86494	7.74859	6.53232	7.48269	5.35375	7.40162	7.76428	8.27377	6.5786	8.86892	6.11287	17.1937	7.03788	8.36893	6.80193	7.80719	8.31083
BZW2	7.19805	8.07639	7.07985	5.81341	4.56047	8.02575	6.49794	5.40589	8.36156	8.74066	7.10471	7.35899	7.48851	7.76648	8.91161	5.7524	6.21162	4.86957	6.61881	7.79348	6.51646	5.99245	7.71724	3.88992	7.54921	4.04095	7.5361	6.59428	7.9774	5.57055
C10orf12	0.000224302	0.0164397	0.0373176	0.0330575	0.0178018	0.0922946	0.0280012	0.000224302	0.000224302	0.108223	0.000224302	0.000224302	0.000224302	0.0309918	0.000224302	0.000224302	0.000224302	0.000224302	0.000224302	0.000224302	0.000224302	0.000224302	0.000224302	0.000224302	0.000224302	0.000224302	0.000224302	0.000224302	0.000224302	0.000224302
C10orf137	0.000224302	0.0659454	0.0748677	0.0374843	0.000224302	0.000224302	0.0556585	0.000224302	0.0387821	0.000224302	0.000224302	0.0918865	0.000224302	0.0238502	0.0848115	0.0533049	0.000224302	0.000224302	0.000224302	0.000224302	0.000224302	0.0526759	0.000224302	0.0741097	0.000224302	0.000224302	0.000224302	0.000224302	0.0433026	0.000224302
C10orf32	0.000224302	0.518194	1.62357	0.722856	0.000224302	0.900485	1.55329	0.751754	0.000224302	1.50321	0.000224302	1.44584	1.38903	0.653258	0.824243	0.000224302	0.000224302	0.000224302	0.000224302	0.000224302	0.000224302	0.000224302	0.000224302	0.000224302	0.000224302	0.000224302	0.000224302	0.000224302	0.000224302	0.000224302
C10orf35	0.848297	0.957323	0.991312	0.000224302	0.000224302	0.750662	0.763443	1.3554	0.000224302	1.37118	1.50945	0.000224302	0.559814	0.000224302	1.48244	0.000224302	0.000224302	0.000224302	0.000224302	0.000224302	0.000224302	1.06545	1.71431	0.000224302	0.000224302	1.84824	0.000224302	0.000224302	1.19327	0.000224302
C10orf76	0.435557	1.08739	0.375475	0.874824	0.000224302	0.613387	0.469043	0.000224302	0.252458	0.600694	0.150608	0.518024	0.827334	0.195624	0.65065	0.172492	0.355626	0.000224302	0.174485	0.0828745	0.408406	0.477613	0.113916	0.219989	0.325581	0.000224302	0.000224302	0.205053	0.349494	0.000224302
C10orf88	0.134391	0.000224302	0.000224302	0.0537753	0.000224302	0.0538468	0.150705	0.000224302	0.000224302	0.000224302	0.000224302	0.000224302	0.167151	0.000224302	0.0597301	0.0893156	0.000224302	0.000224302	0.000224302	0.000224302	0.000224302	0.000224302	0.000224302	0.000224302	0.000224302	0.000224302	0.000224302	0.000224302	0.0953912	0.000224302
C11orf10	11.9961	10.2749	10.9623	12.1539	16.2748	10.324	13.0241	11.5464	10.3676	10.1204	13.9515	7.99898	11.1316	9.71812	15.3814	12.8447	5.87759	7.10222	9.6754	15.0478	9.69207	8.8832	9.35694	8.1215	7.52252	22.3091	22.1378	10.0225	21.816	8.54842
C11orf30	0.577026	0.0919548	0.380741	0.270301	0.350655	0.336691	0.433401	0.210499	0.0712824	0.221278	0.189604	0.142268	0.13359	0.103491	0.219535	0.32507	0.0798192	0.751513	0.291814	0.26402	0.235959	0.0635921	0.178422	0.12685	0.459572	0.13976	0.0485923	0.102603	0.0664541	0.0932417
C11orf31	2.4451	1.92787	1.20401	1.59549	1.53514	3.61659	4.6673	2.19881	1.94046	2.44097	1.08682	4.14241	1.33091	1.76714	2.55848	2.32549	1.08806	3.42631	1.70083	3.31762	1.60505	0.918972	2.87356	4.70432	2.53237	2.05313	2.90335	2.94685	3.44498	2.82942
C11orf54	1.53634	1.13107	0.138234	0.220551	0.000224302	2.15677	1.95839	0.219067	0.510509	1.0609	0.753267	0.223752	0.473553	0.283205	2.28581	0.281296	0.000224302	1.08615	0.000224302	0.000224302	1.17285	1.10933	0.789788	1.04527	0.000224302	0.958793	0.000224302	0.000224302	0.789084	0.000224302
C11orf57	0.000224302	0.000224302	0.460558	0.269538	0.000224302	0.463214	0.230739	0.237978	0.000224302	0.526831	0.000224302	0.200084	0.476349	0.000224302	0.321755	0.000224302	0.000224302	0.000224302	0.000224302	0.000224302	0.000224302	0.000224302	0.000224302	0.000224302	0.000224302	0.000224302	0.000224302	0.000224302	0.000224302	0.000224302
C11orf58	10.5498	10.4352	15.4431	21.0944	11.9363	18.1301	19.6024	21.0721	25.7305	18.2824	25.1973	16.3932	19.9263	24.6046	21.6442	18.3339	16.4125	0.000224302	0.000224302	13.3569	18.8791	19.6691	22.5359	0.000224302	10.8895	16.1234	23.3268	28.5456	19.3228	20.9447
C11orf68	0.417613	0.276727	1.88084	1.38273	0.290978	1.32456	1.38469	1.29192	1.20712	0.751119	0.199935	0.277749	0.760467	0.296655	0.966045	0.412572	0.155228	0.77446	0.843968	0.806367	0.503536	0.624318	0.612644	0.319285	0.159146	0.000224302	0.632028	0.000224302	0.867911	0.000224302
C11orf73	4.01552	11.9439	12.4701	4.88098	3.7566	8.57678	3.95375	4.37967	7.07588	14.2884	13.7339	12.1871	11.5247	4.60321	13.9697	6.396	2.9398	0.000224302	9.27981	1.97597	5.88927	4.79925	19.981	8.09146	7.12459	4.61556	4.15267	0.918448	11.0625	17.4314
C11orf83	3.82321	0.000224302	3.18753	7.79817	4.42746	5.74764	8.56824	0.000224302	4.57553	4.58779	4.60648	5.24638	4.84728	6.13613	6.16313	0.000224302	5.20974	0.000224302	6.0261	0.000224302	4.57102	6.56571	4.71347	0.000224302	0.000224302	4.98207	3.45522	0.000224302	3.7668	4.0168
C11orf84	1.21904	2.02462	2.22881	2.03923	1.34391	1.66726	2.68408	2.0715	0.962961	0.99623	1.15588	1.69403	1.71633	1.92391	2.735	0.856177	1.87659	0.562253	0.497425	0.43987	1.65805	1.50893	1.95195	1.64514	2.49715	1.87235	2.9061	0.906481	0.962452	0.431118
C12orf10	6.84155	9.05407	4.99336	7.3431	5.59704	9.21969	9.7357	12.2967	7.62696	9.083	5.90921	10.7157	8.93795	6.69682	8.60964	6.87414	6.39148	7.9747	8.62571	5.29289	9.15322	10.1902	7.69289	6.1257	5.16428	7.32053	7.84224	6.75051	10.6954	5.286
C12orf23	19.1428	26.2327	26.5101	22.061	25.0369	31.2895	25.7574	21.3275	23.9562	23.0629	26.506	26.7019	23.5747	24.5098	30.3011	30.9908	16.8369	26.1347	26.5485	21.1958	19.2027	22.6726	25.5466	27.4472	25.2143	19.8258	12.2345	24.5665	29.8985	22.8057
C12orf29	0.188569	0.630168	0.564574	1.02567	1.02553	0.46634	0.472183	0.328665	0.483819	0.594825	0.000224302	0.668291	1.51129	0.636389	1.48779	0.66704	0.337239	0.524285	0.502995	8.22198	0.767053	0.412218	0.479238	0.724421	0.427371	0.357225	0.481593	0.539313	1.45287	0.361023
C12orf43	4.63677	6.68784	4.3397	3.56225	3.82518	8.90719	7.68082	7.14062	5.10068	3.3793	5.10441	7.23329	3.15069	6.68662	5.44034	4.28471	6.39168	2.86885	5.02211	3.03621	7.56329	3.37821	4.08459	3.46723	4.2107	3.63274	2.97514	8.00895	5.72237	3.24695
C12orf44	0.000224302	0.000224302	0.000224302	0.235247	0.000224302	0.638917	0.249166	0.000224302	0.000224302	0.000224302	0.000224302	0.807882	0.000224302	0.83299	0.000224302	0.000224302	0.000224302	0.000224302	0.000224302	0.000224302	0.000224302	0.000224302	0.000224302	0.000224302	0.000224302	0.000224302	0.000224302	0.000224302	0.000224302	0.000224302
C12orf45	0.000224302	0.378876	0.386753	0.328978	0.000224302	0.472288	0.44569	0.379162	0.000224302	0.281616	0.321802	0.512146	0.368516	0.334389	0.223639	0.000224302	0.000224302	0.000224302	0.000224302	0.000224302	0.000224302	0.000224302	0.000224302	0.000224302	0.000224302	0.000224302	0.000224302	0.000224302	0.000224302	0.000224302
C12orf5	4.50547	6.79635	5.52911	6.06597	4.92564	8.43029	3.45658	5.54282	5.46857	7.74214	6.10623	5.57589	5.58382	4.81789	8.20673	3.47505	3.95493	3.46402	3.2464	3.27152	2.63003	5.35273	5.60473	4.54851	3.24684	3.33615	1.51122	3.72193	5.54433	6.3955
C12orf51	0.0179859	0.0530728	0.0394999	0.0181349	0.0277787	0.0699985	0.0465189	0.0773293	0.0278487	0.0457361	0.0237725	0.0537301	0.0439772	0.0526492	0.035429	0.000224302	0.000224302	0.000224302	0.000224302	0.000224302	0.000224302	0.000224302	0.000224302	0.000224302	0.000224302	0.000224302	0.000224302	0.000224302	0.000224302	0.000224302
C12orf57	5.05213	6.78125	8.02496	6.16299	5.89556	8.71106	8.41793	10.2578	4.82311	6.8648	4.2165	7.00381	7.00564	5.51897	6.56138	3.09495	7.13441	0.74592	1.7909	2.18985	29.1297	5.76861	4.5263	5.71146	6.93821	3.72611	0.345822	8.29696	5.165	2.28369
C14orf102	0.102161	0.0978033	0.142614	0.364616	0.0816919	0.369121	0.420397	0.181348	0.239783	0.266592	0.134314	0.33051	0.0749308	0.338125	0.379744	0.000224302	0.080307	0.0480949	0.000224302	0.107508	0.138541	0.140908	0.0785049	0.000224302	0.000224302	0.132721	0.000224302	0.245176	0.0505086	0.151331
C14orf119	0.400646	0.614981	0.000224302	0.709507	1.29938	0.593758	0.000224302	0.000224302	0.000224302	0.000224302	0.000224302	0.000224302	0.502741	0.000224302	0.000224302	0.000224302	0.000224302	0.000224302	0.000224302	0.000224302	0.000224302	0.000224302	0.000224302	0.000224302	0.000224302	0.000224302	0.000224302	0.000224302	0.000224302	0.000224302
C14orf133	0.595435	0.455977	0.448895	0.31172	0.246331	0.751508	0.566077	0.110122	0.392041	0.491698	0.305801	0.841615	0.382165	0.48041	0.439918	0.227099	0.367871	0.124457	0.000224302	0.000224302	0.201755	0.231127	0.36833	0.000224302	0.349032	0.000224302	0.000224302	0.277908	0.12953	0.123479
C14orf142	3.10043	4.39798	2.45551	3.79885	1.22758	3.80979	7.20793	7.1149	7.26059	5.25205	3.42292	6.26895	7.53816	4.84419	5.90418	8.12779	6.76385	5.1278	5.5164	0.000224302	7.45339	7.9823	7.99092	1.98879	1.72243	3.94233	0.000224302	1.74822	3.58004	1.56983
C14orf149	0.248788	1.36287	0.309287	0.331255	0.297367	0.287504	1.22269	1.10827	0.418171	1.15286	0.281609	0.771503	1.48113	0.000224302	1.06942	0.281673	0.234943	0.000224302	0.515082	0.213603	0.000224302	17.0375	0.61997	0.931322	0.488995	0.000224302	0.37733	0.75211	0.298172	0.000224302
C14orf166	37.3789	46.5318	46.77	46.0529	40.4163	45.6541	64.614	65.039	44.7843	51.6777	36.369	49.6211	47.7916	52.2972	53.9674	24.1982	43.006	47.9096	61.7725	29.6152	32.5517	44.5094	50.2954	59.8397	36.1152	53.3461	42.1714	39.6732	43.8138	39.0517
C14orf2	14.77	3.50464	0.987472	5.73403	7.78722	0.000224302	1.11591	0.000224302	0.000224302	2.6763	0.000224302	1.50948	2.81763	6.95935	3.99755	0.000224302	0.000224302	0.000224302	0.000224302	0.000224302	0.000224302	0.000224302	0.000224302	0.000224302	0.000224302	0.000224302	0.000224302	0.000224302	0.000224302	0.000224302
C14orf43	0.000224302	0.000224302	0.000224302	0.000224302	0.000224302	0.0728086	0.000224302	0.000224302	0.000224302	0.0524479	0.000224302	0.197212	0.0482873	0.000224302	0.0369418	0.000224302	0.000224302	0.000224302	0.000224302	0.000224302	0.000224302	0.000224302	0.000224302	0.000224302	0.000224302	0.000224302	0.000224302	0.000224302	0.000224302	0.000224302
C15orf23	0.000224302	0.000224302	0.000224302	0.358848	0.000224302	0.244274	0.259758	0.000224302	0.352354	0.000224302	0.000224302	0.239742	0.000224302	0.000224302	0.000224302	0.000224302	0.000224302	0.000224302	0.000224302	0.000224302	0.280547	0.000224302	0.494041	0.000224302	0.000224302	0.000224302	0.000224302	0.168818	0.195232	0.372438
C15orf38-AP3S2	2.19334	1.51917	2.43214	2.25557	0.985403	2.66605	1.41088	2.12942	1.53802	2.69936	1.58092	1.34222	0.910232	2.06171	1.22209	1.4522	0.973195	0.941764	1.35621	1.68319	2.88343	2.7625	1.58849	1.2319	1.69032	0.794989	2.96258	2.39271	3.92277	1.68446
C15orf39	0.000224302	0.0418645	0.000224302	0.0473962	0.000224302	0.000224302	0.058479	0.000224302	0.000224302	0.0426679	0.000224302	0.000224302	0.000224302	0.000224302	0.000224302	0.000224302	0.000224302	0.000224302	0.000224302	0.000224302	0.000224302	0.000224302	0.000224302	0.000224302	0.000224302	0.000224302	0.000224302	0.000224302	0.000224302	0.000224302
C15orf40	4.92798	3.99391	4.76049	3.71696	2.90647	4.17877	3.75705	3.95408	2.5683	2.83403	3.04583	6.57787	2.56666	2.70718	3.52383	3.45974	2.46064	2.03217	2.60405	1.68946	3.82968	2.69515	2.67335	2.71562	2.89639	3.19024	4.31817	2.44707	2.7227	2.71206
C15orf44	1.53324	2.35394	1.73634	2.40289	1.40361	2.87024	2.7082	2.54039	1.09155	1.99186	1.00899	2.54465	2.91837	2.27797	2.10267	1.4225	1.34544	0.21082	0.479903	0.270208	0.000224302	1.4115	1.81546	0.505787	1.05622	0.651801	0.000224302	0.994725	0.934975	1.14844
C15orf63	12.6145	9.38414	5.85524	12.4828	17.8266	7.38772	6.61913	6.31776	4.60451	8.82356	7.32562	9.90402	2.84703	1.74587	3.10348	8.87032	6.34852	2.08567	0.000224302	6.30604	5.82754	0.934665	6.21905	1.57912	6.64507	0.000224302	0.000224302	5.40878	7.26203	5.49969
C16orf13	0.347385	1.23548	1.73865	1.36461	0.000224302	1.60419	0.529907	0.631424	0.000224302	1.2349	1.21234	1.2843	1.73557	0.651879	1.17174	0.666982	1.81641	1.69801	1.65143	0.000224302	0.000224302	1.55656	1.8233	1.37075	1.44211	0.000224302	1.97406	0.300903	1.81549	1.61501
C16orf53	0.474782	0.350086	0.000224302	0.586669	1.55194	0.000224302	0.579395	0.468239	0.000224302	0.000224302	0.463586	0.527119	0.000224302	0.334748	1.04643	0.000224302	0.358577	0.000224302	0.000224302	0.000224302	0.361121	1.15657	0.000224302	0.000224302	0.000224302	0.000224302	0.000224302	0.000224302	0.000224302	0.000224302
C16orf58	0.447568	1.40009	0.474585	0.497919	0.682198	1.37925	0.401712	1.69611	0.429779	0.603646	0.445221	0.134222	0.415921	0.207536	0.992603	0.323863	0.000224302	0.416009	0.000224302	0.50602	0.348348	0.548565	0.372504	1.02812	0.562871	0.000224302	0.000224302	1.53017	0.638372	0.000224302
C16orf59	0.000224302	0.131088	0.000224302	0.000224302	0.000224302	0.000224302	0.134001	0.000224302	0.000224302	0.000224302	0.000224302	0.000224302	0.159932	0.000224302	0.000224302	0.000224302	0.000224302	0.000224302	0.000224302	0.000224302	0.000224302	0.000224302	0.000224302	0.000224302	0.000224302	0.000224302	0.000224302	0.000224302	0.000224302	0.000224302
C16orf62	0.560047	0.856954	0.525167	0.806325	0.387117	0.570198	0.52798	0.744112	0.269268	0.49819	0.118545	0.817587	0.75263	0.439443	0.812115	0.444664	0.234281	0.000224302	0.19032	0.000224302	0.141636	0.505709	0.257292	0.186718	0.26761	0.150456	0.000224302	0.346735	0.336395	0.294413
C16orf70	0.199995	0.368984	0.363234	0.225819	0.000224302	0.418691	0.401755	0.000224302	0.000224302	0.153768	0.000224302	0.444523	0.257971	0.296094	0.392209	0.000224302	0.27764	0.000224302	0.000224302	0.000224302	0.000224302	0.343578	0.000224302	0.000224302	0.000224302	0.000224302	0.000224302	0.000224302	0.425533	0.196628
C16orf80	4.69527	7.40881	7.19006	6.73535	6.49096	7.74962	6.80369	6.27816	5.07153	10.6113	3.96742	7.6582	7.17942	6.20094	6.94348	5.75711	6.60868	4.3381	8.19199	6.61465	4.51727	5.30849	9.19847	8.60739	6.39021	5.03449	6.86696	4.86833	6.35264	7.63462
C16orf87	0.000224302	0.510018	0.768265	0.000224302	0.000224302	0.000224302	0.510694	0.000224302	0.000224302	0.469687	0.000224302	0.000224302	0.000224302	0.000224302	0.000224302	0.000224302	0.000224302	0.000224302	0.000224302	0.000224302	1.81367	0.750195	1.02439	0.000224302	0.000224302	0.000224302	0.950354	0.000224302	0.000224302	0.798608
C16orf88	1.7582	1.01642	1.21693	1.04166	0.100942	0.988458	1.4091	1.14503	0.942185	1.59003	0.000224302	0.826118	1.7337	1.46826	1.23128	1.0704	1.13387	0.896287	0.000224302	0.321188	0.38193	0.835173	1.1211	0.000224302	0.434458	0.643919	0.000224302	0.642945	0.47912	0.773331
C17orf101	0.000224302	0.000224302	0.46585	0.000224302	0.000224302	0.000224302	0.383013	0.319727	0.330595	0.312194	0.000224302	0.374551	0.128863	0.180895	0.168186	0.176558	0.000224302	0.000224302	0.000224302	0.000224302	0.288902	0.000224302	0.179841	0.000224302	0.132147	0.000224302	0.000224302	0.212875	0.212766	0.239633
C17orf49	20.025	19.8712	21.4146	17.8366	19.2399	24.3696	18.9628	16.8359	20.3899	22.4783	24.1799	20.2487	18.4359	19.9202	21.1463	20.419	15.6334	12.9763	20.8531	18.1414	14.096	21.9882	21.2648	18.3962	20.2938	17.8174	16.6448	21.1074	22.4875	16.7462
C17orf59	0.498398	6.97972	7.90383	6.27623	0.000224302	9.22864	0.449345	8.08024	0.421391	0.561733	7.9205	9.634	10.6588	7.67193	7.37627	6.5279	7.63244	3.92391	0.000224302	1.39056	0.362212	0.000224302	0.234815	0.000224302	7.48817	0.000224302	0.000224302	0.392802	0.000224302	7.57838
C17orf61	1.61474	3.09723	3.41886	2.48882	0.000224302	4.14898	2.47097	4.03957	0.000224302	3.63493	3.46185	0.000224302	3.0064	2.72112	2.83709	0.000224302	0.000224302	0.000224302	0.000224302	0.000224302	0.000224302	0.000224302	0.000224302	0.000224302	0.000224302	0.000224302	0.000224302	2.65961	3.35001	0.000224302
C17orf70	0.000224302	0.000224302	0.000224302	0.0650388	0.000224302	0.0420619	0.000224302	0.000224302	0.000224302	0.000224302	0.000224302	0.000224302	0.0678679	0.000224302	0.0532615	0.000224302	0.000224302	0.000224302	0.000224302	0.219136	0.000224302	0.000224302	0.000224302	0.000224302	0.000224302	0.000224302	0.000224302	0.000224302	0.182412	0.000224302
C17orf75	0.715837	0.467875	0.89413	1.63661	0.543043	0.759426	0.659472	0.671263	0.948066	0.573644	0.49862	1.17324	0.357204	0.52073	0.894115	0.320124	0.994393	0.302635	0.275996	0.000224302	0.371765	0.982633	0.789092	0.517958	0.556943	0.46307	0.000224302	0.951414	0.491203	0.569595
C17orf79	0.000224302	0.000224302	0.000224302	0.000224302	0.000224302	0.372865	0.350169	0.32217	0.000224302	0.000224302	0.000224302	0.000224302	0.482441	0.000224302	0.000224302	0.000224302	0.000224302	0.000224302	0.000224302	0.000224302	0.000224302	0.000224302	0.000224302	0.000224302	0.000224302	0.000224302	0.000224302	0.000224302	0.000224302	0.000224302
C17orf81	0.479596	0.597011	0.204153	0.53929	0.561301	0.949476	0.73461	0.281276	0.219448	0.465294	0.375583	0.704998	0.215217	0.515758	0.822045	0.000224302	0.286834	0.000224302	0.000224302	0.000224302	0.327193	0.422154	0.421675	0.000224302	0.448175	0.000224302	0.000224302	0.000224302	0.341361	0.000224302
C17orf85	2.05572	1.60546	2.07428	1.66843	1.45351	1.44777	1.04875	1.53267	2.30208	1.85857	1.3397	2.56899	1.53629	1.02196	2.20686	2.00309	1.70585	1.46704	1.88906	3.17715	1.56638	1.19767	0.852524	1.70039	2.33768	0.940661	2.33018	1.83443	3.79323	1.4435
C17orf89	0.000224302	2.04469	2.12181	1.52767	1.04827	2.35998	0.871269	0.295339	3.07363	2.16216	2.22109	1.29353	1.752	1.50447	1.85337	0.000224302	2.31731	1.88027	2.4865	0.000224302	3.24	2.06758	3.04594	2.27113	2.04867	0.000224302	0.000224302	1.65761	2.3931	2.39928
C18orf25	1.42862	1.25253	1.92362	2.7042	2.07518	1.40594	0.771694	0.989898	0.000224302	1.78258	2.37295	2.87369	2.10125	1.8068	2.96093	0.78054	0.610061	0.598814	0.798108	0.000224302	0.000224302	1.03311	0.81846	0.914678	0.654707	0.000224302	0.665204	2.63889	0.000224302	2.25428
C18orf8	0.113863	0.260817	0.000224302	0.000224302	0.101363	0.386822	0.573086	0.392022	0.000224302	0.238262	0.000224302	0.12076	0.000224302	0.234824	0.388964	0.000224302	0.000224302	0.000224302	0.000224302	0.000224302	0.000224302	0.000224302	0.000224302	0.000224302	0.000224302	0.000224302	0.000224302	0.000224302	0.000224302	0.000224302
C19orf10	26.2311	29.103	37.6027	25.2923	9.43406	19.2817	25.6146	31.7581	14.0703	12.3144	37.8042	3.72735	42.1335	45.4847	36.3348	42.7676	43.9836	67.7145	41.4467	38.8752	36.474	17.8353	9.58823	24.0272	51.19	7.92698	12.0008	55.5015	18.4817	54.1984
C19orf25	2.64611	3.38459	2.34312	2.67297	1.98637	3.06531	4.28719	4.81821	2.76742	2.8029	2.3783	3.04274	3.80589	2.82573	4.32569	0.000224302	3.41374	2.51136	3.96864	1.41373	3.07183	3.2953	2.6127	3.71784	2.79248	3.45313	1.70709	3.41808	2.78195	1.75712
C19orf43	10.0247	16.9704	17.005	16.4519	7.43004	14.3272	13.4081	11.8239	22.8226	19.3617	36.1158	18.7577	16.555	13.1808	22.0674	15.3876	25.6984	21.2009	9.39337	22.5831	30.8966	19.1757	19.5758	15.856	11.1434	29.9829	21.1694	11.8523	25.8268	24.4272
C19orf47	0.000224302	0.386858	0.000224302	0.247094	0.0966346	0.0881279	0.239289	0.347372	0.000224302	0.167074	0.000224302	0.000224302	0.472934	0.198167	0.102343	0.000224302	0.000224302	0.274175	0.000224302	0.000224302	0.000224302	0.000224302	0.000224302	0.000224302	0.000224302	0.000224302	0.000224302	0.000224302	0.000224302	0.000224302
C19orf52	0.593397	1.12794	0.880527	1.53637	0.000224302	1.5626	2.24943	1.18521	0.194707	1.45755	1.73264	1.86966	1.48155	1.75837	1.0997	0.686325	2.43896	0.534065	0.000224302	0.000224302	1.08552	0.617627	1.28529	1.00898	2.49234	0.000224302	0.000224302	0.861548	0.000224302	1.00299
C19orf6	0.169707	0.541654	1.80198	0.97591	0.296789	0.785265	0.592327	0.323613	0.249933	0.559543	0.902287	0.575504	0.397408	0.322519	0.507825	0.000224302	0.496002	0.000224302	0.321585	0.000224302	0.210326	0.248176	0.446696	0.000224302	1.19564	0.000224302	0.437321	0.427587	1.08159	0.968547
C19orf70	19.2441	29.0167	17.0718	32.4723	27.5886	24.7025	29.49	27.0711	14.8991	28.7151	17.5077	15.4603	21.5031	22.4406	21.3116	0.000224302	15.3452	1.675	4.31205	8.74853	10.373	26.5669	6.9751	15.3053	14.4642	3.65355	2.93959	18.0207	5.44819	8.18515
C1orf109	0.000224302	0.000224302	0.000224302	0.000224302	0.249474	0.000224302	0.305506	0.000224302	0.000224302	0.446753	0.000224302	0.000224302	0.000224302	0.274569	0.397011	0.000224302	0.000224302	0.000224302	0.000224302	0.000224302	0.000224302	0.000224302	0.000224302	0.000224302	0.000224302	0.000224302	0.000224302	0.000224302	0.000224302	0.000224302
C1orf112	0.000224302	0.000224302	0.000224302	0.0950832	0.000224302	0.159052	0.000224302	0.000224302	0.20218	0.000224302	0.0532006	0.000224302	0.136302	0.000224302	0.000224302	0.000224302	0.000224302	0.000224302	0.000224302	0.000224302	0.000224302	0.000224302	0.000224302	0.000224302	0.000224302	0.000224302	0.000224302	0.000224302	0.000224302	0.000224302
C1orf122	0.65109	3.75154	1.85618	3.11457	0.333388	3.62342	1.22686	1.73906	2.30259	2.61542	2.73179	2.63207	2.50091	3.25738	3.06593	2.05871	7.06857	5.06261	2.29238	1.0421	4.77831	3.2733	2.53509	2.91714	1.07379	3.10731	4.04577	1.38358	1.5432	0.845704
C1orf123	4.54729	8.49501	10.8372	9.11499	8.37794	8.57108	5.86717	8.26029	8.34139	4.36641	0.902955	9.56278	11.5815	10.1748	8.11068	4.16694	4.49752	11.1575	11.7348	8.06644	5.27964	7.06939	7.28204	8.34145	5.59677	3.15278	6.39338	7.17481	6.60126	5.84637
C1orf131	0.185292	0.932945	0.000224302	0.227452	0.000224302	0.891207	0.40097	0.000224302	0.151033	0.927694	1.22581	0.56486	1.37251	0.000224302	1.16535	0.000224302	0.334669	0.000224302	0.000224302	0.000224302	0.397949	0.952314	0.463999	0.000224302	0.000224302	0.000224302	0.000224302	1.18022	0.000224302	0.606878
C1orf174	0.940616	0.000224302	0.000224302	0.000224302	0.000224302	0.000224302	0.000224302	0.000224302	0.000224302	0.000224302	0.000224302	0.000224302	0.000224302	0.000224302	0.000224302	1.29416	0.000224302	0.000224302	0.000224302	2.01424	0.000224302	0.000224302	0.000224302	0.000224302	0.000224302	0.000224302	0.000224302	0.000224302	0.000224302	0.000224302
C1orf198	0.249503	0.000224302	0.158221	0.166045	0.240997	0.000224302	0.282782	0.000224302	0.000224302	0.000224302	0.000224302	0.0761257	0.176149	0.000224302	0.0937347	0.000224302	0.000224302	0.000224302	0.000224302	0.000224302	0.000224302	0.000224302	0.000224302	0.000224302	0.000224302	0.000224302	0.000224302	0.000224302	0.000224302	0.000224302
C1orf226	0.000224302	0.133084	0.000224302	0.000224302	0.000224302	0.15792	0.000224302	0.150368	0.000224302	0.297793	0.000224302	0.129385	0.290583	0.000224302	0.256976	0.000224302	0.000224302	0.000224302	0.000224302	0.000224302	0.000224302	0.000224302	0.000224302	0.000224302	0.000224302	0.000224302	0.000224302	0.000224302	0.000224302	0.000224302
C1orf27	1.21856	2.90696	2.45757	1.36307	0.860761	1.49229	1.34307	1.17745	1.20174	1.04247	1.49189	2.85474	1.83571	1.46438	1.27302	0.844724	0.670343	0.259103	0.324613	0.721375	0.378577	2.7476	1.41093	1.45932	0.398275	0.414577	0.570574	0.673897	0.941365	0.919089
C1orf31	14.3923	23.123	26.582	25.7583	15.7639	21.9909	14.7621	22.8781	25.4	22.4322	30.1526	23.0796	18.6495	14.1295	23.5069	21.5599	15.1119	9.29652	2.76726	6.66015	25.407	19.2637	22.9011	12.4335	3.47545	22.478	20.3291	19.0162	23.4739	21.0391
C1orf35	5.66421	3.24285	6.13962	5.19719	3.36693	7.1207	5.64393	5.76708	6.69816	6.09884	5.20781	5.52509	7.34582	5.45014	6.09069	5.0031	5.80211	5.4867	5.96121	7.01456	6.85254	6.85356	6.88749	6.86407	4.76986	3.94893	8.94936	5.19565	7.50281	6.31424
C1orf50	0.451524	1.50989	0.467995	0.321183	0.000224302	0.545646	0.43941	0.000224302	1.15931	0.389655	0.642003	0.496023	0.801043	0.493328	0.510976	0.000224302	0.393987	0.000224302	0.000224302	0.000224302	0.000224302	0.706384	0.000224302	0.000224302	0.000224302	0.000224302	0.000224302	0.934951	0.52382	0.314208
C1orf52	1.59317	2.06604	2.84368	1.88691	1.90983	2.49165	1.24189	1.54066	2.36461	2.54531	3.09598	0.908769	2.481	1.03078	2.14279	2.07673	0.000224302	0.922237	0.000224302	0.991445	1.14888	1.38014	2.1252	1.11332	0.000224302	2.1347	1.29711	0.000224302	0.963468	0.891141
C1orf85	0.558522	2.24348	1.83435	0.37209	0.000224302	1.40651	1.93098	1.03858	0.942202	0.487282	1.04534	1.99028	1.12409	1.71785	1.59465	0.631327	0.748791	0.000224302	0.000224302	0.000224302	0.921203	1.94035	1.40435	0.937298	0.74943	0.000224302	0.000224302	1.69602	1.19768	0.665727
C1QBP	163.499	187.847	196.189	183.911	213.21	175.678	241.673	211.369	197.961	199.809	191.775	177.167	204.381	191.169	215.081	207.903	163.673	157.513	157.099	205.513	170.329	221.935	186.08	213.375	166.041	184.137	183.048	205.503	197.222	175.456
C20orf20	2.62228	5.83625	3.9952	3.38466	2.62935	2.07238	4.32573	8.21236	1.69	1.47265	0.996141	3.7949	3.17738	5.43735	1.17849	3.42971	0.000224302	2.83843	6.62774	0.449983	4.34351	0.000224302	0.000224302	4.60389	5.09406	5.88593	0.000224302	0.000224302	2.72334	1.12122
C20orf24	0.000224302	1.95451	2.42636	0.000224302	0.000224302	1.53388	1.24984	0.509317	0.000224302	1.48303	0.000224302	0.964339	1.2943	1.34378	0.000224302	0.000224302	0.000224302	0.000224302	0.000224302	0.000224302	0.000224302	0.000224302	0.000224302	0.000224302	0.000224302	0.000224302	0.000224302	0.000224302	0.000224302	0.000224302
C20orf27	21.4568	10.7153	10.3462	8.49568	6.3808	14.2385	13.5256	11.9177	10.2288	13.0638	10.8859	7.99116	13.8674	20.5409	16.2476	21.8484	8.6552	27.15	10.2608	19.6847	10.3847	11.0889	8.17243	9.41835	12.0373	10.0558	8.39455	15.429	13.2382	6.93647
C20orf43	0.394069	0.228188	0.152209	0.000224302	0.000224302	0.378293	0.000224302	1.27828	0.000224302	0.000224302	0.000224302	0.46625	0.476959	0.000224302	0.340744	0.0860475	0.000224302	1.72834	0.000224302	0.161765	0.000224302	0.127953	0.133722	0.000224302	0.111472	0.000224302	0.000224302	0.000224302	0.000224302	0.000224302
C20orf72	5.58736	5.93074	7.62703	8.77423	3.63846	6.59278	9.70844	7.83673	5.58465	7.84418	7.37911	6.72087	9.89876	8.80035	10.5299	7.34963	5.43958	6.88938	7.15339	7.18977	3.32143	2.7276	4.28523	5.81126	5.86847	7.17532	3.32502	5.73786	4.7	6.30693
C21orf33	27.9851	31.8169	22.8751	27.9109	32.2455	24.1703	28.0198	25.3484	24.2054	33.0482	30.7258	26.7872	32.2754	26.6652	40.4581	33.4433	32.395	15.5713	27.0966	23.6731	29.755	30.2123	24.0336	20.2352	21.1686	16.4259	11.1386	20.5288	24.0103	19.2202
C21orf59	3.78329	1.75216	3.55797	2.18906	1.43013	2.04601	6.41187	2.39125	2.32818	2.14014	4.14844	2.76278	4.02932	2.52886	5.45999	2.17212	1.72403	0.975289	1.18307	3.54724	4.24346	2.26503	2.09207	1.60271	1.73258	3.30128	1.56801	4.41978	2.86139	2.28861
C22orf28	57.7705	58.9536	73.1414	61.5	61.5195	51.6536	54.675	58.6441	69.9268	55.5991	55.8753	70.827	58.9766	51.958	64.015	36.0519	57.3627	64.6304	69.5952	53.0672	70.9762	61.7894	69.4945	61.1287	57.0331	69.6023	85.445	56.88	64.3338	58.4609
C2CD2L	0.000224302	0.0556216	0.000224302	0.000224302	0.000224302	0.0828543	0.0750126	0.000224302	0.000224302	0.0918285	0.000224302	0.0756929	0.0574862	0.000224302	0.000224302	0.000224302	0.000224302	0.000224302	0.000224302	0.000224302	0.000224302	0.000224302	0.000224302	0.000224302	0.000224302	0.000224302	0.000224302	0.000224302	0.000224302	0.000224302
C2CD5	0.306159	0.380947	0.662438	0.462877	0.107168	0.424868	0.445077	0.402513	0.0961063	0.479568	0.844494	0.362756	0.598603	0.280087	0.275232	0.287382	0.304298	0.403769	0.000224302	0.670963	0.000224302	0.551121	0.173846	0.000224302	0.310181	0.000224302	0.000224302	0.187997	0.224007	0.460922
C2orf18	0.507251	0.496578	0.713187	0.691354	0.380507	0.708018	0.559854	0.615141	0.861591	0.758832	0.706173	0.851633	0.70064	0.609849	0.785301	0.000224302	0.000224302	0.000224302	0.000224302	0.000224302	0.000224302	0.644834	0.000224302	0.000224302	0.443821	0.000224302	0.000224302	0.000224302	0.799279	0.683919
C2orf29	0.456051	1.30322	1.23595	0.879294	1.20175	1.22422	1.67862	0.837094	0.582206	1.26879	0.617167	1.5465	0.720035	0.836381	1.13014	0.489328	0.172407	0.249535	0.69076	0.327397	0.346086	1.06134	0.826351	0.326606	0.86802	0.000224302	0.000224302	0.233777	0.64906	0.199639
C2orf43	0.000224302	0.358446	0.43555	0.404784	0.396783	0.700653	0.637404	0.450087	0.569599	0.626118	0.241536	0.562504	0.614777	0.448797	0.472662	0.19516	0.239138	0.000224302	0.000224302	0.000224302	0.213458	0.739392	0.771267	0.237707	0.389591	0.000224302	0.000224302	0.815305	0.681852	0.439019
C2orf44	0.000224302	0.615337	0.366766	0.131432	0.000224302	0.235925	0.234407	0.133573	0.478108	0.373155	0.189902	0.413818	0.355086	0.10452	0.196616	0.000224302	0.000224302	0.000224302	0.000224302	0.761735	0.000224302	0.202886	0.310811	0.000224302	0.161773	0.0935808	0.000224302	0.22138	0.120047	0.110902
C2orf47	1.17531	2.34121	2.13273	1.83005	1.95123	1.85476	2.252	1.77372	2.15889	1.7149	2.14622	1.9502	1.45995	1.98483	1.87907	0.38843	1.6336	0.371266	0.670534	1.19632	2.09256	2.22347	1.96458	2.66572	1.6138	2.47951	0.981593	0.491135	2.05653	0.958116
C2orf49	0.970475	1.95991	0.524114	0.984599	0.987744	3.16671	0.767897	1.51119	1.91182	2.17485	0.91172	3.03022	1.72099	0.737046	2.23604	1.00615	0.644146	0.640104	0.497398	0.583082	1.11649	2.48576	0.240771	0.000224302	0.767871	0.000224302	0.000224302	0.743565	1.52121	2.31355
C2orf56	2.01187	2.00985	2.031	1.7993	2.18294	2.74174	2.23616	2.43769	2.04586	2.52629	1.98024	3.3195	2.70045	1.52085	1.94697	1.52878	1.36764	1.23908	2.15564	0.789768	1.67511	1.27246	3.03724	0.978754	1.32995	2.45761	1.69878	1.72648	2.08174	1.33781
C2orf69	0.208527	0.000224302	0.000224302	0.148833	0.000224302	0.394057	0.164579	0.406584	0.000224302	0.000224302	0.476696	0.277147	0.371176	0.145058	0.205151	0.767173	0.268787	0.000224302	0.000224302	0.000224302	0.386241	0.000224302	0.000224302	0.000224302	0.000224302	0.000224302	0.000224302	0.133589	0.000224302	0.000224302
C3orf17	0.118092	0.10748	0.159711	0.226772	0.000224302	0.114186	0.0826805	0.115584	0.000224302	0.207442	0.000224302	0.097514	0.0912689	0.142762	0.146325	0.000224302	0.000224302	0.000224302	0.000224302	0.000224302	0.000224302	0.000224302	0.000224302	0.000224302	0.000224302	0.000224302	0.000224302	0.000224302	0.000224302	0.000224302
C3orf19	0.000224302	0.000224302	0.000224302	0.000224302	0.000224302	0.0675042	0.000224302	0.000224302	0.499579	0.141915	0.000224302	0.000224302	0.221174	0.000224302	0.0863975	0.000224302	0.000224302	0.000224302	0.000224302	0.000224302	0.000224302	0.000224302	0.000224302	0.000224302	0.000224302	0.000224302	0.000224302	0.000224302	0.000224302	0.000224302
C3orf26	7.13549	6.41117	13.1439	8.13441	3.91082	6.50864	6.11625	6.07628	6.05676	8.3951	4.35764	10.3822	8.32909	6.24778	7.6208	7.57899	8.74854	6.17318	5.25817	4.1365	9.22693	6.96514	8.39568	2.41952	5.8606	5.33888	6.39588	9.16493	7.90769	5.95997
C3orf37	0.621124	1.26439	1.43513	1.72993	1.48785	1.55951	1.69503	2.63513	1.41979	1.7232	2.06068	1.64034	1.40716	1.32377	1.5486	1.15872	1.20194	0.896191	1.67193	0.490374	1.45915	1.39283	1.19255	1.01051	1.10566	0.968189	0.000224302	1.34199	0.923677	0.813791
C3orf38	0.111686	0.000224302	0.000224302	0.000224302	0.000224302	0.118548	0.000224302	0.000224302	0.000224302	0.000224302	0.000224302	0.410664	0.15767	0.16529	0.230116	0.000224302	0.000224302	0.000224302	0.000224302	0.000224302	0.000224302	0.000224302	0.000224302	0.000224302	0.000224302	0.000224302	0.000224302	0.000224302	0.000224302	0.000224302
C3orf58	0.250754	0.000224302	0.000224302	0.202779	0.000224302	0.260314	0.000224302	0.000224302	0.000224302	0.257333	0.000224302	0.129862	0.552206	0.000224302	0.741441	0.000224302	0.292916	0.000224302	0.000224302	0.13351	0.291749	0.259067	0.000224302	0.000224302	0.000224302	0.000224302	0.000224302	0.000224302	0.000224302	0.150654
C3orf75	0.111822	0.252641	0.47795	0.142004	0.000224302	0.339637	0.435841	0.36236	0.210585	0.272369	0.144241	0.350906	0.534955	0.335078	0.420057	0.106059	0.000224302	0.238832	0.000224302	0.000224302	0.000224302	0.456408	0.119505	0.389055	0.331182	0.380524	0.000224302	0.000224302	0.646185	0.0777914
C3orf78	0.000224302	0.000224302	0.000224302	0.000224302	0.000224302	0.000224302	1.15703	0.000224302	0.000224302	0.000224302	0.000224302	0.000224302	0.000224302	0.000224302	1.32279	0.000224302	0.000224302	0.000224302	0.000224302	0.000224302	0.000224302	0.000224302	0.000224302	0.000224302	0.000224302	0.000224302	0.000224302	0.000224302	0.000224302	0.000224302
C4orf27	4.82467	6.51763	3.37686	6.28958	4.14821	5.05866	5.97451	3.06423	4.19289	5.12118	2.79914	4.64528	5.94587	5.03142	3.73755	3.97557	4.3833	1.78139	2.28143	2.23375	2.48769	5.48965	3.8646	2.49977	3.61633	2.65208	1.97099	3.65447	4.14902	4.51194
C4orf32	0.000224302	0.527006	0.433906	0.000224302	0.000224302	0.459503	0.897633	0.000224302	0.485412	0.000224302	0.000224302	1.29666	0.286262	0.000224302	1.04179	0.000224302	0.000224302	0.000224302	0.000224302	0.000224302	0.000224302	0.000224302	0.000224302	0.000224302	0.000224302	0.000224302	0.000224302	0.000224302	0.000224302	0.000224302
C4orf52	2.82365	4.47834	4.78194	2.85688	2.33361	2.06644	2.07629	2.32186	3.74942	3.98199	4.89831	4.25997	2.14802	4.35735	3.00709	1.64001	2.38857	2.63622	2.34622	2.89494	0.000224302	3.59004	3.30527	5.51716	2.56781	3.58983	0.000224302	2.46115	5.09704	5.21852
C5orf15	0.827875	0.000224302	0.000224302	0.438765	0.000224302	0.938408	0.000224302	0.000224302	0.594543	1.28701	0.000224302	0.847485	1.05054	0.67714	1.0395	0.000224302	0.000224302	0.556788	0.000224302	0.000224302	0.784376	0.000224302	0.000224302	0.000224302	0.000224302	0.000224302	0.000224302	0.000224302	1.0551	0.000224302
C5orf22	0.000224302	0.000224302	0.260143	0.000224302	0.000224302	0.000224302	0.663468	0.204245	0.139382	0.000224302	0.104211	0.290366	0.4896	0.676939	0.179756	0.372237	0.299761	0.189318	0.000224302	0.691958	0.000224302	0.595399	0.290029	0.000224302	0.000224302	0.000224302	0.000224302	0.20255	0.399509	0.000224302
C5orf24	1.79478	4.15485	3.64429	0.854395	1.34724	2.71708	1.3229	1.35496	2.45256	0.881607	2.98135	2.61282	4.30181	1.99647	2.95604	0.850318	1.72869	0.000224302	2.25158	0.000224302	0.817292	2.33038	0.838677	0.000224302	0.772575	2.73218	6.79199	0.971887	0.72568	2.035
C5orf44	0.000224302	0.000224302	0.000224302	0.000224302	0.000224302	0.0872815	0.158441	0.000224302	0.175185	0.526958	0.000224302	0.000224302	0.000224302	0.000224302	0.000224302	0.000224302	0.363355	0.000224302	0.000224302	0.000224302	0.000224302	0.000224302	0.000224302	0.000224302	0.000224302	0.257141	0.000224302	0.000224302	0.000224302	0.000224302
C5orf51	0.000224302	1.51723	1.39108	0.619768	1.1586	0.99269	1.71873	0.168242	1.90776	0.000224302	1.15232	1.12142	0.34719	1.01617	2.04221	0.000224302	0.758627	0.815399	1.43022	0.895325	1.10356	0.000224302	0.680706	1.20496	0.88143	0.73314	0.000224302	0.908222	0.85153	0.458617
C6orf106	0.000224302	0.328352	0.338071	0.000224302	0.000224302	0.465754	0.000224302	0.000224302	0.000224302	0.000224302	0.000224302	0.458063	0.411795	0.000224302	0.803708	0.000224302	0.000224302	0.000224302	0.000224302	0.000224302	0.000224302	0.000224302	0.000224302	0.000224302	0.000224302	0.000224302	0.000224302	0.000224302	0.000224302	0.000224302
C6orf108	34.0308	27.5714	38.0215	20.3327	39.5626	39.6221	28.0912	32.5186	35.3489	31.0649	28.8439	48.0393	29.7742	25.336	26.6186	32.775	29.6168	22.4271	44.8294	17.328	40.7874	38.4967	43.4783	42.3815	36.2705	43.6669	39.0869	34.3118	31.0051	37.8062
C6orf120	0.000224302	3.58726	1.44091	7.40008	0.000224302	1.62576	2.35492	10.2419	0.000224302	1.49894	2.92475	4.16385	4.91346	3.81951	0.000224302	0.000224302	0.000224302	0.000224302	0.000224302	0.000224302	0.000224302	0.000224302	0.000224302	0.000224302	0.000224302	0.000224302	0.000224302	0.000224302	0.000224302	0.000224302
C6orf130	1.54265	3.10263	1.89292	1.81968	1.64786	3.83298	1.26116	1.3943	0.846238	0.921029	2.69358	1.0963	2.58996	0.355425	1.78314	1.99258	1.43039	2.16911	0.681134	2.19864	1.09709	1.89705	1.07599	0.000224302	0.000224302	0.000224302	0.000224302	1.20482	0.000224302	0.36808
C6orf162	1.30375	0.000224302	0.631251	0.000224302	2.64761	0.489322	0.5034	0.480785	0.000224302	0.000224302	0.000224302	1.24892	0.618149	0.000224302	2.46162	0.000224302	0.000224302	0.000224302	0.000224302	0.000224302	0.000224302	0.000224302	0.000224302	0.000224302	0.000224302	0.000224302	0.000224302	0.000224302	0.000224302	0.000224302
C6orf211	6.4325	8.09332	12.7016	10.8131	14.9986	8.94462	6.84194	8.81596	5.93543	15.3422	6.81073	11.3802	7.74803	13.0666	8.13545	4.50788	6.61028	9.86091	6.9049	4.1614	8.94327	5.74105	4.41979	11.4142	12.8163	4.4855	2.99007	15.9102	5.63117	4.54709
C6orf228	0.000224302	0.000224302	5.68274	0.000224302	0.000224302	0.000224302	0.000224302	3.71612	5.49026	0.000224302	0.000224302	0.000224302	2.75323	0.000224302	0.000224302	0.000224302	0.000224302	0.000224302	0.000224302	0.000224302	0.000224302	0.000224302	0.000224302	0.000224302	0.000224302	0.000224302	8.9606	2.06872	0.000224302	4.73435
C6orf57	0.000224302	0.000224302	0.675668	1.10114	0.000224302	0.399159	1.39253	1.30145	0.000224302	1.44348	1.607	0.000224302	1.96052	1.34664	0.458848	0.000224302	1.81972	2.38966	0.000224302	0.747441	0.000224302	0.000224302	0.000224302	0.000224302	1.68415	0.000224302	0.000224302	1.23576	1.28258	0.000224302
C6orf58	0.000224302	0.000224302	0.000224302	0.000224302	1.30075	0.000224302	0.000224302	0.000224302	0.000224302	0.000224302	0.000224302	0.000224302	0.000224302	0.000224302	0.000224302	0.000224302	0.000224302	0.000224302	0.000224302	0.000224302	0.000224302	0.000224302	0.000224302	0.000224302	0.000224302	0.000224302	0.000224302	0.000224302	0.000224302	0.000224302
C7orf26	0.000224302	0.270277	0.160777	0.000224302	0.550892	0.705755	0.172701	0.000224302	0.274827	0.44462	0.229113	0.153765	0.000224302	0.142972	0.208988	0.000224302	0.000224302	0.000224302	0.000224302	0.000224302	0.000224302	0.000224302	0.000224302	0.000224302	0.000224302	0.000224302	0.000224302	0.000224302	0.000224302	0.000224302
C7orf50	3.67677	3.73806	2.97585	4.1035	2.54232	3.14954	4.12503	2.83848	0.970892	2.62614	3.53277	3.22652	2.52642	2.9335	3.40965	4.35125	1.36718	1.60737	1.77235	3.17653	1.95153	3.03968	2.67726	1.12271	1.31289	1.64169	0.822648	2.69559	2.72889	2.37758
C7orf55	0.000224302	0.62484	0.000224302	0.000224302	0.000224302	0.000224302	0.000224302	0.000224302	1.10502	0.000224302	0.000224302	0.000224302	0.941242	0.000224302	0.000224302	0.000224302	0.000224302	0.000224302	0.000224302	1.08612	1.41487	0.880051	0.000224302	0.000224302	0.000224302	0.000224302	0.000224302	0.000224302	0.000224302	1.0919
C7orf55-LUC7L2	0.300559	0.615564	0.511179	0.545989	0.000224302	0.607626	0.525525	0.492812	0.600965	0.477493	0.494631	0.541066	0.639052	0.570735	0.472383	0.000224302	0.581697	0.722303	0.979356	0.000224302	0.000224302	0.441893	0.766767	1.07111	0.563462	0.000224302	1.1441	0.764389	0.000224302	0.781485
C7orf59	5.57223	3.94419	0.836496	7.30484	0.000224302	3.45	8.78235	7.01424	8.04891	3.88779	2.41441	10.3306	6.202	9.14464	7.20603	4.78346	6.96539	7.02105	8.79525	3.75411	5.63435	7.45016	7.14748	5.52749	8.24027	7.71227	5.94047	9.65434	10.2202	8.83831
C8orf33	1.81694	2.89855	1.52081	1.83554	2.55852	3.48141	2.04432	2.31686	4.40692	3.48665	3.40095	3.36685	2.82229	1.46754	2.87616	2.02132	3.12789	1.58679	0.572407	0.385832	2.0597	1.73623	4.6976	0.000224302	1.78191	3.5552	2.17898	1.63204	2.72421	2.37327
C8orf82	1.80359	1.11317	1.4896	0.44445	0.473727	1.10296	1.72872	1.78906	0.000224302	0.867874	0.983842	1.09184	0.830613	1.02973	1.21418	0.667718	0.000224302	0.000224302	0.000224302	0.201649	0.000224302	0.953804	1.24127	0.000224302	0.349142	0.000224302	0.000224302	1.2313	0.000224302	0.32568
C9orf114	3.50614	3.04546	2.30395	3.08787	1.23436	2.50923	2.65225	2.30724	2.35767	2.30987	2.90159	2.1537	3.06546	2.29291	2.4679	2.39715	2.46927	1.61351	2.43121	1.25921	2.31925	3.17594	2.05838	1.33092	2.97755	1.0517	1.37902	2.06833	2.27373	2.35787
C9orf123	0.000224302	3.82791	0.000224302	3.31171	4.04411	4.35276	4.55996	5.28117	0.000224302	5.06077	0.000224302	3.60557	3.58933	3.59463	4.2643	3.40999	0.000224302	48.4241	0.000224302	0.000224302	65.1992	0.000224302	0.000224302	0.000224302	0.000224302	0.000224302	0.000224302	0.000224302	0.000224302	0.000224302
C9orf142	3.46313	3.10586	2.4216	3.87298	3.49223	2.63635	2.84323	3.95001	2.48256	2.74606	1.99572	2.89466	4.36476	3.20565	2.01139	2.56853	4.02077	4.07891	2.28982	2.39168	2.34975	1.31525	2.64465	0.000224302	4.03548	0.000224302	2.65226	3.2638	17.4898	5.62819
C9orf40	0.000224302	0.30927	0.000224302	0.73058	0.000224302	0.346595	0.000224302	0.000224302	0.000224302	0.000224302	0.284236	0.000224302	0.30042	0.278233	0.367092	0.000224302	0.000224302	0.000224302	0.000224302	0.000224302	0.000224302	0.000224302	0.000224302	0.000224302	0.000224302	0.000224302	0.000224302	0.000224302	0.000224302	0.000224302
C9orf41	1.04564	1.12568	0.76734	0.870021	0.000224302	1.12542	0.900673	1.13543	0.295958	0.793043	0.000224302	1.64081	0.675205	0.224937	1.28616	0.809187	0.000224302	0.379288	0.345191	0.367911	0.000224302	0.703138	0.200236	0.850727	0.163526	0.000224302	0.000224302	0.175137	0.000224302	0.225195
C9orf64	4.87924	7.37257	6.81448	5.9208	5.25914	6.21078	6.65138	7.31567	5.9173	5.85059	4.54152	4.30098	4.64029	5.25989	4.65778	3.84838	3.18048	2.91849	5.922	2.93557	4.30918	4.3987	4.54087	5.71521	4.91883	5.9531	3.28678	5.25079	5.93904	4.50041
C9orf78	2.47346	3.334	3.08734	2.81052	3.09374	4.04343	3.58005	3.38509	4.40895	2.7396	3.37874	4.65162	4.07092	3.95142	3.9836	2.83027	3.25556	1.47497	2.98168	2.71416	4.52792	2.88764	3.40179	3.95437	3.14687	3.63149	2.17961	3.50998	3.57046	3.41116
C9orf89	0.113411	0.207726	0.223574	0.15496	0.23666	0.162917	0.257545	0.243362	0.152497	0.180818	0.000224302	0.230053	0.340725	0.75301	0.404162	0.000224302	0.000224302	0.000224302	0.000224302	0.000224302	0.000224302	0.000224302	0.000224302	0.000224302	0.000224302	0.000224302	0.000224302	0.000224302	0.000224302	0.000224302
CA2	157.387	147.656	155.228	129.62	151.154	157.058	155.001	116.992	151.612	161.182	140.934	192.132	130.167	142.084	159.418	118.134	159.335	89.0726	134.686	138.708	151.782	142.55	148.312	159.43	130.755	160.038	139.264	144.628	144.294	136.921
CA8	11.2479	10.5027	11.3375	12.9596	14.2363	12.1844	15.6172	16.0824	10.4596	13.9194	12.4007	11.8725	12.971	10.9297	11.6523	9.57899	9.28109	9.28086	12.8126	11.6066	11.2727	10.5894	12.5029	9.2009	9.07638	10.8136	6.80948	9.1659	12.7741	10.9243
CAAP1	0.626152	2.58239	2.18064	2.19502	0.657358	1.60956	3.39621	1.04981	1.64513	2.15363	1.06518	2.05806	1.38047	1.59902	2.19081	2.26516	1.48397	0.442726	0.739297	1.30178	1.0389	1.57239	1.56603	1.59633	0.624299	0.756901	1.17296	0.801638	1.66768	1.17557
CAB39	6.23364	4.58243	5.89223	5.68897	4.52467	4.15468	5.5393	5.18199	3.77416	5.83537	3.72311	4.4878	5.1518	5.11404	3.88162	5.65936	2.38055	1.87055	3.0939	2.76574	1.2488	4.98952	3.83286	4.32356	1.9713	3.32163	1.09143	3.70081	4.80688	3.34818
CACNA2D1	0.0426967	0.0458404	0.101303	0.104027	0.000224302	0.269055	0.226985	0.250856	0.0407427	0.067578	0.0756658	0.269492	0.194417	0.216359	0.220314	0.0427971	0.000224302	0.000224302	0.000224302	0.0799974	0.0939404	0.109408	0.130411	0.000224302	0.000224302	0.000224302	0.121089	0.000224302	0.285706	0.000224302
CACNB3	0.000224302	0.000224302	0.000224302	0.000224302	0.000224302	0.000224302	0.000224302	0.000224302	0.000224302	0.000224302	0.000224302	0.000224302	0.115145	0.000224302	0.000224302	0.000224302	0.000224302	0.000224302	0.000224302	0.000224302	0.000224302	0.000224302	0.000224302	0.000224302	0.000224302	0.000224302	0.000224302	0.000224302	0.000224302	0.000224302
CACTIN	0.000224302	0.383136	0.552667	0.408848	0.1583	0.507665	0.328173	0.105139	0.242731	0.385746	0.325742	0.298569	0.240517	0.27352	0.349081	0.211091	0.350648	0.342983	0.000224302	0.27279	0.594728	0.349335	0.603036	0.399786	0.420392	0.000224302	0.654458	0.000224302	0.000224302	0.51651
CACUL1	0.169898	0.476256	0.209869	0.432174	0.000224302	0.000224302	0.294458	0.000224302	0.449521	0.257806	0.000224302	0.000224302	0.205194	0.311311	0.177453	0.194253	0.000224302	0.000224302	0.000224302	0.000224302	0.000224302	0.603135	0.223837	0.000224302	0.000224302	0.000224302	0.000224302	0.161958	0.252406	0.491429
CACYBP	152.74	115.912	142.512	149.596	177.517	137.046	131.577	178.055	105.486	118.105	117.198	149.265	130.6	133.067	138.209	117.327	111.393	179.334	138.641	142.56	106.82	152.348	105.86	115.427	122.208	123.573	148.854	102.959	125.572	123.906
CAD	16.5513	17.6672	16.8381	19.4448	16.9682	18.3889	17.7097	18.3214	15.7589	18.8209	17.7814	17.1837	17.792	18.1858	18.7837	15.7789	15.8388	14.8717	18.2262	16.8168	14.4534	17.008	17.5152	14.3867	16.5554	13.4942	11.1748	16.7658	14.475	15.0215
CADM1	8.11265	7.76606	8.0554	10.1143	9.82622	7.34149	12.0223	10.8442	5.85375	5.30163	7.98809	8.7167	8.24403	6.51132	8.30243	4.69837	8.16319	5.93924	6.11641	2.79221	4.6458	11.2476	4.75738	8.4084	5.63265	8.86306	5.77891	5.76875	7.92628	6.24339
CADM4	0.000224302	0.562192	0.446057	0.601865	0.418649	0.000224302	0.418199	0.83417	0.525404	0.295902	0.171404	0.457265	0.249117	0.306986	0.000224302	0.000224302	0.000224302	0.000224302	0.000224302	0.000224302	0.000224302	0.000224302	0.000224302	0.000224302	0.000224302	0.000224302	0.000224302	0.000224302	0.000224302	0.000224302
CALCOCO2	2.90729	4.5738	0.000224302	0.000224302	3.45175	0.78769	0.000224302	3.05516	0.000224302	0.000224302	0.000224302	0.000224302	0.790588	2.74598	0.787941	0.74836	0.703685	0.000224302	0.000224302	3.36865	5.50822	4.54652	0.000224302	0.000224302	0.000224302	0.000224302	0.000224302	0.000224302	0.000224302	6.33927
CALD1	6.90696	5.02597	5.06863	4.68408	2.67688	4.39598	6.00963	4.92442	7.53714	4.83419	6.52344	4.13779	4.32019	4.59143	5.47894	3.19417	5.23885	3.77722	6.53986	2.86386	7.14765	5.11889	5.79711	5.74087	3.43388	1.26652	5.60872	5.3773	7.00004	7.81232
CALM1	120.879	89.379	113.602	99.1822	106.94	109.067	121.774	59.623	116.963	99.8109	111.739	134.456	111.46	89.1142	131.558	111.362	116.39	111.457	104.706	49.3263	114.084	101.286	99.0083	133.477	93.938	122.75	115.547	72.1548	141.575	102.076
CALR	175.117	120.064	167.366	125.675	121.332	76.4757	110.311	136.973	140.592	124.251	178.509	142.307	152.942	125.506	157.476	137.442	166.08	167.551	80.449	155.888	149.371	100.126	132.898	89.0868	118.647	140.641	124.406	117.146	134.419	197.421
CALU	53.7411	55.8015	60.7738	61.3312	48.8372	49.5375	57.637	62.6879	56.2721	55.3642	63.8125	55.9983	58.0072	58.3611	69.5167	46.495	47.7113	54.1383	55.7102	63.9979	65.3323	61.0586	58.6233	52.1743	49.7877	46.2527	42.2989	58.2487	56.454	67.0812
CAMK1	1.15612	2.52447	2.15264	3.03412	1.4886	2.14912	3.35324	2.87272	1.26848	3.53542	1.75153	1.67791	2.51955	2.24894	2.53941	0.262055	1.1814	2.24971	0.685406	0.90553	0.425357	2.33261	1.32274	0.000224302	0.844328	0.000224302	0.000224302	2.80665	2.26478	0.692438
CAMK2D	5.64789	4.60702	4.42293	6.92391	3.45175	4.28497	5.20243	3.6075	3.36713	3.48953	4.0116	5.35736	5.35548	2.41074	4.84546	4.91094	2.40885	0.624796	2.08107	3.00885	2.60869	4.5723	3.20158	2.44559	3.30635	1.8048	2.29319	2.8614	3.71132	2.638
CAMK2G	1.32925	1.25425	0.91427	1.59727	1.43435	1.17881	2.09628	1.01828	0.322648	0.574659	0.253883	1.36421	1.09706	1.80895	0.904894	0.000224302	0.700092	0.200731	0.89967	1.04499	0.364048	1.10589	0.797766	0.30834	0.243634	0.359061	0.000224302	0.145137	1.04999	0.397097
CAMKK2	0.105578	0.000224302	0.107277	0.000224302	0.000224302	0.104274	0.474124	0.552801	0.000224302	0.100179	0.000224302	0.000224302	0.112519	0.000224302	0.000224302	0.000224302	0.000224302	0.000224302	0.000224302	0.000224302	0.000224302	0.000224302	0.000224302	0.000224302	0.000224302	0.000224302	0.000224302	0.000224302	0.000224302	0.000224302
CAMLG	0.000224302	0.574154	0.440521	0.661222	0.000224302	0.428351	0.488998	0.695392	0.966909	0.989415	0.333981	1.42236	0.889643	0.261723	1.33616	0.3425	0.283481	0.000224302	0.000224302	0.000224302	0.584483	0.000224302	0.513258	0.000224302	0.43284	0.000224302	0.000224302	0.263791	0.000224302	0.360966
CAMSAP1	0.000224302	0.0929601	0.0613512	0.022179	0.000224302	0.0821056	0.059718	0.0429529	0.038106	0.0914526	0.000224302	0.0446769	0.0697099	0.0995492	0.0369651	0.0808716	0.0665324	0.000224302	0.000224302	0.000224302	0.000224302	0.000224302	0.000224302	0.000224302	0.0764021	0.000224302	0.000224302	0.000224302	0.000224302	0.045797
CAMSAP2	0.0256521	0.0199119	0.0773724	0.0237237	0.000224302	0.0437042	0.0715383	0.000224302	0.000224302	0.000224302	0.059233	0.000224302	0.130803	0.000224302	0.0955568	0.0349507	0.0688068	0.000224302	0.000224302	0.154806	0.000224302	0.000224302	0.000224302	0.228083	0.000224302	0.36452	0.000224302	0.000224302	0.0355158	0.000224302
CAMSAP3	0.000224302	0.194049	0.104575	0.10358	0.0330221	0.0280701	0.000224302	0.191477	0.0744513	0.0777581	0.000224302	0.274713	0.152273	0.025438	0.086065	0.000224302	0.000224302	0.000224302	0.000224302	0.000224302	0.000224302	0.000224302	0.000224302	0.000224302	0.000224302	0.000224302	0.000224302	0.000224302	0.000224302	0.000224302
CAND1	40.8665	44.5061	41.9006	40.1601	45.9407	45.589	43.0531	40.3605	38.955	46.0128	36.2567	48.7085	41.2498	41.0517	44.3662	37.4563	42.0585	36.2989	38.502	34.0185	38.0652	43.8047	42.3979	43.439	43.238	42.4944	34.6103	39.3838	39.8579	34.5615
CAND2	1.14741	1.89476	1.62215	1.62862	1.29679	1.98278	2.4527	1.68692	1.01748	1.44302	1.10736	2.25114	1.9695	1.40128	1.58442	0.998058	1.05044	0.856115	1.01359	0.847157	1.26423	1.21423	1.15881	1.67095	0.923891	1.14919	0.332546	1.13044	2.40138	0.841739
CANX	77.1504	70.6936	67.1981	74.8875	78.1008	64.1969	79.0121	77.2923	67.3374	73.5034	79.9	74.9251	83.257	70.2013	81.9906	73.9085	66.8837	82.1855	65.9259	89.0253	71.3966	75.0751	70.477	76.3843	75.7327	79.7978	78.0601	72.2956	72.3269	75.3874
CAP1	37.504	31.5742	33.9908	32.5188	34.2393	34.373	33.1427	33.1977	31.9597	35.3231	31.6834	34.5185	33.459	35.6014	36.243	26.7629	35.5225	22.1897	30.2468	24.9312	24.0241	37.4053	32.6506	22.0865	39.6285	19.6375	17.6475	43.5526	31.4176	24.9662
CAP2	0.494251	0.820971	1.61445	0.813477	1.09093	1.41709	1.72501	1.23522	1.3386	0.900597	0.962945	1.00833	1.57408	0.745768	1.82232	1.11971	0.697663	0.391688	0.466762	0.178487	0.748639	0.821591	0.454043	0.45044	1.57438	0.200366	0.000224302	1.41326	0.944502	1.07483
CAPG	0.000224302	0.000224302	0.000224302	0.0883024	0.000224302	0.000224302	0.188316	0.000224302	0.000224302	0.000224302	0.000224302	0.000224302	0.322339	0.184976	0.000224302	0.000224302	0.000224302	0.000224302	0.000224302	0.000224302	0.000224302	0.000224302	0.000224302	0.000224302	0.000224302	0.000224302	0.000224302	0.000224302	0.000224302	0.000224302
CAPN1	3.95654	4.20727	4.79132	5.64189	4.85707	4.92634	5.82721	4.90481	5.49247	5.11634	4.74261	5.95032	5.21212	4.56542	5.22918	3.90167	3.80277	3.19589	5.72893	4.82751	3.0242	6.71508	5.9345	3.97377	4.54891	3.06666	3.38169	4.00741	3.96662	4.32243
CAPN2	7.0024	8.05158	6.43235	7.50651	6.63884	8.99182	11.0842	11.7545	7.25889	9.06432	9.89334	11.3183	8.56938	7.09787	9.55091	5.57575	8.59899	7.34064	8.51377	6.20306	8.04626	8.39663	7.86549	9.10986	8.86287	6.70553	7.24495	8.64657	7.41596	8.62687
CAPNS1	25.2362	43.8687	25.6868	36.2542	33.1212	36.6346	28.1497	42.9196	33.1781	37.6649	39.901	27.249	30.3504	23.7051	25.693	30.1811	27.7841	34.6594	36.2767	20.8307	45.0929	37.9121	26.4922	23.2313	29.7339	29.8594	13.2566	35.6081	21.5465	35.3656
CAPRIN1	9.03059	17.7103	18.9639	16.3506	11.9564	16.1282	13.5551	14.2109	19.0301	18.3332	20.1172	13.43	17.9513	12.3243	17.9535	15.3973	11.866	13.7992	8.86826	13.8017	16.927	16.3489	15.2023	11.3134	13.9854	8.45966	9.65286	7.64194	9.0291	17.168
CAPZA1	34.225	40.252	42.1202	44.3521	48.3724	34.303	48.904	44.226	41.0918	39.4279	39.5094	43.1702	45.6624	36.8372	38.6744	41.8667	47.912	46.4554	70.4199	39.0996	33.3527	55.1655	54.4256	56.0508	44.7212	47.6853	46.4449	42.4752	54.9582	49.202
CAPZA2	16.7562	24.9621	24.4909	23.5509	19.767	19.8733	30.0196	24.6064	31.7411	32.0369	25.6367	30.4368	27.1019	21.7235	25.3848	9.41147	8.06422	5.23614	7.66093	7.60321	6.2964	8.43686	5.99558	7.8055	6.44841	3.23016	3.0225	7.0352	8.61696	5.00933
CAPZB	27.4262	27.8669	36.2155	25.3197	26.7008	33.6943	25.6603	23.5498	29.9551	31.5769	32.7008	33.501	31.6137	30.5463	28.9674	24.3345	34.6975	28.3057	32.7047	30.1343	36.7614	23.1971	34.2788	29.5826	29.8477	23.9529	32.2837	31.5685	38.0194	39.7153
CARHSP1	9.92554	14.3665	14.2576	17.142	14.5874	18.6583	20.3019	22.5784	16.6702	16.9253	17.5089	25.7627	14.7486	10.731	17.043	12.3445	12.1129	2.21376	8.55406	17.7863	9.23837	13.099	15.3938	10.6673	10.8374	12.0359	6.17177	14.5999	11.1415	11.7898
CARKD	0.15529	0.140009	0.336646	0.158118	0.000224302	0.144973	0.348185	0.232944	0.000224302	0.263963	0.223114	0.364415	0.140479	0.167331	0.366918	0.000224302	0.000224302	0.000224302	0.000224302	0.000224302	0.000224302	0.000224302	0.000224302	0.000224302	0.000224302	0.000224302	0.000224302	0.000224302	0.000224302	0.000224302
CARM1	10.1777	11.1371	11.2007	13.7653	11.7363	15.7457	11.3899	10.3359	8.18854	12.0353	9.33595	8.24866	12.2678	8.52259	8.64452	7.30194	8.48577	9.10924	11.3851	7.35484	10.2272	11.9965	8.74936	9.58417	8.91909	3.97844	4.07132	10.0665	8.81475	7.17631
CARS	5.58021	5.89471	8.4139	6.0736	5.0212	6.67189	8.15372	7.39579	6.4943	6.35758	6.46684	5.76897	6.36908	6.30066	8.10348	4.05683	4.76531	4.90761	3.92619	5.61103	6.46537	5.64102	7.73137	5.83128	5.93016	4.19625	5.3723	4.40805	6.79876	3.97069
CARS2	1.60985	0.854786	0.940627	0.685847	0.892569	1.24155	0.992141	1.03564	1.01497	1.34086	1.27703	1.34112	1.10087	1.31974	1.10037	1.10028	0.808249	0.401531	0.565376	2.18825	0.598267	1.15192	0.709813	1.25965	0.582997	0.244142	1.33972	0.956831	1.5662	1.45348
CASC3	0.0915963	0.30351	0.0749486	0.237511	0.000224302	0.277453	0.343417	0.0543679	0.608896	0.206093	0.853019	0.241871	0.140064	0.506217	0.0936929	0.000224302	0.000224302	0.000224302	0.000224302	0.000224302	0.000224302	0.000224302	0.000224302	0.000224302	0.000224302	0.000224302	0.000224302	0.000224302	0.000224302	0.000224302
CASC4	0.0634063	0.285076	0.000224302	0.000224302	0.000224302	0.228633	0.000224302	0.000224302	0.000224302	0.000224302	0.000224302	0.0639269	0.112231	0.000224302	0.104322	0.000224302	0.000224302	0.000224302	0.000224302	0.000224302	0.000224302	0.000224302	0.000224302	0.000224302	0.000224302	0.000224302	0.000224302	0.000224302	0.000224302	0.000224302
CASC5	0.000224302	0.0177103	0.0450681	0.0182731	0.000224302	0.0203396	0.000224302	0.0507578	0.000224302	0.000224302	0.000224302	0.0729888	0.0970219	0.000224302	0.0203767	0.000224302	0.0495721	0.0574301	0.000224302	0.000224302	0.000224302	0.000224302	0.000224302	0.000224302	0.000224302	0.000224302	0.000224302	0.000224302	0.000224302	0.0907646
CASK	1.90082	1.99442	1.80095	2.0055	1.14764	2.67704	1.76441	1.51816	1.38176	2.56353	1.13198	2.03434	2.84406	1.62991	1.86651	1.43136	1.65281	0.970208	1.06821	1.34257	0.825035	2.29882	1.87719	1.11736	1.05351	0.855168	0.468817	1.34564	1.19856	1.16222
CASKIN2	0.000224302	0.25455	0.263226	0.167356	0.0906283	0.114666	0.000224302	0.169939	0.296433	0.282308	0.000224302	0.197016	0.119255	0.000224302	0.119511	0.000224302	0.17962	0.000224302	0.208818	0.000224302	0.264953	0.12325	0.323528	0.232188	0.171902	0.390777	0.566738	0.101056	0.465556	0.266985
CASP2	0.214579	0.422237	0.439878	0.202755	0.000224302	0.35676	0.512578	0.784469	0.612759	0.49066	0.000224302	0.589976	0.698954	0.159356	0.47686	0.000224302	0.230286	0.000224302	0.370149	0.000224302	0.331584	0.265558	0.461739	0.000224302	0.000224302	0.000224302	0.000224302	0.000224302	0.462768	0.443912
CASP3	2.13734	2.37821	3.24007	4.13044	2.74185	3.3958	3.92962	2.27005	3.87092	4.30738	2.18431	3.88068	2.86219	2.91079	3.63697	2.45111	2.68526	0.374462	1.34077	3.68095	2.05552	2.6678	2.84769	0.502408	2.58466	1.07935	1.79824	2.74623	2.77065	2.73795
CASP6	1.47902	2.1381	1.71129	1.3664	1.43368	1.52769	1.41612	1.64305	0.788674	0.98945	1.33062	2.80011	2.01915	1.6427	1.52442	0.310555	1.5183	0.690663	0.69706	0.991445	0.271366	2.01201	0.85422	1.05215	1.16908	0.000224302	0.560853	0.746889	0.574851	0.532508
CASP7	2.93613	2.54637	1.4824	2.27094	1.4217	1.78363	1.37534	0.895732	1.6263	2.70143	1.58312	2.23377	1.85757	1.38433	1.97755	0.477198	0.254073	0.000224302	0.000224302	0.000224302	0.638155	1.47394	1.74961	0.481539	1.78106	1.40979	0.000224302	1.00427	0.883886	1.11099
CASP8	0.000224302	0.234488	0.000224302	0.000224302	0.853904	0.223717	0.223002	0.211554	0.141099	0.000224302	0.156347	0.42249	0.0526211	0.000224302	0.559232	0.000224302	0.554015	0.000224302	0.293112	0.237754	0.693264	0.000224302	0.357483	0.000224302	0.000224302	0.000224302	0.000224302	0.000224302	0.000224302	0.000224302
CAST	2.58963	5.13502	5.54504	4.57919	2.68712	3.36536	4.48731	2.66455	4.57265	5.48081	5.60448	3.35722	4.2491	3.91133	3.3422	3.44237	2.86011	4.78265	3.42811	3.28627	3.54016	4.59897	4.13828	3.45879	0.855485	1.79307	1.56932	2.74232	3.05114	3.74969
CAT	5.01007	8.2179	7.67713	7.20472	5.70472	9.00891	5.60082	4.80488	6.92744	7.32174	6.58028	4.41329	7.22178	9.3402	8.82789	5.35081	8.44924	7.08145	5.53452	6.45081	7.54386	6.5986	7.25052	5.55971	7.25913	1.74788	5.13682	6.83009	7.31373	7.10405
CAV1	0.66739	0.000224302	0.000224302	0.000224302	1.20629	0.000224302	0.000224302	0.000224302	0.000224302	0.357912	0.000224302	0.000224302	0.000224302	0.734459	0.491674	0.000224302	0.000224302	0.000224302	0.000224302	0.000224302	0.593397	0.000224302	0.000224302	0.000224302	0.612923	1.65528	0.000224302	0.000224302	0.000224302	0.000224302
CBFB	7.54224	12.6952	11.2452	7.72189	7.05322	9.05416	7.46332	6.78812	4.95512	11.7734	11.948	11.5783	8.32935	8.45166	9.58938	4.63831	2.95626	1.29763	3.02116	3.2958	3.37731	5.13778	3.13615	4.7159	5.8571	4.68545	1.07325	5.37397	5.02414	8.71797
CBL	1.06714	0.629392	1.68329	1.66259	0.293484	1.05771	0.818398	0.810818	1.14581	0.65401	0.185637	0.827135	1.29456	0.499032	1.29232	0.298484	0.480585	0.000224302	0.000224302	0.138432	0.729799	0.477191	0.91563	0.362023	0.539945	0.385885	0.214175	1.09529	0.488211	0.799564
CBLL1	0.481264	0.904415	0.596198	1.23923	0.200248	0.68563	0.681111	1.64342	1.07731	0.70163	0.567279	0.658812	0.942428	0.83184	0.163697	1.04793	0.786871	0.000224302	0.625891	0.000224302	0.000224302	0.717564	0.983865	1.57146	0.000224302	1.35897	0.000224302	1.21548	2.10184	0.902753
CBR1	33.8687	34.629	40.4042	35.8347	41.2535	41.9814	37.7646	47.1551	40.88	46.9064	38.6568	45.1864	33.032	30.4314	33.8895	33.6582	38.0699	28.7732	33.6808	32.3647	36.176	41.9798	51.1845	45.3162	35.2751	47.0874	47.0572	39.0475	42.4836	46.1344
CBR3	2.65266	4.11106	3.67255	2.98084	1.60613	3.9002	1.33055	0.583092	3.55116	3.22468	2.67615	1.88227	4.59471	4.50852	3.45674	2.258	3.34549	5.18693	4.08329	3.30348	4.65937	3.36621	1.86767	2.00131	3.68677	0.000224302	0.79647	4.67906	1.8177	3.43449
CBR4	2.61763	1.20981	1.5885	2.37213	0.806206	2.06367	1.90814	0.000224302	0.480379	0.81088	0.415465	2.8812	1.56442	0.683707	2.72186	0.751363	0.000224302	0.384849	0.484798	0.52932	0.772109	1.11365	1.51112	0.590856	0.311953	0.539479	0.740052	0.510727	0.620103	0.448298
CBS	29.7926	30.1245	33.5554	23.9406	25.8179	37.1587	41.0548	34.467	39.1854	35.7866	43.6122	36.7116	27.0638	31.6729	41.6895	15.4085	33.8764	31.1829	42.1443	32.666	26.4953	28.1384	40.1894	27.6346	29.362	38.1048	38.637	24.5098	33.5814	39.5129
CBWD2	3.089	3.02906	2.65987	2.82351	3.30249	3.11707	5.00831	1.87129	2.16279	2.27551	2.74875	2.85983	3.64508	3.3117	2.06302	0.000224302	0.000224302	0.000224302	0.000224302	0.000224302	0.000224302	0.000224302	0.000224302	0.000224302	0.000224302	0.000224302	0.000224302	0.000224302	0.000224302	0.000224302
CBX1	18.0085	4.48955	6.77093	15.5437	19.1906	5.88184	6.90746	6.74445	7.66915	7.45988	8.53139	9.22622	8.96421	2.94715	13.2663	25.597	7.38894	13.0169	4.39641	24.251	8.19181	9.96081	6.93227	6.52023	9.39008	9.14415	4.3386	3.41573	6.10431	5.94591
CBX2	1.38835	2.12289	1.9678	1.67499	0.469569	2.60754	2.25943	2.18826	1.32641	2.17727	1.49684	1.38573	2.17861	1.9959	2.22011	1.13923	0.999733	0.867204	1.38744	0.601002	1.49488	1.66848	1.50808	1.20105	1.28342	1.39752	1.16165	1.51177	1.58142	1.07891
CBX3	153.038	178.409	164.27	170.717	66.9227	160.647	183.792	195.844	168.675	130.996	129.49	183.617	106.901	132.195	174.209	102.623	161.005	179.529	109.195	181.573	181.524	218.11	199.477	186.011	123.816	199.815	227.745	150.942	217.44	203.505
CBX4	0.0600129	0.205116	0.296879	0.169847	0.000224302	0.102972	0.414473	0.0534242	0.228666	0.4352	0.408085	0.248908	0.56178	0.000224302	0.533092	0.164596	0.186593	0.44311	0.000224302	0.307387	0.0959973	0.12694	0.000224302	0.000224302	0.325734	0.117144	0.000224302	0.000224302	0.110614	0.770913
CBX5	62.1112	66.1471	93.2689	80.8065	60.4648	73.7274	65.6959	67.6425	80.4043	74.4604	100.142	64.4834	81.0922	58.4659	57.908	59.4112	70.3103	76.5096	57.3786	67.1117	80.098	78.8027	64.3165	71.1875	63.9722	81.5838	84.5953	66.809	75.8965	91.1751
CBX8	1.16293	2.34153	0.918522	1.62874	0.678893	1.25352	1.09272	1.58794	1.19717	1.60041	1.41395	1.47973	2.02246	1.29348	1.42825	1.30102	0.640674	0.600923	0.762902	0.739418	0.417108	1.25346	1.87995	0.636504	0.515247	0.563356	0.000224302	0.59547	1.49745	1.63531
CC2D1A	2.30963	2.72499	1.93389	2.72458	2.30615	2.2283	2.63198	2.92786	2.08789	2.09563	2.1296	2.81154	3.28702	2.39091	2.47825	1.65606	1.68762	1.7672	0.503969	1.07561	2.17963	1.7974	1.88678	1.90081	1.80694	1.00492	1.06981	2.66567	2.31747	1.03296
CC2D1B	0.000224302	0.0701284	0.000224302	0.161539	0.000224302	0.000224302	0.000224302	0.0708844	0.000224302	0.103818	0.000224302	0.0876836	0.245855	0.166311	0.0627394	0.0850406	0.000224302	0.000224302	0.000224302	0.000224302	0.000224302	0.000224302	0.000224302	0.000224302	0.1361	0.000224302	0.000224302	0.052938	0.000224302	0.0816856
CCAR1	8.16567	9.32622	10.0914	7.98709	7.09131	8.89173	8.28832	7.66539	7.71253	7.92777	7.91382	9.19648	8.99641	5.79098	9.09115	6.25144	6.54143	4.68741	6.58718	9.02087	6.40018	7.7489	7.30334	5.7781	7.29479	5.96125	4.17834	7.73931	7.81533	6.35164
CCBL1	0.829781	0.935448	1.05868	0.802404	0.474801	1.30682	1.09286	1.3742	1.66738	0.476651	0.456087	1.46972	4.90176	0.625626	1.87186	0.396409	0.931361	0.87382	1.52445	0.000224302	0.532647	1.50973	0.520757	0.505318	1.24818	0.575431	0.779039	1.80233	0.733696	0.330684
CCBL2	5.05642	6.44407	4.38645	8.19877	5.5315	8.01777	7.71922	5.62849	7.01267	5.30152	3.70663	7.91132	7.19247	5.47859	7.44266	5.98116	4.6013	3.69317	5.11188	5.47333	5.01381	5.90931	5.99058	3.38745	5.28504	5.68481	6.09542	6.93255	4.52167	5.88489
CCDC101	0.440359	2.54302	1.58914	0.990749	0.654108	2.28747	2.76801	3.23373	1.26866	0.000224302	0.791716	2.53854	4.00941	2.55415	2.38337	0.707612	0.000224302	0.000224302	0.000224302	0.441715	0.320035	1.50655	0.367874	0.000224302	0.507262	0.000224302	0.000224302	1.27727	0.968958	0.15558
CCDC104	1.07807	2.8334	2.57227	1.50586	0.742729	2.11014	1.0756	3.14065	3.60979	2.56953	1.93377	1.44749	1.26804	2.28515	1.10989	1.82359	2.06338	0.633457	0.345921	0.591074	1.35521	1.40932	0.458565	0.299649	1.18844	0.000224302	0.000224302	2.20461	2.68131	0.603616
CCDC109B	0.000224302	0.171063	0.140264	0.577729	0.000224302	0.162413	0.245155	0.302334	0.000224302	0.186203	0.000224302	0.27047	0.000224302	0.0886372	0.000224302	0.000224302	0.000224302	0.000224302	0.000224302	0.000224302	0.149797	0.000224302	0.000224302	0.000224302	0.000224302	0.000224302	0.000224302	0.000224302	0.171067	0.000224302
CCDC113	0.000224302	0.000224302	0.000224302	0.000224302	0.000224302	0.000224302	0.000224302	0.000224302	0.000224302	0.000224302	0.000224302	0.000224302	0.000224302	0.351718	0.000224302	0.000224302	0.000224302	0.000224302	0.000224302	0.000224302	0.000224302	0.000224302	0.000224302	0.000224302	0.000224302	0.000224302	0.000224302	0.000224302	0.000224302	0.000224302
CCDC117	4.10285	3.17997	2.74812	2.17988	1.97709	3.12309	3.88423	3.75387	2.85011	3.4742	2.07978	2.67183	3.36802	2.1758	2.9179	0.735817	1.16139	2.09775	0.000224302	0.263243	1.66574	2.60379	1.94949	0.514704	0.368065	0.000224302	1.88371	3.09584	0.000224302	1.85131
CCDC12	6.0866	2.88582	7.44798	5.01876	2.68897	4.53375	5.52146	5.80168	4.87937	4.74437	2.4125	7.59089	6.23199	3.75499	4.82011	4.11454	3.11324	2.86438	4.03489	3.26414	2.53189	4.71678	5.27279	1.63272	6.64332	0.000224302	2.60427	5.26213	2.71123	8.16237
CCDC124	13.2806	16.0665	12.1374	7.62237	13.4757	11.4935	10.6004	15.7682	10.4525	11.7759	13.7342	16.5466	14.1072	13.0521	11.9407	10.1128	9.34854	10.4991	13.3339	25.4224	12.8512	12.004	12.9039	11.3794	6.63107	14.9715	14.5942	11.7438	13.2958	10.5464
CCDC126	0.363554	0.000224302	0.000224302	0.000224302	0.000224302	0.000224302	0.000224302	0.000224302	0.000224302	0.000224302	0.000224302	0.000224302	0.000224302	0.000224302	0.000224302	0.000224302	0.000224302	0.000224302	0.000224302	0.000224302	0.000224302	0.000224302	0.000224302	0.000224302	0.000224302	0.000224302	0.000224302	0.000224302	0.000224302	0.000224302
CCDC127	0.161533	0.000224302	0.000224302	0.171086	0.000224302	0.000224302	0.000224302	0.000224302	0.000224302	0.000224302	0.000224302	0.000224302	0.146037	0.33094	0.191953	0.000224302	0.000224302	0.000224302	0.000224302	0.000224302	0.000224302	0.000224302	0.000224302	0.000224302	0.000224302	0.000224302	0.000224302	0.000224302	0.000224302	0.000224302
CCDC132	0.106649	0.230389	0.000224302	0.153482	0.158545	0.288277	0.47264	0.524028	0.0578088	0.556003	0.200434	0.289889	0.203033	0.0871686	0.422011	0.112516	0.135325	0.000224302	0.000224302	0.000224302	0.102059	0.237351	0.16382	0.0892057	0.172046	0.000224302	0.000224302	0.196274	0.154811	0.254473
CCDC134	2.29855	2.47129	3.93393	1.42564	2.04816	3.33362	5.64307	3.45041	4.12172	3.90958	2.85478	2.83768	2.65808	2.75244	2.81093	2.12693	2.44137	0.941605	0.774908	2.29258	2.65424	3.2753	2.89725	1.04912	0.735932	1.78418	2.38254	1.13543	2.49252	2.18329
CCDC137	0.000224302	0.000224302	0.171772	0.000224302	0.000224302	0.222586	0.379559	0.000224302	0.000224302	0.394406	0.211895	0.000224302	0.000224302	0.233559	0.000224302	0.000224302	0.000224302	0.000224302	0.000224302	0.000224302	0.000224302	0.000224302	0.000224302	0.000224302	0.000224302	0.000224302	0.000224302	0.000224302	0.000224302	0.000224302
CCDC158	0.428718	6.06363	0.135241	0.000224302	0.000224302	0.12374	0.000224302	0.000224302	0.000224302	0.000224302	0.887003	0.000224302	0.000224302	0.000224302	0.000224302	0.000224302	0.000224302	0.000224302	0.000224302	0.000224302	0.000224302	0.000224302	0.000224302	0.000224302	0.000224302	0.000224302	0.000224302	0.000224302	0.000224302	0.000224302
CCDC22	1.68945	1.54678	1.14238	1.28941	1.10688	1.95218	1.4062	0.772516	1.19505	1.45928	1.36726	1.77715	1.59899	1.48536	1.72104	0.830003	1.28576	0.52566	0.951424	0.550929	0.813167	1.10313	1.29037	1.5112	1.50811	1.08043	0.442726	1.42272	1.40707	0.829593
CCDC23	0.000224302	0.000224302	0.000224302	0.000224302	0.000224302	0.641521	0.000224302	0.000224302	0.000224302	0.000224302	0.000224302	0.000224302	0.000224302	0.000224302	0.000224302	0.000224302	0.000224302	0.000224302	0.000224302	0.000224302	0.000224302	0.000224302	0.000224302	0.000224302	0.000224302	0.000224302	0.000224302	0.000224302	0.000224302	0.000224302
CCDC25	1.96361	3.49072	1.75163	1.93637	2.6052	2.62959	2.8114	4.33766	3.87109	2.61403	4.03691	3.50492	3.71837	3.44346	3.47058	1.66374	3.03234	1.29827	0.000224302	2.45384	2.94942	2.8254	3.35679	1.57621	2.46981	2.67421	2.59765	1.91401	3.03981	3.06841
CCDC28A	0.283199	0.116203	0.000224302	0.063748	0.000224302	0.23105	0.82612	0.248858	0.155539	0.000224302	0.000224302	0.395394	0.388274	0.631474	0.144965	0.000224302	0.000224302	0.000224302	0.000224302	0.000224302	0.000224302	0.000224302	0.000224302	0.000224302	0.000224302	0.000224302	0.000224302	0.000224302	0.000224302	0.000224302
CCDC43	3.58872	3.1805	2.64343	1.544	3.66683	2.37381	2.39203	2.84256	3.23258	2.2107	1.75063	1.92015	2.39111	4.58999	2.17918	5.10673	2.0429	6.46432	0.605855	8.19185	2.94064	2.66314	3.35136	3.02383	1.82825	0.000224302	3.60255	2.37531	3.76447	2.37496
CCDC47	6.30763	5.56001	9.49465	3.94605	3.71006	7.38324	8.08007	8.43293	7.75388	6.26557	7.58234	4.74343	11.7602	6.31302	7.62115	4.47991	2.86151	2.55751	2.65272	4.13865	6.00768	6.44657	7.31182	3.70595	4.90855	5.50855	8.94436	6.56436	3.17806	6.33702
CCDC50	1.82158	0.81259	0.000224302	0.256141	0.31871	0.000224302	0.304478	0.383491	0.510915	0.000224302	0.000224302	0.000224302	0.468859	0.000224302	0.536871	0.000224302	0.000224302	0.000224302	0.000224302	1.01604	0.000224302	0.360494	0.000224302	0.000224302	0.283382	0.000224302	0.000224302	0.515322	0.10156	0.000224302
CCDC51	5.28162	7.46986	10.2783	6.59768	6.61847	6.62241	6.48766	5.69307	9.38525	7.47763	9.77991	7.84871	6.50829	7.30766	7.3715	6.32682	8.99966	11.2693	12.8372	5.96299	10.2801	6.79932	8.33742	8.36303	6.25568	3.73423	17.5907	5.97132	3.70958	9.33373
CCDC53	0.753048	0.41268	1.19412	0.692832	0.512282	0.45353	1.01842	0.387766	0.400802	0.318824	1.10714	1.27937	0.83318	0.000224302	0.299139	0.000224302	0.794037	0.728439	0.000224302	0.318391	0.326768	0.362183	0.498954	0.5326	0.357936	0.000224302	0.573142	0.702308	1.14581	0.631312
CCDC56	12.9875	11.1133	8.37189	12.316	2.77649	5.34496	3.24733	3.17322	8.05365	3.19712	15.7937	5.97591	15.262	12.89	10.5861	17.1129	21.7499	21.0989	2.7989	14.1837	18.026	13.7087	4.70412	1.01311	11.7278	4.11588	0.000224302	17.7112	2.04532	17.4359
CCDC58	14.2886	16.5055	18.3422	19.1539	15.2189	18.3792	18.1151	19.2051	20.6789	19.8021	14.3026	18.7608	17.2133	16.0405	21.4744	22.6952	18.7842	21.2916	11.8088	20.6198	10.1471	13.3508	23.3597	16.5706	19.8269	16.1595	15.0816	14.7714	20.5703	23.0132
CCDC6	3.09412	4.20457	4.42794	2.39097	3.18379	3.56401	4.38739	3.56161	3.92041	5.50872	5.23695	4.85269	4.15243	3.45237	3.11267	2.54289	3.65744	3.98367	2.11703	2.43914	2.83474	4.25199	4.01763	1.41608	3.47151	4.98246	4.18028	3.01958	3.10167	3.16204
CCDC82	0.000224302	0.000224302	0.000224302	0.128964	0.000224302	0.000224302	0.000224302	0.000224302	0.000224302	0.000224302	0.000224302	0.000224302	0.000224302	0.000224302	0.000224302	0.000224302	0.000224302	0.000224302	0.000224302	0.000224302	0.000224302	0.000224302	0.000224302	0.000224302	0.000224302	0.000224302	0.000224302	0.000224302	0.000224302	0.000224302
CCDC85C	0.237266	2.93759	0.179324	0.18881	0.000224302	0.389752	0.153017	0.101044	0.000224302	0.131688	0.000224302	0.118091	0.304673	0.725464	0.112797	0.280024	0.000224302	0.000224302	0.797595	0.427021	0.000224302	0.141437	0.000224302	0.000224302	0.700493	0.000224302	0.000224302	0.686763	0.000224302	0.000224302
CCDC86	3.73932	3.99478	5.76186	3.38549	2.0307	1.5259	2.08614	3.72722	2.98771	3.24394	3.68538	4.76221	5.08901	3.28713	3.23732	2.2172	3.29952	1.13841	1.54562	1.79237	3.81025	2.36484	5.49147	1.34966	3.74256	0.653625	5.84413	1.0054	3.91899	4.04885
CCDC88A	0.216117	0.170772	0.395256	0.107679	0.0572758	0.154372	0.102357	0.0791686	0.252848	0.327645	0.17315	0.284003	0.27512	0.206775	0.192128	0.0201013	0.0782414	0.000224302	0.000224302	0.131703	0.000224302	0.281162	0.266987	0.000224302	0.0601351	0.000224302	0.057656	0.221048	0.126916	0.298856
CCDC9	0.272487	0.22863	0.190268	0.337536	0.000224302	0.544295	0.484244	0.103651	0.679085	0.736106	0.143885	0.46225	0.409058	0.191845	0.63765	0.358163	0.191239	0.000224302	0.000224302	0.000224302	0.000224302	0.15915	0.383894	0.000224302	0.000224302	0.000224302	0.000224302	0.430852	0.239577	0.000224302
CCDC90A	0.0967234	0.000224302	0.142473	0.129906	0.000224302	0.000224302	0.000224302	0.000224302	0.000224302	0.11014	0.000224302	0.000224302	0.000224302	0.000224302	0.000224302	0.14971	0.000224302	0.484784	0.000224302	0.401693	0.000224302	0.000224302	0.000224302	0.000224302	0.427086	0.000224302	0.000224302	0.000224302	0.000224302	0.000224302
CCDC90B	0.38375	2.56751	0.653562	0.484701	0.826778	0.570296	0.69253	0.126115	0.576597	0.370134	0.000224302	0.231305	0.282042	0.256435	0.556464	0.000224302	0.611366	0.000224302	0.000224302	0.000224302	0.31788	0.000224302	0.000224302	0.000224302	0.662648	0.20402	0.000224302	0.000224302	0.000224302	0.000224302
CCDC91	0.000224302	0.144614	0.000224302	0.000224302	0.000224302	0.000224302	0.000224302	0.0606166	0.000224302	0.000224302	0.000224302	0.000224302	0.0674332	0.000224302	0.207523	0.000224302	0.000224302	0.000224302	0.000224302	0.000224302	0.000224302	0.000224302	0.000224302	0.000224302	0.000224302	0.000224302	0.000224302	0.000224302	0.000224302	0.000224302
CCDC93	0.197291	0.23205	0.527119	0.753273	0.252104	0.340776	0.381286	0.683882	0.257389	0.080018	0.000224302	0.161326	0.520839	0.462189	0.286546	0.277324	0.288078	0.160513	0.1423	0.000224302	0.508725	0.268914	0.130757	0.319316	0.531457	0.000224302	0.000224302	0.318266	0.203298	0.636766
CCDC94	1.19057	1.46222	3.81846	2.4471	1.17212	2.27388	1.7036	2.70544	1.45505	1.59706	3.736	1.25354	2.31731	1.94819	2.97081	0.164867	3.10762	0.000224302	1.98508	1.19976	1.81141	2.05176	0.785179	0.000224302	1.75901	0.702817	0.417097	0.568056	0.71778	2.52505
CCDC97	0.202855	1.86337	1.87095	0.86008	0.27831	0.807978	1.54501	0.94808	0.63445	1.43068	1.59788	1.45085	1.8086	0.993294	0.693487	0.467158	0.374957	0.000224302	1.42887	0.255312	0.622562	0.593221	1.37669	0.565514	0.825405	0.420595	0.000224302	0.342414	0.690913	1.10837
CCDC99	0.425906	0.214435	0.226426	0.40861	0.148593	0.233874	0.958526	0.46378	0.324342	0.793354	0.311079	0.366247	0.458759	0.349103	0.44593	0.0661711	0.326881	0.222108	0.000224302	0.000224302	0.188684	0.323684	0.325571	0.141098	0.375065	0.00968616	0.000224302	0.161411	0.119379	0.400752
CCM2	0.000224302	0.0674436	0.000224302	0.000224302	0.000224302	0.000224302	0.0660728	0.000224302	0.000224302	0.000224302	0.000224302	0.000224302	0.000224302	0.000224302	0.11041	0.000224302	0.000224302	0.000224302	0.000224302	0.000224302	0.000224302	0.000224302	0.000224302	0.000224302	0.000224302	0.000224302	0.000224302	0.000224302	0.000224302	0.000224302
CCNA2	0.581089	1.68636	0.963773	1.52898	0.84019	2.15954	1.94568	1.73653	1.05157	1.2236	1.04784	2.50293	1.51697	1.07606	1.34965	0.789166	0.551647	0.262622	0.516867	0.555878	0.000224302	0.514156	0.576429	1.00941	0.767346	1.23962	1.27974	0.273743	1.31807	1.17999
CCNB1	4.28146	7.20052	3.40743	3.77906	3.16396	6.50741	3.33668	3.10586	3.79331	6.65287	1.85601	8.33945	6.41416	6.58402	5.96929	1.40053	3.65021	4.12493	0.755845	1.14781	4.35256	4.713	4.06785	2.28565	2.58991	5.28103	1.24769	2.31567	3.18707	6.21414
CCNB2	0.250039	0.289865	0.435537	0.648076	0.107639	0.425901	0.311458	0.000224302	0.365199	0.261692	0.107077	0.154947	0.44899	0.10171	0.000224302	0.000224302	0.000224302	0.000224302	0.183322	0.000224302	0.184991	0.46012	0.124564	0.206883	0.117022	0.000224302	0.289973	0.567939	0.393816	0.000224302
CCNH	0.630906	1.56566	0.617713	1.29834	0.710701	1.47447	1.31979	1.74267	1.47111	1.27744	0.971256	1.57788	1.22254	0.99953	1.40523	0.380068	0.979498	0.742437	0.000224302	1.00617	0.965375	0.671152	0.636121	0.633688	1.35977	0.000224302	0.608024	0.227794	1.85493	0.656504
CCNK	2.3729	3.03715	2.68492	3.4936	2.82441	3.54058	1.69375	2.09741	1.03351	2.49089	3.69159	2.61681	3.46707	2.16646	2.80058	2.20942	2.52026	4.19748	2.08326	4.70732	1.8155	1.88578	1.05093	1.9352	2.45931	1.24684	0.772853	1.83809	1.40082	1.97845
CCNL1	1.0185	1.44722	0.859025	1.07514	0.509225	1.52053	1.5256	1.1961	0.930611	1.03608	0.217865	1.25863	1.20297	0.764793	1.43383	0.691801	0.770631	0.549054	1.01251	0.24551	1.34597	1.07112	0.980648	1.00644	1.11771	0.799415	0.000224302	0.740065	0.872617	0.674471
CCNL2	0.000224302	0.000224302	0.000224302	0.000224302	0.000224302	0.225329	0.154444	0.000224302	0.000224302	0.000224302	0.000224302	0.000224302	0.000224302	0.155792	0.000224302	0.000224302	0.000224302	0.000224302	0.000224302	0.000224302	0.000224302	0.000224302	0.000224302	0.000224302	0.000224302	0.000224302	0.000224302	0.000224302	0.000224302	0.000224302
CCNT1	1.70851	3.50237	8.78061	3.42793	3.65223	6.53077	3.51468	1.91607	3.48846	4.72154	3.39283	5.73242	6.17065	4.04597	5.98941	2.01299	2.89122	1.86566	2.76131	1.70403	0.943369	3.69474	2.61183	0.777797	3.13834	2.70318	4.07382	3.45699	2.36359	2.61657
CCNT2	0.000224302	0.000224302	0.236303	0.000224302	0.000224302	0.24154	0.000224302	0.000224302	0.000224302	0.233443	0.000224302	0.000224302	0.000224302	0.000224302	0.000224302	0.0922834	0.000224302	0.000224302	0.000224302	0.000224302	0.000224302	0.000224302	0.181643	0.249389	0.210093	0.000224302	0.401315	0.000224302	0.000224302	0.000224302
CCNY	0.310687	0.000224302	0.000224302	0.0875027	0.000224302	0.0990492	0.655532	0.000224302	0.000224302	0.136669	0.000224302	0.0834336	0.000224302	0.000224302	0.691057	0.000224302	0.000224302	0.000224302	0.000224302	0.000224302	0.000224302	0.000224302	0.000224302	0.000224302	0.000224302	0.000224302	0.000224302	0.000224302	0.000224302	0.000224302
CCNYL1	0.205238	0.146222	0.191398	0.116447	0.152101	0.000224302	0.128373	0.000224302	0.239105	0.158611	0.147157	0.268185	0.000224302	0.143626	0.000224302	0.000224302	0.000224302	0.000224302	0.000224302	0.000224302	0.000224302	0.000224302	0.000224302	0.000224302	0.000224302	0.000224302	0.000224302	0.000224302	0.000224302	0.000224302
CCP110	0.000224302	0.0680822	0.114866	0.0488134	0.000224302	0.162291	0.113217	0.0389783	0.000224302	0.0778814	0.000224302	0.176009	0.000224302	0.0402183	0.0522278	0.000224302	0.463242	0.000224302	0.000224302	0.000224302	0.000224302	0.000224302	0.000224302	0.0748762	0.10112	0.118037	0.000224302	0.0487674	0.064421	0.0869238
CCRN4L	0.000224302	0.000224302	0.125289	0.000224302	0.000224302	0.000224302	0.000224302	0.000224302	0.000224302	0.000224302	0.000224302	0.000224302	0.0794705	0.000224302	0.000224302	0.000224302	0.000224302	0.000224302	0.000224302	0.000224302	0.000224302	0.000224302	0.000224302	0.000224302	0.000224302	0.000224302	0.000224302	0.000224302	0.000224302	0.000224302
CCS	1.24525	95.1218	1.84539	1.71766	130.577	100.001	131.044	4.41667	2.49628	115.499	2.81418	3.81368	2.33739	127.15	100.074	1.87484	3.95754	2.73309	1.08668	3.39324	1.04704	115.81	1.82504	1.49139	3.06112	1.77059	3.82228	3.83241	3.44643	108.352
CCSAP	0.000224302	0.000224302	0.398429	0.000224302	0.000224302	0.000224302	0.000224302	0.000224302	0.000224302	0.210428	0.000224302	0.000224302	0.000224302	0.000224302	0.000224302	0.000224302	0.000224302	0.000224302	0.000224302	0.000224302	0.000224302	0.000224302	0.000224302	0.000224302	0.000224302	0.000224302	0.000224302	0.000224302	0.000224302	0.000224302
CCT2	185.971	172.638	175.843	162.755	183.129	177.672	211.797	192.199	156.181	193.871	174.485	205.602	143.699	161.942	183.93	199.765	172.319	153.524	191.166	148.185	177.258	182.15	182.282	202.027	155.491	147.979	136.914	157.385	181.976	154.739
CCT3	138.227	142.09	129.898	135.329	124.97	144.533	129.536	139.944	136.097	143.737	125.439	165.388	143.944	118.925	124.546	151.206	133.868	143.128	147.397	148.031	147.985	147.676	145.667	150.04	146.675	152.281	122.488	136.485	157.982	155.206
CCT4	88.502	98.4321	101.786	86.3358	92.1072	90.846	98.7916	105.165	92.7985	101.041	82.5962	87.6053	78.8046	86.808	80.7952	70.979	80.6382	77.8486	81.033	86.1482	77.2854	85.929	86.8588	92.9038	92.551	102.779	86.6446	89.909	82.0975	65.597
CCT5	162.963	142.738	149.872	165.401	165.179	156.399	201.591	196.381	134.028	164.803	139.986	188.164	140.292	166.038	158.093	116.279	143.11	129.309	121.879	125.208	137.652	158.621	148.228	160.59	149.901	150.557	126.824	147.845	142.42	121.575
CCT6A	140.634	136.546	138.684	143.792	141.664	164.252	122.546	119.566	138.813	141.177	144.611	159.111	135.997	136.3	144.442	124.278	187.874	119.865	125.565	141.641	155.67	140.128	122.294	148.989	147.162	120.273	95.4602	122.854	113.803	124.775
CCT6B	5.10063	0.000224302	0.000224302	5.94345	6.77544	6.19117	0.478107	6.15751	5.88917	6.18774	6.11459	5.97943	5.48478	5.48305	8.39627	0.000224302	5.79449	6.23901	5.53668	0.000224302	5.40843	6.50191	5.34844	0.000224302	4.81842	0.000224302	0.457683	0.000224302	0.000224302	5.29416
CCT7	111.073	134.723	104.579	128.273	106.185	119.745	104.962	126.237	90.826	118.601	119.954	119.64	119.017	124.879	124.349	117.607	129.464	111.626	100.526	90.1811	123.459	133.215	117.701	124.56	127.916	108.175	92.5862	113.437	110.16	112.707
CCT8	138.358	126.029	131.157	117.92	126.55	125.352	110.643	112.788	136.671	129.301	128.081	108.902	108.113	111.395	117.535	119.523	127.687	133.658	129.929	142.074	138.504	122.474	138.411	141.752	125.831	146.383	158.501	139.943	144.477	132.811
CCZ1	0.220215	0.44915	0.845731	0.625787	0.24195	1.15155	0.299554	0.000224302	0.789538	0.40491	0.204838	0.614121	0.740039	0.25688	0.576069	0.255755	0.468019	0.000224302	0.000224302	0.539525	0.204421	0.420976	0.853807	0.000224302	0.350936	0.215194	0.136127	0.313182	0.758558	0.552415
CD109	0.000224302	0.0236828	0.000224302	0.0213137	0.000224302	0.000224302	0.0354437	0.000224302	0.000224302	0.000224302	0.000224302	0.0303445	0.000224302	0.000224302	0.041229	0.000224302	0.000224302	0.000224302	0.000224302	0.000224302	0.000224302	0.0681488	0.000224302	0.000224302	0.000224302	0.000224302	0.000224302	0.000224302	0.000224302	0.000224302
CD151	2.07752	0.252533	0.559822	0.39054	0.563945	0.863049	0.345559	0.469812	0.000224302	0.426667	0.000224302	0.977175	0.728948	0.456226	0.546627	0.000224302	0.000224302	0.000224302	0.000224302	0.000224302	0.000224302	0.000224302	0.000224302	0.000224302	0.000224302	0.000224302	0.000224302	0.000224302	0.000224302	0.000224302
CD276	5.78992	6.34634	6.99405	5.75608	6.39815	6.20386	7.06133	6.62011	5.63515	7.58521	7.12549	6.36905	6.63081	7.55855	6.18313	3.40351	7.29721	5.73758	5.96851	5.97467	6.66521	7.66733	7.48399	4.77378	5.03456	6.20119	5.78872	7.18909	6.62769	6.94631
CD2AP	1.00151	2.02258	2.45577	2.03053	1.19206	2.27599	1.58898	1.71638	1.29993	2.03521	1.11617	3.19701	1.48282	1.06536	2.33523	0.74833	0.799055	0.666886	0.410519	0.66626	0.859335	0.618761	0.948758	0.791719	1.37697	0.537227	0.355638	0.714138	1.11389	0.565827
CD2BP2	3.42762	5.42528	6.7595	5.69612	4.69018	6.15194	4.9869	7.38173	8.97211	7.49216	7.00131	6.21236	7.82962	4.92695	5.12081	5.25866	4.42967	7.21216	2.64377	4.43251	6.28363	7.19476	8.58024	8.60207	5.20891	4.3729	6.0738	6.36942	6.7125	8.11429
CD302	0.000224302	0.963471	0.595145	0.595501	0.000224302	0.000224302	0.660014	0.659328	0.62213	1.2048	0.83272	0.476808	0.396069	0.000224302	0.441511	0.000224302	0.000224302	0.000224302	0.000224302	0.000224302	0.000224302	0.000224302	0.000224302	0.000224302	0.000224302	0.000224302	0.000224302	0.000224302	0.000224302	0.000224302
CD3EAP	0.349066	0.368218	1.00861	1.07318	0.619739	0.486538	1.40757	1.80686	2.13873	0.527454	1.07354	2.01235	1.82885	1.00164	1.17581	0.428795	0.976688	0.885804	0.559941	0.510846	1.35409	0.684156	1.2054	0.568267	0.590413	2.00005	1.33953	0.896275	1.57117	1.03802
CD46	1.04007	0.301062	0.433238	0.000224302	0.000224302	0.62024	0.000224302	1.37953	0.449114	0.60104	0.480995	0.431601	0.69332	1.1446	0.814243	1.18502	0.615882	0.000224302	0.000224302	0.000224302	0.493983	0.000224302	0.000224302	0.000224302	0.000224302	0.000224302	0.000224302	0.000224302	0.000224302	0.000224302
CD47	5.64884	2.1751	2.39065	5.88039	3.92569	3.50672	2.45569	2.78556	4.60654	2.07984	1.75106	3.56714	4.97014	5.55863	3.62674	0.000224302	3.68694	2.51941	0.000224302	0.000224302	0.000224302	3.51114	5.11345	3.7848	4.37915	5.57765	6.78137	2.17	2.87789	4.40256
CD55	0.697178	0.709999	0.78075	0.460505	0.262469	0.887626	1.12679	0.964049	0.244782	1.23835	0.000224302	0.407392	0.793612	0.68375	1.50174	0.651436	0.000224302	1.04186	0.000224302	0.466183	0.76519	0.97452	0.218076	0.372535	0.662123	1.21395	0.000224302	0.576601	0.411998	0.000224302
CD58	0.000224302	0.000224302	0.000224302	0.000224302	0.000224302	0.282401	0.000224302	0.000224302	0.000224302	0.000224302	0.000224302	0.000224302	0.293608	0.000224302	0.30522	0.000224302	0.000224302	0.000224302	0.000224302	0.000224302	0.000224302	0.000224302	0.000224302	0.000224302	0.000224302	0.000224302	0.000224302	0.000224302	0.000224302	0.000224302
CD59	16.5108	26.3816	34.0101	22.1194	11.8495	23.3841	9.38628	13.0474	38.0873	26.2902	27.0911	17.1532	22.3046	25.6306	23.2244	18.8303	11.4198	29.4335	29.0732	19.9266	43.6054	28.094	31.6463	25.458	26.3847	12.2215	35.8268	27.6676	28.2732	34.0694
CD63	5.55471	6.00279	8.06953	5.08778	1.86115	5.74569	5.7604	5.53467	8.5683	5.05223	7.87752	7.4144	0.000224302	0.000224302	8.93208	5.4041	9.04001	5.39977	5.88279	5.82928	10.1585	6.11159	8.96326	7.64312	5.48892	10.6106	13.7314	12.2338	8.91176	9.18162
CD81	11.2039	25.3342	24.1505	11.7447	10.5158	19.101	27.4874	29.2046	17.6151	18.9904	18.8751	29.6017	11.8094	16.8064	22.1279	24.1785	19.4699	20.7285	29.7547	17.3879	15.721	12.1814	15.5616	23.878	17.0668	17.8282	18.2686	12.2277	20.7591	16.4319
CD9	3.17538	4.52396	6.33075	5.19886	5.29769	6.16919	8.64332	10.7292	6.67105	8.68347	7.71321	5.92003	4.85881	10.9839	8.21813	2.60006	7.17576	5.22368	3.7196	5.7718	8.10906	7.28145	7.02401	5.82597	6.67985	7.19745	2.50362	8.03574	2.19275	6.47001
CD97	0.163857	0.000224302	0.0957968	0.000224302	0.000224302	0.000224302	0.000224302	0.000224302	0.000224302	0.000224302	0.000224302	0.000224302	0.000224302	0.000224302	0.000224302	0.000224302	0.000224302	0.000224302	0.000224302	0.000224302	0.000224302	0.000224302	0.000224302	0.000224302	0.000224302	0.000224302	0.000224302	0.000224302	0.000224302	0.000224302
CD99	26.4623	4.74314	3.96271	6.82605	5.26354	6.05819	6.60614	8.03917	5.93577	6.04061	10.8254	5.6356	7.49122	5.91312	9.83743	40.2798	0.000224302	6.2061	0.000224302	59.7652	2.69583	10.1509	8.85457	0.000224302	6.16292	0.000224302	0.000224302	8.80339	0.000224302	0.000224302
CD99L2	2.24338	4.5491	5.08816	4.56918	3.58586	4.69847	5.20943	3.9996	7.10723	5.4965	6.31782	4.96407	3.99662	2.96956	4.14395	3.2036	3.27463	3.34897	4.74603	0.000224302	4.71152	3.86656	5.20388	0.000224302	4.1081	5.12029	6.72326	4.61179	5.86992	4.61035
CDC123	0.953651	1.7912	1.46455	1.63708	1.34553	1.33213	0.754879	1.25663	1.75033	1.93502	0.756706	1.29236	1.3487	2.18169	2.01965	2.20533	0.913275	0.000224302	0.998041	0.341629	0.000224302	1.98176	2.35945	0.839338	0.317618	0.268839	0.000224302	0.589995	1.66516	1.53657
CDC16	1.12964	2.17186	2.04037	1.93458	0.670191	1.765	1.63066	1.58332	0.829496	1.5928	1.35355	1.50196	1.54722	1.40647	1.2986	0.866422	0.387002	0.943522	0.365822	0.759798	0.204621	0.852533	0.663664	0.267198	0.725038	0.704953	0.861635	0.90173	0.458731	0.427041
CDC20	0.313284	0.000224302	0.579102	0.236498	0.000224302	0.515046	0.299382	0.343893	0.619775	0.629693	0.517486	0.55589	0.505859	0.394222	0.692278	0.381658	0.845406	0.000224302	0.621646	0.000224302	0.711518	0.504198	0.561951	0.55034	0.568712	0.892401	1.52615	0.000224302	1.4125	0.650375
CDC23	1.40062	1.33235	1.10235	1.32159	1.1378	1.15334	1.73928	1.70479	1.2556	1.03254	0.733302	2.00241	1.11222	0.945214	1.45593	0.580275	1.42319	0.191677	0.191339	1.24565	0.627485	1.48334	1.05028	0.560289	0.94603	0.432088	0.741864	0.93235	1.615	1.13047
CDC25C	0.000224302	0.000224302	0.0865319	0.000224302	0.000224302	0.0716701	0.000224302	0.000224302	0.000224302	0.000224302	0.000224302	0.000224302	0.000224302	0.000224302	0.118686	0.000224302	0.000224302	0.000224302	0.000224302	0.000224302	0.000224302	0.000224302	0.000224302	0.000224302	0.000224302	0.000224302	0.000224302	0.000224302	0.000224302	0.000224302
CDC26	0.000224302	0.919484	1.14707	1.5875	1.14006	0.927747	0.740633	1.18212	1.01131	2.12273	0.796421	2.113	0.9154	1.05074	2.39453	0.972708	1.65687	0.000224302	1.16444	0.000224302	1.26213	0.887208	1.06054	0.000224302	0.000224302	0.000224302	0.000224302	1.09965	1.37224	2.84544
CDC27	0.787197	1.70071	0.661603	1.37534	0.980859	1.50092	1.7587	1.22702	1.34565	1.6448	0.462439	1.22035	1.31286	0.537312	1.75651	1.25462	0.320076	0.381589	0.444697	0.945552	0.20176	1.22705	0.805657	0.993333	0.751464	1.55325	0.312959	1.08025	1.35821	0.564534
CDC34	2.28079	0.801954	0.928451	0.675966	2.11954	2.19013	0.964092	0.93596	1.44175	2.06312	0.636463	0.80976	1.86545	0.927698	0.736592	0.000224302	1.24664	0.458418	0.414169	0.609824	0.971149	0.421821	1.52901	0.000224302	0.000224302	0.000224302	0.000224302	0.537593	1.88958	0.524889
CDC37	31.5739	20.1707	12.7632	20.204	19.7447	22.4808	26.9821	27.5892	25.4492	20.7638	28.7365	21.4869	22.6834	21.0985	25.9779	21.5045	23.8095	27.1922	26.0953	23.2307	21.8453	17.1814	19.0045	18.0192	19.8103	29.9755	28.5675	17.5731	15.5929	25.3402
CDC40	2.6311	3.55242	2.47144	2.26808	1.89631	3.06222	2.99439	2.69712	2.19278	3.13405	2.19441	3.34094	3.38827	2.09591	3.14209	1.29631	1.97054	0.775706	1.68388	2.16348	0.817851	3.66984	1.40917	2.01611	1.59597	1.28147	1.71621	2.79961	2.90969	1.8905
CDC42	40.2958	41.4633	30.8593	35.0135	26.3422	35.7256	29.49	22.3322	27.5894	24.5838	27.5114	26.0217	39.8077	43.0016	35.8592	53.3579	47.1111	34.7105	30.6334	43.7073	38.3792	46.2276	19.681	24.1252	35.0301	23.5658	15.0853	33.7956	21.0138	33.9091
CDC42BPA	0.881993	0.660716	0.494121	0.694572	0.0655678	0.803234	0.884772	0.33392	0.281266	0.393933	0.28383	0.526	0.46336	1.10456	0.746848	0.111271	0.000224302	0.228091	0.000224302	0.0607334	0.195558	0.69847	0.386481	0.14358	1.37808	0.0636387	0.000224302	0.202414	0.519376	0.0947291
CDC42BPB	0.330216	0.477043	0.391017	0.442519	0.0552985	0.40628	0.26601	0.203394	0.249866	0.56171	0.397864	0.387849	0.467579	0.268534	0.467069	0.0571854	0.257426	0.0720193	0.326858	0.196909	0.0908776	0.0364473	0.296768	0.000224302	0.214836	0.0429253	0.0496451	0.112929	0.244579	0.289746
CDC42EP1	1.5212	1.22944	1.16753	1.56128	0.817222	1.39536	1.57913	1.96584	0.381771	1.17967	0.386568	0.897968	1.18509	1.04409	1.67418	0.437628	0.000224302	0.427929	0.000224302	0.917365	0.534324	0.348668	0.895891	0.645703	0.139928	0.571587	0.669077	0.293179	1.65824	0.50501
CDC42EP4	0.275645	0.000224302	0.628142	1.10651	0.000224302	0.767922	0.459008	0.907094	0.620317	0.649156	0.241584	0.820561	0.29559	0.195983	1.10403	0.297424	0.227436	0.000224302	1.28848	0.000224302	0.301888	0.380721	0.230706	0.499154	0.000224302	0.000224302	0.000224302	0.213989	0.815805	0.261789
CDC45	1.52001	1.63987	1.12026	1.96748	0.903364	2.07189	1.76326	2.08223	2.19075	1.31469	0.901952	2.89717	1.56247	2.21949	2.4279	1.08744	0.675542	0.513419	0.290219	0.000224302	1.61218	0.634721	1.66205	1.74685	1.19413	0.786563	2.08952	2.50221	2.43327	1.78422
CDC5L	17.7178	18.9454	15.9916	17.1063	19.3421	18.1366	22.5828	19.7121	15.0324	18.098	16.8349	18.3202	20.6338	16.4486	18.7523	12.868	12.2875	12.6094	16.0465	12.309	14.2498	20.8252	15.7881	13.9387	14.9556	19.0644	12.5037	16.7159	15.714	14.6172
CDC7	0.314118	0.576398	0.989501	0.426274	0.250672	0.322628	0.450972	0.155451	1.04474	0.36355	0.307306	0.48786	0.474129	0.616099	0.512371	0.000224302	0.357333	0.114272	0.794972	0.139796	0.581423	0.429689	0.808504	0.503972	0.245843	0.000224302	0.247707	0.390475	0.866023	0.000224302
CDC73	10.3424	10.6857	12.1137	9.79271	8.42833	11.6042	11.1139	9.67046	9.19648	10.5079	6.94232	12.7514	12.1661	12.867	9.66301	10.6766	9.30217	9.6388	6.86947	12.0081	10.3001	8.06365	8.30264	7.32149	8.79549	9.86437	5.81483	10.5948	10.0157	6.88867
CDCA2	0.000224302	0.000224302	0.000224302	0.126306	0.000224302	0.000224302	0.106444	0.000224302	0.000224302	0.000224302	0.000224302	0.000224302	0.0493887	0.056276	0.000224302	0.000224302	0.000224302	0.000224302	0.000224302	0.000224302	0.000224302	0.000224302	0.000224302	0.000224302	0.000224302	0.000224302	0.000224302	0.000224302	0.000224302	0.000224302
CDCA3	0.825504	0.325299	1.02154	0.29905	0.276244	0.7897	0.811903	0.7267	0.416409	0.55176	0.000224302	0.477043	0.323567	0.344677	0.639999	0.858296	0.000224302	0.588043	0.000224302	1.16662	0.000224302	0.326307	0.500932	0.000224302	0.000224302	0.000224302	0.000224302	0.000224302	0.000224302	0.000224302
CDCA5	3.0274	4.89232	5.77868	5.20041	4.10497	4.72305	4.84858	7.36859	6.07218	6.88025	4.25686	5.954	5.83047	3.71246	4.02941	3.64788	4.3	4.35088	2.5839	4.06396	6.25781	4.07795	5.99384	2.97815	5.74553	1.35885	2.14737	6.72548	3.12898	5.12489
CDCA8	4.03327	3.13348	2.68826	3.6321	2.69654	2.67216	1.95582	1.79289	3.21936	3.39245	0.50139	2.69625	2.54116	2.23299	3.53709	2.67994	2.73344	2.44965	2.54326	2.48298	4.60774	2.40307	3.652	1.99139	2.19614	1.64709	0.436041	0.820057	3.4871	3.38726
CDH1	0.171518	0.000224302	0.000224302	0.000224302	0.135013	0.000224302	0.19965	0.000224302	0.000224302	0.000224302	1.72331	0.0611413	0.162644	0.000224302	0.110775	0.000224302	0.113738	0.0872765	0.000224302	0.000224302	0.000224302	0.119936	0.000224302	0.000224302	0.0848507	0.000224302	0.228863	0.000224302	0.000224302	0.000224302
CDH2	0.935719	1.99475	1.55305	1.3968	1.28057	2.61706	2.01249	2.4636	1.62388	2.28853	1.4533	1.57295	2.31358	1.2673	1.79686	9.12382	0.984838	1.20897	0.823526	0.638135	0.653535	1.3588	1.06621	0.809365	0.936667	0.383354	1.50135	1.90291	1.47654	1.37371
CDIPT	6.07791	8.60234	8.35211	8.70843	8.08107	7.75629	6.30752	10.3995	7.1257	7.4254	6.43675	8.48503	4.99276	5.0067	5.49674	4.89151	3.80899	4.56948	5.87143	8.59514	2.30736	4.80814	7.5805	5.62635	6.56172	8.2768	6.92382	6.87721	9.03781	5.35292
CDK1	16.8909	24.6709	22.5938	23.1051	21.0936	23.896	13.0957	18.7314	24.0511	22.8484	22.9904	20.986	17.8369	15.858	23.9418	30.6581	28.4445	33.3107	32.4424	27.0174	34.6326	33.771	37.9916	25.9939	28.3186	25.0455	39.3549	25.552	26.4451	34.6346
CDK11B	2.60703	2.98516	3.96707	3.06678	1.94671	2.89832	4.11804	4.91276	3.61742	3.27046	2.37073	2.36917	2.88261	3.94596	3.66034	4.28324	3.57453	3.71937	3.10607	2.36051	2.93133	3.33931	4.46913	2.41749	4.87486	3.56386	3.02437	4.53417	4.7851	3.90377
CDK12	3.37984	3.75294	3.81987	2.76165	1.52478	3.24956	2.93901	2.66455	3.01855	3.89494	2.8426	3.35323	3.58933	1.53048	3.76965	0.224281	0.918414	0.430422	0.814846	0.361026	0.738288	0.903079	1.05664	0.343689	0.516909	0.589525	0.539679	0.99013	1.04773	0.771812
CDK13	0.215414	0.0843396	0.22464	0.0879902	0.0892982	0.597062	0.118852	0.101839	0.189166	0.776381	0.262194	0.20244	0.183639	0.000224302	0.358953	0.0393641	0.0783538	0.000224302	0.105961	0.124492	0.091181	0.211439	0.105023	0.000224302	0.0864892	0.000224302	0.000224302	0.0580336	0.548566	0.209233
CDK16	1.8453	1.54829	1.21417	2.85843	0.805958	2.27192	0.819626	1.44147	1.03783	3.17821	0.509605	1.92484	2.38246	1.91816	1.6386	0.772914	1.17596	2.38739	0.823363	1.31829	0.552206	1.06454	3.66134	0.120784	1.77754	0.415703	0.347322	1.1165	0.632969	0.321912
CDK17	0.000224302	0.0634742	0.000224302	0.173589	0.000224302	0.0498404	0.0527537	0.000224302	0.000224302	0.000224302	0.000224302	0.118772	0.000224302	0.000224302	0.000224302	0.000224302	0.000224302	0.000224302	0.000224302	0.000224302	0.000224302	0.000224302	0.000224302	0.000224302	0.000224302	0.000224302	0.000224302	0.000224302	0.000224302	0.000224302
CDK2	17.6725	14.3385	19.4224	13.3625	10.2663	17.5523	18.1365	20.2506	19.0589	16.4284	21.8632	13.6977	20.2915	19.8052	21.9709	6.38982	9.59967	7.96959	6.52715	8.73593	12.393	14.9386	10.5647	6.62222	10.3301	10.0321	10.5457	10.4634	13.7613	7.20808
CDK2AP1	5.42114	8.79984	6.10378	8.03715	6.89964	7.8852	4.82703	3.35215	7.52172	10.669	3.71953	3.80742	6.08897	5.69801	8.3408	1.66045	5.37213	0.000224302	0.000224302	0.000224302	4.06836	4.4725	5.49778	0.000224302	5.20234	4.55732	0.000224302	2.55852	3.2408	2.62309
CDK4	13.7238	10.7613	10.8681	8.8374	10.7295	12.5441	12.2589	10.6277	11.2417	14.4486	11.8679	11.2651	9.99535	10.6209	10.1752	7.135	8.67406	4.511	9.29738	7.06651	10.5824	9.98193	9.67236	9.79285	9.41764	11.0303	5.88243	8.48917	11.7796	11.1357
CDK5	4.32245	3.13175	4.82895	6.62307	5.57501	4.18992	6.01034	6.49336	4.74211	6.10679	1.47329	4.2447	5.07961	4.41857	3.54406	5.50273	2.07703	0.753846	0.487285	1.55304	3.27832	6.19583	4.5363	1.56038	1.68266	2.1378	2.24796	4.6814	1.41851	4.82263
CDK5RAP1	0.000224302	0.0988053	0.000224302	0.0926613	0.000224302	0.000224302	0.231438	0.184318	0.000224302	0.105292	0.0864841	0.244008	0.258717	0.21235	0.0871906	0.000224302	0.000224302	0.000224302	0.000224302	0.000224302	0.000224302	0.000224302	0.000224302	0.000224302	0.000224302	0.000224302	0.000224302	0.000224302	0.000224302	0.000224302
CDK5RAP2	0.0376721	0.0211404	0.119476	0.020266	0.000224302	0.0791865	0.0141247	0.0558834	0.000224302	0.13201	0.0393135	0.0608095	0.0475501	0.04272	0.121197	0.000224302	0.000224302	0.000224302	0.000224302	0.000224302	0.000224302	0.000224302	0.000224302	0.000224302	0.000224302	0.000224302	0.000224302	0.000224302	0.000224302	0.000224302
CDK5RAP3	1.17292	3.41522	2.60657	2.04114	1.77597	2.96212	2.11854	0.835688	2.92162	3.13878	1.16711	2.51037	1.9201	0.544626	2.18162	2.2167	1.60847	1.26781	0.784967	2.72818	0.668916	1.373	1.71103	1.49108	1.18542	0.92055	0.817025	1.14845	1.38964	1.77309
CDK6	0.000224302	0.503762	0.525886	0.0731259	0.112368	0.0807628	0.437169	0.331533	0.706029	0.0991998	0.000224302	0.0926614	0.521365	0.000224302	0.398046	0.000224302	0.000224302	0.000224302	0.193914	0.57927	0.600981	0.000224302	0.000224302	0.000224302	0.226898	0.193517	0.439308	0.0677769	0.000224302	0.000224302
CDK7	1.69362	1.56447	2.47054	1.05508	1.43311	1.88772	0.935759	0.46711	0.61298	1.43264	0.846954	1.16674	1.87537	0.560102	1.92849	1.12177	0.419421	0.285943	0.000224302	1.24839	0.347018	1.64023	0.663598	0.779924	0.4473	0.639842	0.000224302	0.000224302	0.000224302	0.765177
CDK9	4.2282	4.38363	4.47739	2.1918	3.84253	4.08046	4.68757	6.01836	2.98314	4.0393	2.80296	3.88311	2.95785	4.26352	3.33046	3.6891	2.32655	2.73204	5.08647	3.03999	2.53551	4.76102	3.59004	3.86302	2.46412	5.36761	3.8642	2.44394	4.05347	2.70503
CDKAL1	1.06571	1.7623	1.28072	0.690984	0.608724	1.4267	1.73186	1.77372	1.76219	1.4308	1.42644	1.97822	2.17344	1.79516	1.38383	0.762403	0.717556	1.24109	0.512513	0.898184	0.944726	0.849576	1.57047	0.774793	1.0616	1.26004	0.834957	1.25236	1.14851	0.709055
CDKN2A	20.1174	21.0976	19.1126	15.5159	19.6125	22.0814	17.5304	22.26	15.568	19.5673	16.15	20.233	16.7332	15.4004	16.9878	17.4082	15.5246	7.15809	10.4866	14.4578	12.8879	16.243	17.2158	20.7716	15.0977	17.7203	13.226	12.1184	20.3786	14.443
CDKN2AIP	1.60818	2.03174	1.9136	1.30407	0.792161	1.74677	1.16972	1.2105	2.06874	1.85649	1.87882	2.00773	1.78191	1.29328	1.55209	1.47676	1.45406	1.2588	1.29305	2.16087	0.97421	2.06147	1.45454	0.637224	1.5003	1.43716	0.592117	0.79104	1.55011	1.23378
CDKN2AIPNL	1.50345	2.35706	0.000224302	0.000224302	0.000224302	5.53076	0.591913	0.548416	0.000224302	3.3401	0.000224302	1.05059	0.000224302	3.22189	5.41278	0.628059	5.81075	0.000224302	0.000224302	0.000224302	0.000224302	0.000224302	1.91336	0.000224302	2.14952	3.32955	0.000224302	1.09448	0.000224302	1.47966
CDKN2C	0.936183	0.893348	0.265242	1.2347	0.000224302	0.511978	0.000224302	0.000224302	0.000224302	0.379209	0.609143	0.632522	0.836874	1.24556	0.277616	0.670073	1.08579	0.762028	0.000224302	1.15104	0.761544	0.000224302	0.000224302	0.000224302	0.992867	0.000224302	0.000224302	0.54907	0.000224302	0.492329
CDS2	1.54527	2.34552	1.08848	2.33518	2.46488	1.50287	2.65738	2.6416	1.03557	1.96188	1.79053	1.97861	2.1426	1.87678	2.26511	0.588872	1.90664	0.000224302	0.000224302	2.49204	1.85326	1.37211	0.965105	1.35282	1.34925	0.998783	0.692507	1.90959	1.27759	1.18609
CDV3	29.733	33.533	46.9639	31.9705	29.0262	25.1908	31.6197	36.3359	35.315	36.2616	45.0785	27.8775	34.6368	31.3596	31.9755	32.8574	24.7931	44.2407	29.0543	44.3958	25.4881	34.0355	22.9076	9.86106	31.764	6.73737	38.5627	25.6595	33.3548	32.7142
CDYL	1.43518	1.50482	0.773172	1.83148	0.467338	1.88487	0.734596	0.987992	1.92419	2.23077	1.97284	0.939685	1.27194	1.76843	1.29895	0.648786	1.37529	0.567941	0.000224302	0.574137	0.682939	1.27535	0.939476	0.374381	2.11111	0.368837	0.469672	1.21657	0.595444	1.39961
CEBPZ	6.9638	6.03839	4.91013	5.72306	3.88852	6.81422	6.10112	6.26428	5.86477	6.09296	5.05235	7.07589	5.75913	5.60562	6.4558	5.31548	6.10101	3.60049	3.62794	3.99203	5.25888	6.09514	6.01254	3.17032	5.79737	5.06594	3.33264	5.02378	4.86497	4.17566
CECR2	0.0278373	0.000224302	0.000224302	0.0743857	0.000224302	0.000224302	0.0390036	0.000224302	0.000224302	0.000224302	0.000224302	0.0617025	0.000224302	0.000224302	0.000224302	0.000224302	0.000224302	0.000224302	0.000224302	0.000224302	0.000224302	0.000224302	0.000224302	0.000224302	0.000224302	0.000224302	0.000224302	0.000224302	0.000224302	0.000224302
CECR5	19.9412	22.1004	12.7406	18.6295	23.2545	22.9764	17.8767	19.8712	15.9575	22.5302	18.4555	24.3531	17.5438	16.8854	18.7756	10.7222	22.0751	14.1402	21.8842	13.2628	19.8945	23.6595	22.0011	10.9039	16.8947	14.8783	13.0104	20.3685	15.7399	11.6711
CELF1	26.0906	27.8076	33.3794	28.1743	19.0141	35.1266	23.4307	23.4092	48.7242	28.2873	33.8375	24.2364	32.9634	25.8677	31.1732	26.8739	35.9461	28.1973	21.5197	29.147	41.6443	27.5227	35.9004	18.6333	21.3211	26.0573	33.4651	31.7327	26.4872	41.0509
CELF2	0.9743	0.660511	0.95563	2.71969	0.589419	2.2917	0.446633	1.28548	1.44703	0.807617	0.728335	1.07744	1.93857	1.00917	2.2986	1.65223	1.23943	0.000224302	0.372393	1.82105	0.000224302	2.45353	2.89051	0.349915	1.81834	0.732286	0.73193	0.842386	2.48776	0.634995
CENPB	1.25716	1.49921	0.851229	1.10775	0.661103	0.747952	0.967019	0.414189	1.61764	2.13945	0.879623	0.772872	1.80293	1.17297	1.21942	0.34671	0.266399	0.573918	0.515461	0.355769	0.000224302	1.30234	1.23635	0.840371	0.751814	0.000224302	0.575054	0.514344	0.436221	0.443181
CENPC1	0.0874749	0.0340163	0.174276	0.0445678	0.0615223	0.211714	0.084913	0.282313	0.000224302	0.171294	0.23522	0.118795	0.133633	0.203901	0.114525	0.000224302	0.218623	0.0552186	0.0601637	0.0508294	0.000224302	0.0492372	0.0963714	0.000224302	0.000224302	0.092385	0.000224302	0.0685043	0.140123	0.107601
CENPE	0.00390661	0.0136827	0.0129577	0.036402	0.000224302	0.000224302	0.000224302	0.000224302	0.000224302	0.000224302	0.000224302	0.000224302	0.0110587	0.000224302	0.199988	0.000224302	0.000224302	0.000224302	0.000224302	0.000224302	0.000224302	0.000224302	0.000224302	0.000224302	0.000224302	0.000224302	0.000224302	0.000224302	0.000224302	0.000224302
CENPF	0.225041	0.274408	0.182009	0.234234	0.121987	0.251712	0.348742	0.197473	0.115245	0.105164	0.0367009	0.254645	0.111917	0.172561	0.188372	0.0473606	0.1088	0.184876	0.0412547	0.059424	0.255728	0.0907614	0.0779093	0.0329734	0.0855682	0.0102449	0.000224302	0.24107	0.0791204	0.0938575
CENPH	0.868911	1.13053	1.95932	1.6136	0.454643	0.587288	1.66577	0.907556	0.870454	0.576884	2.0094	1.12228	2.28342	1.91428	2.25755	1.81767	0.324753	0.30545	0.541149	0.846327	0.386959	1.95818	0.651642	0.000224302	0.360211	0.277225	1.02945	1.85494	0.000224302	2.28544
CENPI	0.056803	0.084235	0.000224302	0.0522079	0.000224302	0.105625	0.0997508	0.000224302	0.000224302	0.000224302	0.000224302	0.000224302	0.000224302	0.0665084	0.000224302	0.000224302	0.000224302	0.000224302	0.000224302	0.000224302	0.000224302	0.000224302	0.000224302	0.000224302	0.000224302	0.000224302	0.000224302	0.000224302	0.000224302	0.000224302
CENPK	1.34784	1.39383	0.886603	1.33196	0.344349	0.440314	1.22127	0.938735	0.000224302	1.2116	0.208081	1.249	0.494786	0.000224302	1.64325	0.000224302	0.967755	0.000224302	1.17675	0.000224302	1.47351	0.000224302	0.000224302	0.000224302	1.04458	0.000224302	0.000224302	0.5189	0.288985	0.392233
CENPM	0.000224302	0.269608	0.525372	0.450446	0.000224302	0.000224302	0.000224302	0.000224302	0.425593	0.496264	0.000224302	0.511904	0.500123	0.641662	0.421546	0.000224302	0.000224302	0.000224302	0.000224302	0.000224302	0.000224302	0.000224302	0.000224302	0.000224302	0.000224302	0.000224302	0.000224302	0.000224302	0.000224302	0.000224302
CENPO	0.565027	0.559862	1.27952	0.564332	0.000224302	0.214179	1.4246	0.299947	0.000224302	0.719756	1.17473	0.300032	0.322949	0.000224302	0.357558	0.000224302	0.000224302	0.655796	1.16171	0.000224302	0.47219	0.376742	0.74792	0.724358	0.591966	0.804229	0.000224302	0.674425	0.998322	0.000224302
CENPP	0.228806	0.646003	0.465298	0.457621	0.406587	0.164602	0.339021	0.460375	0.477024	0.000224302	0.000224302	0.247585	0.201652	0.000224302	0.252279	0.203645	0.000224302	0.298675	0.000224302	1.06457	0.280068	0.582752	0.736964	0.364807	0.794407	0.000224302	0.993026	0.348553	0.968028	0.000224302
CENPQ	0.745768	0.000224302	0.000224302	1.43148	0.708498	0.000224302	0.77382	1.19548	0.89833	0.199025	0.000224302	0.659321	1.52341	0.000224302	0.367802	0.807744	0.313331	0.945951	0.000224302	0.563501	0.365778	0.874516	0.247597	0.000224302	0.000224302	0.000224302	0.000224302	0.157035	0.000224302	0.563943
CENPT	0.710118	0.086389	0.198591	0.0922369	0.12112	0.388091	0.247382	0.443869	0.079313	0.292512	0.000224302	0.000224302	0.344072	0.316829	0.211372	0.215298	0.000224302	0.474462	0.000224302	0.000224302	0.000224302	0.0649102	0.000224302	0.000224302	0.000224302	0.000224302	0.000224302	0.122199	0.000224302	0.0602604
CENPV	16.1188	13.6665	12.0143	18.5306	13.3452	12.5954	13.164	14.9163	8.92992	11.7667	14.0375	14.5054	16.938	14.9498	13.2977	12.0595	12.5134	22.5444	13.411	13.7531	10.4446	14.9019	9.17956	12.0915	17.0745	11.3778	11.2829	9.09727	12.5377	12.2377
CEP128	0.000224302	0.0327985	0.218526	0.0350933	0.000224302	0.0383998	0.0757049	0.0281091	0.0411477	0.032105	0.000224302	0.0382088	0.0452625	0.0320077	0.000224302	0.000224302	0.000224302	0.000224302	0.000224302	0.000224302	0.000224302	0.000224302	0.000224302	0.000224302	0.000224302	0.000224302	0.000224302	0.000224302	0.000224302	0.000224302
CEP135	2.02974	0.0365673	0.0803408	0.000224302	0.000224302	0.136029	0.000224302	0.000224302	0.115897	0.176932	0.000224302	0.159283	0.120839	0.028447	0.0903673	0.000224302	0.000224302	0.000224302	0.000224302	0.000224302	0.000224302	0.000224302	0.000224302	0.000224302	0.000224302	0.000224302	0.000224302	0.000224302	0.000224302	0.000224302
CEP170	3.13475	3.47131	3.71558	3.2433	2.11957	4.04392	2.49595	3.00835	4.35422	3.89966	3.96288	3.40489	2.92676	2.61464	3.89034	1.92481	3.43402	3.14645	2.55497	3.00132	3.59764	3.43178	4.44783	2.78658	2.76338	3.20119	4.1516	2.66665	4.42901	4.40847
CEP250	0.0995211	0.103109	0.097324	0.0439337	0.0227418	0.099684	0.0873381	0.0170566	0.0488225	0.0989277	0.00753482	0.436492	0.274967	0.191644	0.287395	0.149295	0.174589	0.0441096	0.0238375	0.0345779	0.309152	0.0777313	0.0570364	0.023271	0.000224302	0.117726	0.340024	0.0202159	0.14633	0.18857
CEP290	0.000224302	0.109289	0.205283	0.000224302	0.000224302	0.0440558	0.0276173	0.000224302	0.000224302	0.0852631	0.0447012	0.000224302	0.0287126	0.0906805	0.738103	0.000224302	0.000224302	0.000224302	0.000224302	0.000224302	0.000224302	0.000224302	0.000224302	0.000224302	0.000224302	0.000224302	0.000224302	0.000224302	0.000224302	0.000224302
CEP350	0.0120807	0.144949	0.0364737	0.0310146	0.015461	0.0750531	0.301909	0.0604668	0.0884959	0.0216332	0.0106965	0.0530148	0.0454277	0.0139712	0.0689604	0.0412072	0.0323448	0.0125471	0.000224302	0.014686	0.00670752	0.0785915	0.0134909	0.0156539	0.0714975	0.000224302	0.000224302	0.0611973	0.0167765	0.0517381
CEP41	1.36059	0.000224302	0.46061	0.117387	0.108614	0.392535	0.147993	0.122625	0.249289	0.000224302	0.160024	0.000224302	2.02788	0.11833	0.552604	1.17174	0.000224302	0.000224302	0.000224302	0.299059	0.000224302	0.000224302	0.235641	0.000224302	0.161983	0.000224302	0.373125	0.124309	0.205043	0.000224302
CEP44	0.314202	0.126407	0.000224302	0.202493	0.000224302	0.40995	0.436312	0.830488	0.244816	0.241906	0.000224302	0.000224302	0.560856	0.1378	0.511325	0.149021	0.000224302	0.000224302	0.000224302	0.000224302	0.000224302	0.358804	0.221468	0.237303	0.205316	0.000224302	0.000224302	0.204193	0.243106	0.000224302
CEP55	0.315572	1.21704	0.107217	0.263543	0.175763	0.579704	0.24193	0.309957	0.663427	0.907181	0.896531	0.898907	2.74374	1.14318	0.714417	0.370235	0.648021	0.590344	0.000224302	0.000224302	0.436719	0.237795	0.409089	0.000224302	1.26367	0.000224302	0.000224302	0.000224302	0.34595	0.455861
CEP78	0.000224302	0.0672139	0.160044	0.000224302	0.000224302	0.0375941	0.189587	0.000224302	0.221329	0.0437056	0.000224302	0.278579	0.0372616	0.000224302	0.206337	0.150747	0.000224302	0.000224302	0.000224302	0.355861	0.000224302	0.193004	0.109469	0.000224302	0.000224302	0.000224302	0.000224302	0.000224302	0.000224302	0.000224302
CEP85	0.076899	0.151313	0.0706045	0.0929652	0.000224302	0.0643604	0.190086	0.0851323	0.116065	0.10161	0.000224302	0.0761304	0.152459	0.000224302	0.207151	0.000224302	0.000224302	0.000224302	0.000224302	0.000224302	0.000224302	0.000224302	0.000224302	0.000224302	0.000224302	0.000224302	0.000224302	0.000224302	0.000224302	0.000224302
CEP97	0.79002	1.26245	0.959432	0.758875	0.241851	0.999037	1.52403	1.49905	0.425695	0.917766	1.41397	1.01607	0.693938	0.737391	1.43988	0.283598	0.713601	0.307834	0.880228	0.000224302	0.2682	0.546764	1.02275	0.501031	0.849425	1.1431	0.350833	0.850208	0.703809	0.42825
CEPT1	1.98065	2.66653	2.75158	2.22684	2.66441	2.30203	2.22545	2.9954	2.08196	2.28657	2.62242	3.42814	2.40305	1.98038	2.58732	2.71068	1.98188	1.70635	2.51403	3.42582	2.14576	2.30838	1.9318	1.89722	1.96504	2.03072	2.26077	2.61581	2.42427	2.07265
CERS1	0.508204	0.000224302	0.000224302	1.467	0.000224302	0.783401	0.395175	0.000224302	0.379924	0.668469	0.80306	0.608345	1.31286	0.580808	1.06257	0.610276	0.588703	0.350525	1.81029	0.418753	1.01359	0.581929	0.661185	1.63312	0.353451	0.000224302	0.000224302	0.281232	1.00416	0.665586
CERS2	3.47791	5.08745	5.42135	3.21696	3.63406	7.64334	4.22038	4.68239	4.29423	5.37946	4.6158	5.64437	4.56531	5.10054	4.62604	2.06566	3.51873	5.57075	4.87961	3.90104	4.89726	3.47935	5.13019	4.52349	3.60671	6.03463	5.20467	3.8371	4.96256	3.80283
CERS6	0.943154	0.406208	0.000224302	0.000224302	0.000224302	0.550154	0.000224302	1.01114	0.463213	0.46587	0.505211	0.000224302	1.01411	0.281524	0.63115	0.000224302	0.000224302	0.000224302	0.000224302	0.000224302	0.541136	0.692424	0.000224302	0.000224302	0.000224302	0.000224302	0.000224302	0.000224302	0.000224302	0.000224302
CETN2	10.2663	5.80637	6.22195	5.17991	3.99922	4.23639	6.56717	7.10583	6.05896	5.44991	4.32755	6.06678	0.503826	6.16674	5.64767	0.476432	4.10127	4.53145	7.75584	9.83422	4.40338	7.04383	6.14535	4.64863	2.61134	0.000224302	5.44203	4.28076	7.03403	2.71771
CETN3	0.392913	0.000224302	0.624482	0.180932	0.000224302	0.447272	0.46399	1.16837	1.34948	0.75919	0.477413	0.946338	0.120136	0.66882	0.000224302	0.339968	0.000224302	0.000224302	0.000224302	0.590244	0.000224302	0.000224302	0.947063	0.353137	0.470816	0.000224302	0.000224302	0.735059	0.000224302	0.568498
CFDP1	7.31434	9.66729	4.12673	9.20915	8.46276	8.24312	12.698	8.25936	11.4897	7.56134	5.66777	7.08043	8.4722	6.85014	10.038	8.69632	5.26073	6.22527	9.40176	8.09472	7.31422	8.71227	9.18108	8.58705	3.58024	9.18104	7.82163	7.73638	10.5839	6.1073
CFL1	497.969	563.443	519.489	545.81	561.714	510.399	586.646	559.278	567.328	591.677	570.168	518.689	502.115	516.807	612.452	358.664	763.906	717.828	719.071	542.046	723.147	649.591	546.278	645.64	732.104	684.026	628.966	540.878	604.07	786.743
CFL2	21.0922	26.071	23.2398	21.2267	15.7394	15.4039	22.8127	22.6672	25.6644	14.9029	20.9043	20.3927	20.1254	24.2856	23.486	18.5017	23.4963	27.5629	14.1232	22.3722	19.8857	24.0085	19.281	25.1686	19.6731	25.4566	25.9565	24.5724	15.3893	22.4543
CGGBP1	15.2311	9.6181	15.6756	12.7796	11.3717	11.2876	11.399	7.47147	19.9045	13.4616	14.3721	14.8177	12.1203	12.3802	12.7197	14.9931	21.4789	12.9293	15.3192	12.7971	27.6981	15.1384	16.3881	12.8352	17.8986	14.0552	19.2445	16.5271	12.4555	17.3378
CGN	0.0350805	0.027992	0.000224302	0.0335355	0.000224302	0.000224302	0.000224302	0.0234277	0.393583	0.000224302	0.000224302	0.0802872	0.0707664	0.0840936	0.0661964	0.000224302	0.000224302	0.000224302	0.000224302	0.00711969	0.0534909	0.000224302	0.000224302	0.000224302	0.000224302	0.000224302	0.000224302	0.0719495	0.000224302	0.0258935
CHAC2	0.425227	1.73716	1.365	1.65902	0.000224302	1.4481	0.98075	0.83615	1.31699	1.46573	0.571935	0.000224302	1.81775	0.909377	1.305	0.000224302	0.446601	0.000224302	0.870332	0.000224302	0.937541	0.403638	0.699053	0.000224302	0.000224302	0.787223	0.000224302	0.000224302	0.000224302	0.645989
CHAF1A	3.48696	2.9734	1.82253	2.86332	2.09214	2.37552	1.85476	3.37343	2.52238	3.66571	2.73872	2.24386	2.96336	2.26877	2.65895	0.975182	2.42089	0.795872	0.928954	1.75948	2.10653	1.3674	2.3175	0.370001	2.10782	1.76593	0.666891	3.96947	0.870525	1.44285
CHAF1B	5.68935	4.57142	4.8224	4.67061	4.14105	6.3344	3.33197	4.03772	4.51724	3.39164	5.75064	4.21895	5.93519	4.25519	5.01964	5.42589	5.35407	4.56692	3.79585	4.13158	5.79933	4.91083	4.21132	4.11957	5.96188	3.29624	3.06136	4.00819	4.86091	4.13855
CHAMP1	2.12578	2.63546	2.40015	2.4514	1.60184	2.49125	2.76087	2.36331	1.80286	2.75171	1.42952	2.07496	2.53396	2.35729	2.30453	1.47782	3.10079	1.74716	0.531982	1.65143	1.65092	1.90416	1.74648	1.95751	1.83833	1.00802	0.94017	1.79122	1.61018	2.24514
CHCHD1	1.35797	1.95689	1.75638	0.000224302	0.000224302	2.19136	2.1902	2.23952	1.72457	1.79446	1.81436	1.46525	0.000224302	1.80048	2.55569	3.8631	0.000224302	0.000224302	0.000224302	0.000224302	0.000224302	0.000224302	1.38359	0.000224302	1.53563	0.000224302	0.000224302	1.81787	2.15163	0.000224302
CHCHD10	9.91184	12.8057	16.7366	8.16588	10.3949	11.7205	8.74652	8.99544	9.28324	9.46096	11.0853	14.2886	13.4073	9.75102	13.4523	9.74092	9.23814	13.9012	14.7821	9.18533	14.5196	8.50799	11.2816	11.6817	9.44017	16.7143	19.62	10.3045	12.5627	15.4548
CHCHD2	50.8216	55.7338	65.3164	59.27	56.5763	71.2494	52.7794	59.2177	65.853	63.3106	61.6212	60.426	51.8314	45.9991	56.1499	49.6865	52.5571	59.4339	65.7095	49.8888	63.6612	52.3736	71.5552	69.3196	58.7985	64.4967	92.9111	62.6559	64.2903	79.8833
CHCHD3	18.279	17.2293	20.4474	24.5962	12.0797	23.2254	20.4118	18.121	23.3767	20.5954	17.5903	17.7152	29.021	21.7437	19.0011	32.8103	27.5894	42.5469	9.07268	18.7709	23.6292	17.7157	19.123	17.3477	35.9817	17.9428	14.2113	18.5029	21.4477	26.3909
CHCHD4	11.3512	11.7875	17.217	11.4288	8.96204	13.8161	13.1556	15.1559	15.2592	15.5763	12.6958	10.0903	10.3122	11.9273	12.6558	7.12558	15.2827	11.5004	4.94532	6.04445	8.92624	9.48158	15.9864	12.0252	12.1217	8.04695	20.3391	6.76517	9.1415	10.1055
CHCHD5	4.9132	3.52912	3.72367	6.89816	5.60255	5.27929	6.62569	6.49595	9.59589	11.7148	9.77585	9.82028	8.2264	6.13024	6.9779	6.69455	2.65656	4.4279	3.83371	0.000224302	7.2304	5.82663	7.88027	3.97846	3.89569	5.80245	6.04975	7.80051	8.59285	7.99508
CHCHD6	9.10768	6.87143	3.50428	4.3805	2.5838	3.9142	4.47931	1.91699	9.49506	3.73201	5.89464	5.51186	3.62788	5.3566	7.33127	6.89034	3.1305	6.04119	6.16211	2.31241	3.91669	7.36058	5.70233	3.72347	6.90233	0.000224302	0.573492	2.95877	3.9036	5.17747
CHCHD7	0.36782	0.000224302	0.000224302	0.786087	0.000224302	0.000224302	0.932304	1.18994	1.17572	0.000224302	0.000224302	1.36241	0.51995	0.710736	1.43488	0.000224302	1.26697	0.000224302	0.000224302	0.000224302	0.000224302	0.935532	1.01193	0.000224302	0.000224302	1.56552	0.000224302	0.000224302	0.976219	1.3675
CHCHD8	6.18514	8.13506	6.27102	7.03964	3.72328	10.8807	9.53701	10.4743	8.49797	9.96772	9.2624	8.95463	7.58162	6.95763	8.92138	6.89623	4.68903	2.94255	0.000224302	0.000224302	7.94807	9.70186	0.000224302	0.000224302	5.37888	3.33044	6.49397	0.000224302	0.000224302	0.000224302
CHD1	1.79108	1.63901	1.54457	1.59406	1.24022	1.97407	1.75898	1.25376	1.85116	1.56916	1.43061	1.83131	2.12726	1.66296	2.06337	0.980069	1.41845	0.505014	0.76731	0.8273	1.24337	1.7196	1.52436	1.20655	1.27866	0.860836	0.445325	1.21038	1.45069	1.28872
CHD2	0.505797	0.223938	0.525051	0.274449	0.389182	0.116978	0.356207	0.368929	0.141616	0.245088	0.282254	0.172776	0.348613	0.269439	0.191442	0.285153	0.0674177	0.102809	0.0649065	0.32128	0.000224302	0.272293	0.114221	0.000224302	0.148237	0.101544	0.117802	0.000224302	0.158636	0.310524
CHD3	0.69551	0.568567	0.384877	0.44482	0.0598699	0.388848	0.390122	0.374258	0.342491	0.558655	0.237887	0.339338	0.474163	0.61801	0.884359	0.000224302	0.486788	0.35273	0.0880931	0.522373	0.236843	0.324751	0.372047	0.168378	0.134571	0.109251	0.069788	0.307394	0.454461	0.313814
CHD4	12.0962	12.3797	12.7104	11.2367	10.7102	11.631	13.1832	12.3729	10.1102	10.73	11.6195	12.5902	12.1441	9.61538	12.6907	12.2432	10.5327	8.91813	8.91585	11.4809	9.94779	9.78699	12.5048	10.581	9.6095	9.56852	10.2889	10.02	11.8845	10.3479
CHD7	0.0883447	0.0668072	0.063179	0.0522008	0.000224302	0.111932	0.0651221	1.22392	0.0252746	0.0725567	0.000224302	0.10671	0.0998773	0.0582863	0.132093	0.000224302	0.0104729	0.0270005	0.0635653	0.0278554	0.0213588	0.0132125	1.35293	0.000224302	0.0717535	0.215873	0.0937858	0.0121839	0.0318939	0.000224302
CHD8	0.236968	0.525507	0.416989	0.590948	0.196904	0.551001	0.474338	0.354644	0.31831	0.405867	0.259615	0.623827	0.65304	0.596499	0.745836	0.222161	0.0591694	0.000224302	0.0854567	0.190315	0.17113	0.336443	0.137054	0.150466	0.215978	0.000224302	0.199524	0.463135	0.19956	0.0974986
CHDH	1.05732	1.74029	1.55947	0.960153	0.858062	1.23683	1.10315	0.653666	0.916597	1.68492	1.02482	0.842789	0.957764	0.684152	1.59953	0.328456	0.60444	0.413452	0.455486	0.509954	0.290392	1.04881	0.83396	0.192938	0.580481	0.7338	0.197212	0.954504	0.45998	0.487577
CHEK1	0.789794	1.18091	1.24677	0.681103	0.692057	1.6754	1.13695	2.04467	0.800536	0.901843	0.869832	1.39348	1.4103	1.14571	1.08186	0.923157	0.92835	1.21639	0.47317	0.703885	0.438316	1.16046	0.655816	0.29688	1.0103	0.423857	0.000224302	0.524825	0.754056	1.29161
CHEK2	1.06192	0.579752	0.413213	0.775622	1.1717	1.71137	0.917959	0.712415	0.599016	1.15093	0.210868	0.444257	0.667393	0.940975	1.57058	0.606213	1.03605	0.000224302	0.000224302	0.246678	0.803827	0.644212	0.792396	0.713815	0.736851	0.615305	0.941857	0.353403	0.312433	1.21311
CHERP	11.8272	11.1381	9.45354	10.2191	6.73138	10.9385	8.45961	8.61685	7.498	8.43522	11.2297	9.48138	10.086	9.73277	11.7779	10.1063	8.76058	8.33647	8.90044	11.184	9.62368	8.8343	7.67963	5.95174	8.80161	5.75237	5.20211	9.31803	6.74474	9.6208
CHID1	4.13598	2.68508	2.10318	4.76834	3.12155	3.29367	3.97487	5.65995	3.42423	3.71622	3.16858	4.3704	5.2561	3.04385	5.09232	3.93494	3.54121	2.71542	2.60288	1.34964	2.68732	5.13378	3.10898	1.80179	2.60456	3.52523	0.46683	3.24992	2.82511	1.95503
CHKB	0.000224302	0.13591	0.153661	0.154674	0.000224302	0.000224302	0.114691	0.000224302	0.000224302	0.176921	0.000224302	0.000224302	0.000224302	0.000224302	0.0770371	0.000224302	0.000224302	0.000224302	0.000224302	0.000224302	0.000224302	0.000224302	0.000224302	0.000224302	0.000224302	0.000224302	0.000224302	0.000224302	0.000224302	0.000224302
CHM	0.000224302	0.152014	0.000224302	0.000224302	0.000224302	0.000224302	0.173414	0.140549	0.000224302	0.153641	0.140191	0.131161	0.128261	0.000224302	0.180476	0.000224302	0.000224302	0.000224302	0.000224302	0.000224302	0.000224302	0.000224302	0.000224302	0.000224302	0.000224302	0.000224302	0.000224302	0.000224302	0.000224302	0.000224302
CHML	0.000224302	0.000224302	0.000224302	0.000224302	0.000224302	0.000224302	0.165478	0.0578078	0.000224302	0.000224302	0.000224302	0.0700373	0.000224302	0.000224302	0.308732	0.000224302	0.000224302	0.000224302	0.000224302	0.000224302	0.000224302	0.000224302	0.000224302	0.000224302	0.000224302	0.000224302	0.000224302	0.000224302	0.000224302	0.000224302
CHMP1A	4.53502	0.802278	0.56275	0.8048	1.08226	2.33507	1.05659	1.2337	0.000224302	1.01357	0.938443	0.612157	1.20339	0.541465	2.35058	2.92814	0.000224302	1.73163	0.000224302	0.901411	1.59693	1.2862	0.988496	0.000224302	0.000224302	0.000224302	0.000224302	0.000224302	0.000224302	0.000224302
CHMP2A	3.39402	1.73188	0.562545	1.71539	0.589254	0.000224302	0.000224302	1.47886	0.624384	1.82456	2.80415	0.000224302	0.57426	2.72256	1.54523	3.0134	1.33958	0.000224302	1.58137	3.99848	0.000224302	0.000224302	0.000224302	0.000224302	0.000224302	0.000224302	2.47357	2.68327	1.39623	0.000224302
CHMP2B	2.47799	0.000224302	0.000224302	2.68704	3.5239	0.648105	0.000224302	0.000224302	0.000224302	0.000224302	0.000224302	0.000224302	1.306	0.922999	0.901708	5.7103	1.01876	7.68164	0.000224302	3.31117	0.000224302	0.000224302	0.000224302	0.000224302	2.07656	0.000224302	0.000224302	3.13944	0.000224302	0.000224302
CHMP3	2.03689	2.15395	3.53935	3.13984	2.04893	3.15222	1.85747	2.19307	2.96212	2.42413	2.0987	2.16387	2.71062	2.97287	1.72837	1.26863	1.88755	0.809582	3.23478	0.904731	1.94738	2.8723	3.56678	2.55102	2.82376	0.960851	0.736804	3.88755	2.92479	2.84235
CHMP4A	2.24958	2.24564	2.57548	2.41099	1.74317	1.33539	2.31153	2.82146	1.46308	3.20081	2.11458	3.3242	2.57098	2.46793	2.59209	1.3844	2.2878	0.000224302	1.5884	2.45172	1.19696	2.09132	2.81834	1.86243	2.24361	1.33454	2.46413	1.89968	2.55601	2.80529
CHMP4B	13.8323	3.76956	3.80241	5.86728	2.78723	5.31274	4.84102	4.54324	5.77766	4.37068	5.85094	4.7421	5.96942	7.02789	4.85604	7.43796	6.45411	15.1437	0.827501	11.235	7.48293	5.02331	4.86911	1.30333	8.23765	3.05424	4.95851	4.91545	4.44702	6.07693
CHMP5	27.8695	15.6814	9.25278	12.198	17.9949	16.9737	19.3741	13.3307	11.1241	12.244	11.6768	18.699	14.552	17.5809	12.6081	12.5326	7.98152	4.20771	6.73617	14.2003	8.87329	11.7339	9.00043	10.3679	11.4171	8.88558	9.93963	13.25	15.6216	8.87345
CHMP6	3.11021	2.44767	2.9982	2.93018	1.67438	3.41932	2.25643	2.68805	3.79535	1.46193	2.75138	2.54066	2.56344	1.90092	3.79127	3.6046	2.80189	0.000224302	0.645955	0.793488	0.633498	2.37328	1.21005	0.000224302	1.74864	1.85364	0.979968	3.2685	3.35843	2.89943
CHMP7	0.34455	0.443044	0.219361	0.187618	0.27213	0.601107	0.841037	0.821921	0.504256	0.164849	0.000224302	0.593412	0.418768	0.151208	0.47979	0.125155	0.539442	0.148433	0.000224302	0.254006	1.31928	0.583596	0.408045	0.580845	0.430018	0.184129	0.000224302	0.514207	0.390476	1.06274
CHN1	0.000224302	0.24261	0.000224302	0.000224302	0.000224302	0.000224302	0.000224302	0.000224302	0.000224302	0.239127	0.000224302	0.000224302	0.000224302	0.000224302	0.000224302	0.000224302	0.000224302	0.000224302	0.000224302	0.000224302	0.000224302	0.000224302	0.000224302	0.000224302	0.000224302	0.000224302	0.000224302	0.000224302	0.000224302	0.000224302
CHORDC1	72.3927	45.3626	50.0145	45.7609	52.1838	48.8695	50.724	50.582	49.2614	59.1366	50.8339	47.2245	50.6597	43.996	49.0732	58.8931	48.0104	56.6791	47.0818	29.5749	38.6028	52.3536	52.7692	30.7799	38.6944	46.2643	30.5843	38.985	42.3906	54.5442
CHP1	2.3785	3.0995	3.37339	4.09027	2.782	2.67094	3.73664	3.88358	2.49815	3.34782	2.71961	4.89425	2.3767	1.53651	3.16372	2.81428	2.97814	1.53147	1.52297	2.87268	1.22809	2.31482	2.30076	2.01908	2.33221	1.77797	2.30213	2.26347	2.72924	2.1439
CHPT1	0.337246	0.408398	0.63233	0.746229	0.000224302	0.50275	0.902843	0.000224302	0.000224302	0.600798	0.000224302	0.428908	0.532379	0.453941	0.000224302	0.000224302	0.000224302	0.000224302	0.000224302	0.000224302	0.000224302	0.400637	0.825895	0.780487	0.40427	0.000224302	1.20045	0.482668	0.651819	0.000224302
CHRAC1	5.8035	7.14023	3.5468	6.39434	6.02032	6.30884	7.56035	4.25495	5.45807	5.98042	4.27596	4.62916	8.93795	3.77841	6.93964	6.9925	3.7026	0.000224302	2.33651	0.000224302	5.76899	7.25522	5.5506	0.000224302	5.3802	6.70437	0.000224302	4.06216	3.5905	6.28528
CHTF18	1.59901	1.40667	2.00749	1.46378	1.34063	1.90514	2.6541	2.34369	1.47711	2.36613	1.36277	1.94605	1.69032	2.01242	1.85128	1.63536	2.49858	0.259826	0.89702	0.652244	2.31755	2.36128	1.31726	0.521837	0.967622	1.19637	0.247925	1.36653	1.78897	1.13866
CHTF8	1.24501	0.942955	0.000224302	5.58134	0.000224302	0.000224302	0.34927	0.000224302	0.613708	0.477608	0.000224302	0.792071	0.782471	0.379278	0.500162	0.000224302	0.000224302	0.000224302	0.000224302	0.000224302	0.000224302	0.000224302	0.000224302	0.000224302	0.000224302	0.000224302	0.000224302	0.000224302	0.000224302	0.000224302
CHTOP	19.9245	4.41621	14.5299	10.1049	7.38681	11.9981	10.9063	11.104	14.4553	12.9139	6.58935	12.1707	12.7897	3.62136	9.0058	7.35935	12.8402	13.3275	8.17334	7.80608	12.2772	11.7053	14.0984	9.38675	8.19761	12.0215	16.5829	11.4178	19.1907	5.49407
CHUK	0.381951	0.423176	0.404466	0.306976	0.000224302	1.64944	0.898932	0.976335	0.204349	0.394994	0.107824	0.488102	0.772066	0.0842244	0.344685	0.000224302	0.147056	0.000224302	0.000224302	0.000224302	0.122996	0.580573	0.213983	0.261638	1.08888	0.000224302	0.171165	0.0885032	0.297243	0.178113
CHURC1-FNTB	0.101772	0.000224302	0.000224302	0.174483	0.000224302	0.099391	0.000224302	0.000224302	0.112967	0.000224302	0.000224302	0.000224302	0.404364	0.235398	0.446604	0.000224302	0.000224302	0.000224302	0.000224302	0.000224302	0.000224302	0.000224302	0.000224302	0.000224302	0.000224302	0.000224302	0.000224302	0.000224302	0.000224302	0.000224302
CIAO1	3.58681	5.38742	3.78558	4.49373	5.10079	5.09659	4.67829	4.19962	4.14019	4.3686	3.80192	4.60223	4.15328	2.26489	3.70918	3.16002	3.05261	0.353785	0.671886	1.40073	2.1402	4.65277	3.9885	2.90275	1.93894	3.32089	0.000224302	3.04129	3.61518	2.23755
CIAPIN1	10.0098	7.48485	7.58683	9.61416	5.76228	6.93516	6.77942	4.11229	6.13386	6.71778	8.2546	8.36528	9.54206	8.19037	8.19254	7.08024	11.3555	8.13769	5.77544	4.96522	8.17239	6.70019	7.17617	5.04129	6.8914	6.50325	2.65513	6.13302	7.97304	6.73768
CIC	0.000224302	0.0414493	0.000224302	0.0261886	5.2349	0.0415232	0.058803	0.000224302	0.000224302	0.000224302	0.000224302	0.000224302	0.000224302	0.000224302	0.000224302	0.000224302	0.000224302	0.000224302	0.000224302	0.000224302	0.000224302	0.000224302	0.000224302	0.000224302	0.000224302	0.000224302	0.000224302	0.000224302	0.000224302	0.000224302
CIR1	0.000224302	0.144614	0.179902	0.000224302	0.000224302	0.364621	0.000224302	0.000224302	0.000224302	0.000224302	0.000224302	0.234514	0.248397	0.000224302	0.262081	0.000224302	0.000224302	0.000224302	0.000224302	0.000224302	0.000224302	0.000224302	0.000224302	0.000224302	0.000224302	0.000224302	0.000224302	0.000224302	0.000224302	0.000224302
CIRBP	21.8595	18.3705	25.3194	23.5723	29.8083	21.3634	26.4625	28.6346	22.3498	24.7521	14.1227	21.8688	16.4059	21.5138	22.0011	17.4595	21.9687	15.3217	27.4022	26.9839	19.8714	20.925	16.0744	23.3949	26.3016	26.3422	21.8898	20.9199	21.5656	23.1434
CIRH1A	7.67012	13.4076	6.94177	8.85265	8.03315	13.3075	10.8589	7.71239	7.45309	11.3467	8.64506	11.1407	8.36129	9.39179	10.431	5.90108	9.45835	4.55158	4.65275	4.62986	8.98265	8.54289	8.83631	8.22662	7.38229	8.62739	5.33556	6.14084	6.61607	6.14301
CISD1	10.1096	12.4217	11.0292	9.47459	8.48589	9.46302	12.285	11.6877	12.8368	10.7218	10.6411	6.31716	17.5378	14.1164	11.8302	12.7431	13.2523	11.2754	2.903	9.82807	17.964	11.3298	10.3845	7.80237	16.423	5.51126	9.60787	14.3737	9.16067	12.8273
CISD2	14.4018	17.7211	17.7102	8.57053	15.2991	14.4078	15.9983	16.1313	16.4174	19.1588	13.5489	22.7079	19.1409	17.0837	14.4546	17.4556	13.7092	16.4988	14.9441	16.1824	18.2631	13.8805	16.4583	16.5358	19.0015	13.9698	6.31903	12.5087	21.1436	14.5244
CIT	0.544295	0.726136	0.327821	0.470768	0.214976	0.674684	0.685151	0.416447	0.336577	0.343557	0.397888	6.6001	0.458835	0.356747	0.418767	0.734051	0.159532	0.563147	0.441804	0.499073	0.319264	0.404305	0.466717	0.192125	0.464013	8.04734	16.8684	7.21626	0.484029	0.334227
CIZ1	0.67193	2.5619	2.39399	2.5949	0.540564	2.35925	1.41258	1.36521	2.39122	1.25819	3.05371	1.21597	2.05296	1.74343	2.34965	1.9249	1.88344	4.45699	2.35755	2.57415	1.88586	1.7529	1.9746	0.671514	1.84857	0.170148	0.467423	0.834722	2.51884	2.74048
CKAP2	1.29053	0.926312	0.786735	0.932346	0.525776	1.35663	1.12553	1.27297	0.92851	1.11887	0.507121	1.25017	0.866766	0.979887	1.15275	0.917181	0.756921	0.340714	0.337106	2.30561	0.868223	0.926708	0.848546	0.196314	0.453338	0.314602	0.2486	0.879146	0.842962	0.786967
CKAP4	27.369	23.0604	33.6466	25.0908	21.1877	26.3326	27.6915	28.8215	35.9844	31.4904	30.1073	27.9448	23.6916	28.1236	24.2604	22.4923	23.8857	28.2219	30.8254	27.497	26.572	28.3051	37.5091	31.7533	26.8813	27.6945	34.7353	29.093	30.3865	37.1145
CKAP5	10.1915	11.0443	11.4928	10.7458	8.43439	9.67624	9.64521	9.60292	10.5137	10.3282	9.15708	10.8213	10.7003	10.256	10.9709	10.2441	9.87227	9.86858	10.2724	8.96432	10.2855	10.8477	9.63475	8.6734	9.54496	10.1606	10.9368	9.39194	11.427	9.96636
CKB	642.726	682.138	618.65	811.713	781.476	666.033	809.391	809.079	598.44	791.844	692.895	696.295	768.762	733.353	606.08	817.284	642.079	609.775	606.72	530.057	578.123	836.995	615.753	821.317	567.246	747.777	686.696	684.554	688.503	491.992
CKMT1A	88.4877	93.6721	101.799	106.373	89.5047	108.27	98.8358	119.503	112.632	104.985	107.5	100.95	88.3797	105.877	110.824	85.862	93.8949	103.739	109.292	98.7602	113.938	91.8172	96.3714	103.588	102.26	109.934	114.603	103.058	108.717	89.6062
CKS1B	7.55562	1.93057	2.20556	3.26726	3.05574	1.37014	2.70278	2.67621	2.71471	3.10096	3.28536	2.77851	3.41089	3.37076	3.50918	9.04491	2.70594	7.02936	0.000224302	12.8761	2.98215	1.75341	1.90602	0.000224302	4.11948	0.000224302	0.000224302	3.35433	0.000224302	2.84348
CKS2	2.58534	5.15929	4.16861	7.16396	4.10029	5.53304	1.23434	0.33503	4.90851	4.73607	8.30475	1.8814	6.97489	5.29811	4.63953	5.41264	5.86173	6.12844	4.24472	8.56502	7.25674	7.86605	3.38766	4.06044	4.34874	0.000224302	0.000224302	5.55836	2.74425	6.66317
CLASP1	0.730981	0.9385	1.13362	1.32385	0.716567	0.887382	0.981821	0.645339	1.03634	0.852216	0.692178	0.78628	2.12006	0.908917	1.12566	0.570264	0.679978	0.62812	0.566863	0.627714	1.10808	0.641322	0.845198	0.594799	0.555783	0.870776	0.411518	0.633364	0.818884	0.533239
CLASP2	2.41945	2.39341	2.61813	2.23623	1.45095	2.87569	2.77544	2.27611	2.14822	2.45976	1.93384	2.44078	2.34561	3.00879	2.81271	2.44894	2.22787	2.09411	1.57529	1.70566	1.51239	1.90343	2.21055	2.21359	2.33746	1.33773	1.04045	2.59743	2.23664	2.36076
CLASRP	0.505964	0.617753	0.297174	0.483044	0.000224302	0.000224302	0.600948	0.924469	1.55988	0.51635	0.000224302	0.242028	0.303699	0.000224302	0.158511	0.333638	0.202283	0.129382	0.000224302	0.47064	0.371605	0.165025	0.102439	0.000224302	0.000224302	0.000224302	0.572249	0.000224302	0.748799	0.000224302
CLCC1	1.46103	2.06572	3.24315	2.39681	0.733724	2.18102	0.991656	1.04117	2.63456	2.90886	1.3631	2.42239	3.64076	2.50831	2.01035	2.88574	1.79455	1.42693	0.87044	0.773508	3.46991	2.12457	1.73539	1.01689	2.61463	1.26132	1.70234	0.736389	2.14367	1.64755
CLCN3	0.18702	0.175895	0.220877	0.212624	0.000224302	0.652955	0.28084	0.000224302	0.305465	0.421064	0.109312	0.290671	0.219072	0.199762	0.157837	0.000224302	0.138505	0.199848	0.000224302	0.000224302	0.100582	0.0596177	0.473173	0.14643	0.000224302	0.000224302	0.000224302	0.000224302	0.000224302	0.000224302
CLCN7	0.127587	0.25495	0.000224302	0.0896171	0.000224302	0.151613	0.000224302	0.000224302	0.000224302	0.000224302	0.000224302	0.105795	0.294226	0.000224302	0.000224302	0.000224302	0.000224302	0.000224302	0.000224302	0.000224302	0.000224302	0.000224302	0.000224302	0.000224302	0.000224302	0.000224302	0.000224302	0.000224302	0.000224302	0.000224302
CLDN12	0.000224302	0.628205	0.3871	0.000224302	0.000224302	0.000224302	0.000224302	0.000224302	0.000224302	0.000224302	0.000224302	0.000224302	0.000224302	0.000224302	0.000224302	0.000224302	0.000224302	0.000224302	0.000224302	0.000224302	0.000224302	0.000224302	0.000224302	0.000224302	0.000224302	0.000224302	0.000224302	0.000224302	0.000224302	0.000224302
CLGN	0.259488	1.79358	1.07842	1.29298	0.244087	2.38748	0.809091	0.758305	0.000224302	0.432894	0.620462	1.07204	1.81343	0.440089	0.947278	0.910821	0.231952	0.677209	0.0616319	0.000224302	0.218918	0.462698	0.373569	0.125277	0.000224302	0.000224302	0.000224302	0.886987	0.207341	0.667695
CLIC1	54.4485	44.4447	35.2933	38.3687	48.0529	38.1597	43.7868	41.443	41.7476	40.8865	36.1421	41.3998	40.6457	45.5623	37.2988	44.8992	42.4861	53.0422	33.2509	65	42.0514	40.9907	36.3961	35.1448	47.2763	28.7211	34.4979	39.7202	36.3871	43.348
CLIC4	22.3802	18.9292	19.5213	19.5354	19.3635	15.2045	22.2874	25.6925	22.5718	21.1662	18.5797	22.6672	23.2417	14.2468	19.8744	15.4824	15.1254	4.94308	10.6905	13.876	14.5417	18.8496	20.186	9.04822	14.3973	14.9346	12.4606	17.9421	16.3443	21.0993
CLINT1	12.6336	6.76593	7.64219	8.02952	4.28012	7.74759	4.54926	6.06055	6.48363	7.1361	8.59993	6.20837	9.69626	7.63097	8.01685	7.4097	7.97028	6.64201	3.6831	8.46912	6.0476	8.55133	3.15659	2.34906	3.80687	2.47667	7.66606	7.96671	4.50569	8.03641
CLIP1	0.754811	3.84226	0.941347	1.03765	0.641578	1.22723	1.0103	1.15484	0.743378	1.38375	0.886573	1.01568	0.96539	0.751645	0.935266	0.434006	0.520773	0.506868	0.485852	0.311075	0.650103	0.794229	0.835003	0.382735	0.60076	0.390545	0.652458	0.847255	0.938809	0.767595
CLIP2	0.122714	0.0352977	0.000224302	0.000224302	0.000224302	0.000224302	0.000224302	0.325038	0.000224302	0.0331496	0.000224302	0.000224302	0.153815	0.000224302	0.0391023	0.0680201	0.0928411	0.000224302	0.000224302	0.000224302	0.000224302	0.047339	0.858871	0.000224302	0.000224302	0.000224302	0.000224302	0.000224302	0.000224302	0.0974143
CLK2	0.000224302	0.000224302	0.167982	0.103342	0.000224302	0.197366	0.253691	0.152309	0.000224302	0.290737	0.140695	0.165905	0.388977	0.777984	0.36086	0.000224302	0.187902	0.000224302	0.151237	0.000224302	0.19432	0.000224302	0.511671	0.341373	0.000224302	0.000224302	0.000224302	0.460221	0.000224302	0.000224302
CLK3	0.914605	0.592308	0.801995	1.19465	0.54453	1.38234	1.5747	1.92773	0.569141	1.00149	0.55978	1.96374	1.39962	0.289384	1.39523	0.637569	0.857309	0.268729	1.21109	0.268139	0.282223	0.310058	1.60864	0.695261	0.603123	0.301778	0.272136	0.149743	0.656496	0.192655
CLK4	0.286869	0.0742143	0.511975	0.42588	0.000224302	0.14031	0.787752	0.149376	0.490919	0.406409	0.199773	0.264233	0.203449	0.509278	0.179069	0.178625	0.169734	0.000224302	0.000224302	0.000224302	0.225643	0.635299	0.228815	0.444245	0.253325	0.000224302	0.000224302	0.000224302	0.299682	0.178282
CLMN	0.0372252	0.0474411	0.000224302	0.000224302	0.000224302	0.000224302	0.000224302	0.0989232	0.0390312	0.0572168	0.000224302	0.000224302	0.000224302	0.000224302	0.000224302	0.000224302	0.000224302	0.000224302	0.000224302	0.000224302	0.000224302	0.000224302	0.000224302	0.000224302	0.000224302	0.000224302	0.000224302	0.000224302	0.000224302	0.000224302
CLN5	0.129279	0.32572	0.272551	0.250157	0.12685	0.369984	0.46339	0.198971	0.175033	0.000224302	0.143298	0.330173	0.423309	0.300031	0.244221	0.000224302	0.000224302	0.000224302	0.000224302	0.000224302	0.000224302	0.000224302	0.000224302	0.000224302	0.000224302	0.000224302	0.000224302	0.000224302	0.000224302	0.000224302
CLN6	1.97255	2.81204	3.48476	2.57047	3.09374	2.93241	2.70677	3.39341	3.88177	2.18834	2.74517	2.77538	1.76539	3.48643	3.36895	2.92357	3.57554	3.55383	3.54547	1.55974	3.16071	3.5796	2.3938	3.61522	1.73678	3.4355	0.000224302	2.31294	4.01135	2.79756
CLNS1A	23.3918	23.9568	21.4724	24.2446	28.8637	25.5367	24.0559	22.0269	29.4518	25.0196	27.6618	29.5399	27.3985	27.7012	26.0651	28.8939	28.1414	20.2156	24.0387	21.8656	24.6545	28.7252	28.5573	25.6704	26.5335	18.4607	22.3409	28.7352	15.6243	28.4657
CLP1	0.391376	0.157116	0.696014	0.830557	0.313753	0.390256	0.685122	1.41295	0.199554	1.12581	0.959292	0.178099	0.523822	0.149556	1.08428	0.505433	1.15231	0.522528	0.887205	0.521727	0.817585	0.738548	0.000224302	0.498059	0.386069	0.691791	0.296858	0.437383	1.25034	0.000224302
CLPB	9.26353	7.01758	8.98394	7.75514	8.91412	6.68645	9.99763	9.37051	7.36786	10.5803	10.0314	9.34676	7.79132	7.71101	9.90696	8.05477	8.55061	5.68325	5.58887	7.85096	8.53455	8.59112	9.28064	6.36254	8.25274	8.46238	8.76879	8.77543	7.29862	9.59072
CLPP	12.4608	7.77253	8.16908	10.5214	9.07908	9.13831	10.2898	9.08593	7.47428	8.69708	9.3104	9.24892	10.3258	8.24943	11.8453	7.85898	6.46174	8.95967	8.36965	7.67114	7.24663	7.60776	9.56606	8.7244	5.40295	8.88169	5.80565	9.48736	11.1711	8.43989
CLPTM1	1.23691	0.928987	0.426186	0.845575	0.135517	0.480288	0.224087	0.731567	0.81638	0.509593	0.207221	0.496273	1.01546	1.09284	0.604894	1.08691	0.0821578	0.216723	0.000224302	0.517639	0.000224302	0.767644	0.661403	0.000224302	0.581706	0.000224302	0.000224302	0.339266	0.000224302	0.0922829
CLPTM1L	0.521322	1.46988	1.3835	0.785264	0.571684	1.67523	1.08053	2.25728	0.726584	0.919945	1.15944	1.39912	0.599001	1.76225	1.37883	0.118858	0.84121	0.464906	0.852026	0.886349	0.384883	1.58984	0.92026	1.48829	0.254965	0.465555	0.446687	1.58804	1.19585	0.562369
CLPX	2.19786	3.96425	4.02552	3.11505	5.30182	3.97418	3.53837	6.69486	3.06786	4.17282	2.71818	3.96646	3.68507	5.24653	3.35279	2.38319	2.54274	2.21862	5.45691	1.52076	2.53639	2.72493	4.70456	6.67072	5.80175	2.11711	3.22424	6.01082	2.9184	4.00752
CLSPN	0.000224302	0.0708759	0.0633524	0.109641	0.000224302	0.169346	0.000224302	0.000224302	0.000224302	0.0281801	0.000224302	0.000224302	0.0918705	0.0383144	0.0583336	0.0379833	0.0535086	0.0591623	0.000224302	0.000224302	0.0557368	0.0746505	0.000224302	0.000224302	0.172913	0.000224302	0.000224302	0.0460573	0.000224302	0.0872078
CLTA	41.9543	12.8823	10.9031	8.17338	9.69017	12.2764	10.9139	5.93491	13.8454	9.98294	16.4624	12.1292	17.7513	18.0191	14.6883	14.217	5.23844	16.7484	0.000224302	6.60789	17.1926	15.7007	12.2348	7.03083	14.9118	9.21326	9.57039	14.6971	13.7439	19.4902
CLTB	8.48417	7.41291	8.04166	8.41689	3.92184	7.18312	6.12967	7.00055	7.23941	6.73589	7.74641	5.96597	9.16248	5.77158	7.13731	8.87709	7.01156	11.3365	8.69818	16.9653	10.4212	6.46813	8.16113	8.40965	8.3794	7.28481	11.3835	6.24487	8.25971	9.02641
CLTC	68.3881	72.6772	69.7427	65.301	69.5472	69.5265	72.7173	77.0517	66.4868	70.8203	72.3176	77.6496	75.0028	72.5234	74.9383	72.1067	70.6515	64.3748	65.0957	69.577	69.0842	78.1314	66.5772	76.0276	66.4026	68.5695	57.5935	61.2129	62.3646	61.9699
CLTCL1	0.300559	0.22533	0.328194	0.250181	0.228437	0.342656	0.000224302	0.307478	0.280046	0.290944	0.28629	0.29489	0.303072	0.105179	0.415709	0.165494	0.363576	0.221526	0.000224302	0.28267	0.329109	0.27785	0.371504	0.404292	0.000224302	0.352364	0.249381	0.201632	0.306769	0.471073
CLU	0.0918358	0.000224302	0.000224302	0.000224302	0.000224302	0.185655	0.000224302	0.2231	0.000224302	0.000224302	0.000224302	0.000224302	0.0998518	0.000224302	0.217721	0.000224302	0.000224302	0.000224302	0.000224302	0.000224302	0.000224302	0.000224302	0.000224302	0.000224302	0.000224302	0.000224302	0.000224302	0.000224302	0.000224302	0.000224302
CLUH	2.17022	2.57258	2.35044	2.53745	2.1359	2.82206	2.5539	2.28078	2.4429	2.58913	2.06156	3.24131	2.92066	2.17049	2.35093	1.7506	1.91943	1.65052	1.45307	1.38484	1.78203	2.67314	2.34532	1.87694	1.77472	0.95856	1.03345	2.41011	1.70666	2.224
CLYBL	0.599057	0.0698846	0.119924	0.116104	0.000224302	0.575228	0.313642	0.714895	0.000224302	0.615903	0.448421	0.000224302	1.00919	0.308667	0.738987	1.62812	0.407718	0.000224302	0.000224302	0.261512	0.310483	0.27685	0.325549	0.000224302	0.000224302	0.000224302	0.000224302	0.000224302	0.166353	0.193352
CMAS	8.27517	9.51811	10.8078	10.5639	6.79637	9.96352	8.4499	9.70062	9.92243	10.7657	11.1679	9.47668	10.9697	10.3109	10.4981	8.83411	7.34679	9.61962	5.3593	3.75381	8.80889	11.2689	10.3073	9.5873	7.28954	7.31587	8.63696	9.94666	12.0956	8.81975
CMBL	4.44613	4.79158	4.53095	3.43841	3.78855	3.28626	5.99164	4.52548	4.01581	4.42187	3.07115	5.54473	4.57243	4.95109	3.82651	2.88003	2.02705	1.56573	1.70959	6.7333	3.24905	3.77876	3.99133	3.56548	3.26063	2.53891	0.315864	4.14271	3.49407	3.24471
CMC1	4.0969	14.1044	15.9916	13.3005	3.32094	16.2836	12.9728	14.2659	24.2003	2.24103	18.4448	14.0139	5.35362	2.3445	15.6174	13.9429	12.7476	13.7478	0.000224302	7.79778	0.000224302	10.2738	23.2271	10.5919	3.18362	0.000224302	0.000224302	1.98366	0.000224302	13.8873
CMC2	10.466	11.1673	12.1684	10.5272	10.1842	10.4852	11.067	9.54056	9.44524	6.52765	13.9269	8.95776	12.1483	6.68418	14.4174	11.9556	4.78799	10.6938	9.29522	11.0072	15.4249	11.6493	6.65381	8.0389	7.68309	10.5353	8.59323	7.27043	5.75693	7.28203
CMC4	1.97946	0.000224302	1.45119	2.24114	1.28946	0.000224302	2.14681	1.70048	2.05671	0.390381	1.44829	1.01795	0.322635	0.000224302	0.000224302	0.000224302	1.48544	1.3602	0.000224302	0.000224302	2.0183	1.57236	0.000224302	0.000224302	1.52393	0.000224302	0.000224302	3.0233	0.000224302	0.000224302
CMPK1	17.6332	19.7533	17.7012	18.2362	18.4776	14.7024	15.944	17.671	17.8914	15.589	15.2058	17.6666	17.9183	10.9717	14.1302	9.99913	14.3172	10.2447	20.7444	12.187	13.6324	20.4582	18.5895	15.4017	16.374	14.3064	18.6291	16.1585	16.4529	15.8951
CMTM8	2.67947	2.36882	0.000224302	0.000224302	0.000224302	1.95006	2.86407	3.46465	0.000224302	3.34344	4.13936	3.01034	3.00793	2.91194	2.57186	0.000224302	0.000224302	0.000224302	0.000224302	0.000224302	0.000224302	0.000224302	0.000224302	0.000224302	0.000224302	0.000224302	0.000224302	0.000224302	0.000224302	0.000224302
CNBP	12.0355	7.57816	5.77663	9.19199	6.03051	7.42572	6.12553	6.93393	6.40483	5.23972	10.8481	6.60135	9.46072	4.84893	10.1638	9.92081	8.01243	9.0597	5.77274	1.70028	9.17451	7.08095	4.50087	5.87071	3.4772	3.32345	2.64601	4.42135	5.64482	10.1266
CNDP2	9.47681	12.4023	12.8128	8.97184	10.8631	12.6361	15.1033	11.4461	11.1661	12.2844	12.0095	11.8341	13.0464	10.5518	9.67429	8.1431	12.7296	7.87531	9.5978	6.77726	10.6753	10.7619	11.2836	9.70775	9.90154	10.7275	6.5327	9.16629	12.5548	12.453
CNIH	17.4878	29.5863	22.4705	0.000224302	0.000224302	2.66247	0.000224302	47.3975	0.000224302	0.000224302	0.000224302	28.3862	24.7838	26.783	28.2953	0.000224302	0.000224302	0.000224302	0.000224302	0.000224302	0.000224302	19.8687	0.000224302	22.5057	21.8979	0.000224302	0.000224302	32.1336	0.000224302	19.721
CNIH4	5.12946	3.97051	2.71356	45.7561	67.6057	6.67946	55.5543	66.61	1.86895	2.83542	6.08546	9.84063	2.96793	41.0848	6.51476	56.7585	2.21795	30.6505	53.593	32.7859	0.000224302	4.32713	2.65639	43.026	41.6061	37.0759	40.835	51.3151	38.8646	3.81183
CNN2	1.9592	3.83255	2.05771	1.60955	1.71235	3.15296	0.626556	3.43357	3.6896	2.91428	1.99436	2.00256	2.75976	2.24334	2.17744	1.15339	1.20697	1.62297	2.06103	2.18721	0.525596	0.545297	3.13354	4.62736	3.69552	1.18177	1.24512	2.03978	3.72613	0.727641
CNN3	43.2626	47.0841	31.8766	45.3092	37.018	47.617	44.3464	33.7769	51.4152	42.699	35.0627	43.0356	37.1134	44.8021	40.8604	40.9746	40.4827	39.8943	15.1385	34.1445	56.6734	36.0538	47.076	39.7846	46.8082	29.4522	33.8918	41.0811	40.8164	46.171
CNNM3	0.133521	0.317047	0.146506	0.637945	0.127354	0.33792	0.320179	0.477546	0.195503	0.303212	0.113386	0.690315	0.165957	0.124835	0.640441	0.000224302	0.000224302	0.000224302	0.000224302	0.249623	0.000224302	0.39468	0.0828808	0.000224302	0.000224302	0.141289	0.000224302	0.0826177	0.153318	0.106949
CNNM4	0.0562489	0.399596	0.185901	0.277786	0.000224302	0.212291	0.265382	0.233814	0.0562702	0.421917	0.077242	0.311068	0.320822	0.203886	0.220779	0.000224302	0.235686	0.000224302	0.000224302	0.000224302	0.134656	0.000224302	0.091589	0.000224302	0.000224302	0.118386	0.000224302	0.000224302	0.188427	0.000224302
CNOT1	2.66339	4.28936	3.17957	2.75092	2.27619	3.46497	2.62784	2.6107	3.04821	3.82587	2.59209	2.92049	3.40699	2.52613	3.28883	2.52345	2.49677	1.63885	2.20045	1.75284	2.52362	2.92898	2.91203	1.77848	1.88394	1.66922	1.43568	2.21928	2.67399	2.83476
CNOT10	1.1133	1.44442	0.992199	1.19799	0.792134	1.02435	1.87246	1.41761	0.692744	1.92937	0.285598	1.63103	1.02097	1.14197	1.31884	0.809776	0.731146	1.13908	0.686569	0.757062	0.457076	1.34017	0.929716	0.560821	1.04576	0.779691	1.18933	1.00159	1.19928	0.495028
CNOT2	1.01021	2.42642	2.10126	2.86165	2.22331	2.0076	1.71231	2.12387	0.942457	1.73692	1.23842	1.60449	1.66185	1.37283	2.9322	1.09692	0.790022	1.01364	2.80728	0.256563	0.937701	0.778669	1.47019	0.747636	1.19645	0.37039	0.000224302	0.453495	0.196609	0.784353
CNOT3	1.40932	1.68129	1.45183	1.46867	1.54607	1.17848	1.5857	2.03745	1.63918	0.722074	1.23175	1.87279	1.27897	1.26351	1.98686	0.75575	0.972974	0.298132	0.41955	1.514	1.92859	1.44489	1.69298	0.869593	0.871892	0.410113	0.275903	0.64052	2.62497	0.875733
CNOT4	0.0416124	0.241952	0.000224302	0.0452055	0.069627	0.0397458	0.0737979	0.000224302	0.000224302	0.295856	0.000224302	0.0548627	0.000224302	0.0493213	0.0604441	0.107808	0.000224302	0.000224302	0.000224302	0.131297	0.000224302	0.0997059	0.000224302	0.000224302	0.000224302	0.000224302	0.000224302	0.000224302	0.000224302	0.000224302
CNOT6L	0.176213	0.23315	0.232167	0.123279	0.141617	0.25321	2.40331	0.141217	0.0931713	0.118774	0.000224302	0.0626073	0.10974	0.0764836	0.21579	0.000224302	0.000224302	0.000224302	0.000224302	0.000224302	0.000224302	0.000224302	0.000224302	0.000224302	0.000224302	0.000224302	0.000224302	0.000224302	0.000224302	0.000224302
CNOT7	0.969832	2.20001	1.84501	2.23387	1.20519	2.56229	1.65093	2.26006	1.55357	0.495446	0.988379	2.12646	1.23703	2.30556	1.6536	0.682556	0.573166	0.840455	0.928846	0.659867	0.656995	1.05487	1.00623	0.917212	1.5019	0.814285	0.000224302	1.9426	0.685134	1.33092
CNOT8	0.204499	0.563411	0.568004	0.540756	0.288251	0.38285	0.567119	0.356809	0.223955	0.724553	0.25768	0.257008	0.443085	0.216316	0.480127	0.437304	0.0910123	0.000224302	0.000224302	0.000224302	0.000224302	0.000224302	0.28603	0.912331	0.232542	0.000224302	0.000224302	0.168401	0.359021	0.400471
CNP	7.56706	8.0451	7.71836	7.23905	5.30045	5.3614	6.29867	6.75445	7.98638	7.91694	6.24069	7.27023	5.97145	9.14349	4.56139	7.36171	7.78841	4.33011	7.20828	6.44959	5.31024	5.7186	5.98993	6.08315	5.21897	6.74513	7.50861	7.55864	7.23182	5.78002
CNPY2	36.4317	24.6579	30.5125	24.9347	20.6984	18.4605	21.3282	31.9265	25.2204	26.4102	31.3491	26.9093	29.9572	35.7667	29.0081	47.2693	28.7195	44.6977	9.57211	51.9914	32.1499	30.1923	21.4066	26.518	34.7567	18.3139	12.8467	30.9682	28.9799	32.4555
CNPY3	1.13477	1.9749	1.61072	1.95509	1.7958	1.02833	2.12739	1.66742	0.756697	2.01561	1.15221	3.23904	1.90485	2.26245	2.40116	1.98796	1.51852	0.000224302	0.000224302	2.47628	0.690071	0.978632	0.924716	0.928287	1.70106	1.4214	1.70022	0.925976	1.78177	0.590486
CNPY4	1.90785	3.7208	2.96365	2.90372	3.52941	3.01135	2.54134	0.623393	0.496511	2.54335	1.32078	1.58399	3.43275	3.27146	3.49267	1.96759	2.82518	4.83186	2.85	3.20819	3.1333	3.77587	1.92608	2.54104	2.29589	1.32329	1.08643	3.59894	0.405405	2.16015
CNRIP1	0.000224302	0.000224302	0.000224302	0.408729	0.000224302	0.000224302	0.000224302	0.000224302	0.000224302	0.000224302	0.000224302	0.530367	0.000224302	0.000224302	0.000224302	0.000224302	0.000224302	0.000224302	0.000224302	0.000224302	0.000224302	0.000224302	0.000224302	0.000224302	0.000224302	0.000224302	0.000224302	0.000224302	0.000224302	0.000224302
CNTN1	0.176832	0.12768	0.255262	0.192946	0.0632958	0.206806	0.42879	0.411025	0.235902	0.270224	0.000224302	0.170045	0.204787	0.287358	0.377965	0.173117	0.0396657	0.126487	0.000224302	0.303959	0.0302739	0.2999	0.125705	0.000224302	0.0768243	0.000224302	0.000224302	0.131395	0.18683	0.106429
CNTNAP1	0.0385442	0.0754709	0.000224302	0.0794335	0.000224302	0.0365475	0.138248	0.203468	0.0257644	0.000224302	0.000224302	0.0330885	0.000224302	0.0506576	0.0541615	0.000224302	0.0361789	0.000224302	0.000224302	0.000224302	0.000224302	0.0332642	0.0271487	0.000224302	0.0328447	0.000224302	0.000224302	0.000224302	0.109516	0.000224302
CNTROB	0.000224302	0.000224302	0.0620988	0.035787	0.000224302	0.000224302	0.000224302	0.000224302	0.000224302	0.000224302	0.000224302	0.000224302	0.000224302	0.000224302	0.000224302	0.000224302	0.000224302	0.000224302	0.000224302	0.000224302	0.000224302	0.000224302	0.000224302	0.000224302	0.000224302	0.000224302	0.000224302	0.000224302	0.000224302	0.000224302
COA1	0.316668	1.86423	102.382	0.000224302	0.000224302	0.457274	1.24753	1.11226	0.262304	0.486141	0.000224302	88.8341	1.83114	1.04216	0.334651	0.000224302	0.995075	0.000224302	0.000224302	1.08612	1.54278	1.46671	0.000224302	0.000224302	0.913391	0.000224302	0.000224302	0.000224302	0.375576	0.362428
COASY	6.32896	8.1657	5.44331	9.74813	6.15085	4.14963	7.73064	5.9982	3.48507	6.42549	4.64851	4.86013	8.21759	5.29467	7.31836	6.26852	4.16831	8.22046	8.91882	4.80968	3.6953	5.26648	3.89177	4.52974	5.35898	3.16974	3.96586	3.83612	4.22135	3.83994
COBRA1	3.94438	4.26897	3.20641	4.43533	2.96899	4.03887	3.62059	4.17816	3.6591	4.03734	2.83806	4.35999	3.73235	4.80884	5.50034	3.26837	3.47055	2.47125	2.28043	4.41438	1.87854	3.58049	2.53727	2.60784	2.66253	3.5137	1.12098	2.08104	2.31192	3.04367
COG1	0.485946	1.43978	0.525103	2.43995	0.21774	0.740928	0.653163	0.486336	0.299957	0.665264	0.10861	0.782084	1.00818	0.422314	1.42139	0.807067	0.827139	0.0835086	0.000224302	0.000224302	0.0845871	0.156919	0.394785	0.106016	0.564599	0.103151	0.000224302	0.22097	0.000224302	0.0217401
COG2	0.453335	1.35284	0.843702	0.990713	0.717861	1.14853	1.56742	1.30489	0.804806	1.0553	0.258086	1.53781	1.31015	0.80793	1.27616	0.456971	0.285027	0.180031	0.473576	0.0745044	0.323761	0.580707	0.417371	0.723326	0.662013	0.541187	0.000224302	0.398629	0.497534	0.117802
COG3	0.549395	1.45111	0.6699	0.797398	0.626101	1.34613	1.38525	1.77296	0.720399	1.05292	0.610528	1.48646	1.4169	0.899635	1.27023	0.312499	0.38395	0.000224302	0.000224302	0.314672	0.880304	1.11807	0.710487	0.268822	0.413523	0.000224302	0.145674	0.526135	0.324022	0.540016
COG4	0.704184	0.937821	0.64678	0.666085	0.697152	1.2208	0.641858	0.808617	0.896601	0.96436	0.972737	0.980932	0.903877	0.403232	1.30151	0.971737	0.988411	0.000224302	0.000224302	0.529689	0.37871	0.566503	0.58532	0.0991487	0.410723	0.186214	0.313852	0.351076	0.882463	0.542996
COG5	1.21713	1.51043	0.883456	2.01921	0.429582	1.51581	0.545323	1.10943	5.07187	1.47934	0.859635	1.71219	0.838256	1.45145	0.598487	0.593435	0.714384	0.428057	0.313176	0.821675	0.69353	0.631297	0.962193	0.482134	0.55843	0.312152	0.150722	0.576034	0.682113	0.565968
COG6	0.910852	1.01708	1.75227	1.46724	0.709654	1.47333	1.96139	1.29654	0.429999	1.27848	0.880101	1.04425	1.34582	0.523776	1.06645	0.38949	1.03813	0.73972	0.455865	1.03804	0.330014	1.50061	0.873871	0.767316	0.456619	0.908009	0.671889	0.9144	1.37541	0.482488
COG7	1.09557	1.71894	1.12962	0.988067	0.570389	0.534309	3.38393	0.930501	0.816956	1.06327	0.463012	1.30989	1.10544	0.456758	1.19884	0.823525	0.440217	0.379831	0.121317	0.646526	0.188892	0.631031	0.538344	0.000224302	0.410154	0.130364	0.244677	0.291674	2.04038	0.572294
COG8	0.646503	1.01563	0.306448	0.534451	0.952659	0.958428	0.58135	0.80325	0.23497	0.120665	0.605131	0.934597	0.634476	0.994343	0.48529	0.000224302	0.761678	0.799867	0.000224302	0.116029	0.819208	0.751907	0.54543	0.000224302	0.712241	0.000224302	0.000224302	0.905406	0.107773	0.904384
COIL	3.16418	4.34911	4.15872	4.43163	4.08625	4.19456	5.28037	4.92238	4.17646	4.89807	4.04193	4.04246	4.45787	3.20939	3.7179	1.94271	1.91698	2.03792	2.97465	3.03062	3.6796	5.96688	3.82199	2.07424	3.8294	2.82179	0.000224302	4.50327	4.11301	2.88368
COL14A1	0.10234	0.168366	0.0646998	0.0904777	0.000224302	0.165147	0.189701	0.247599	0.0456621	0.123063	0.0734615	0.238498	0.281331	0.0429399	0.316709	0.062061	0.0250882	0.0502426	0.0901022	0.401293	0.0846376	0.091037	0.000224302	0.000224302	0.000224302	0.000224302	0.0777227	0.126029	0.045025	0.000224302
COL18A1	0.136095	0.187998	0.346806	0.181742	0.000224302	0.120013	0.210013	0.283404	0.0635636	0.0788223	0.000224302	0.219823	0.0556756	0.130519	0.241721	0.0447167	0.0899986	0.000224302	0.000224302	0.000224302	0.0928201	0.0736636	0.0953323	0.000224302	0.000224302	0.000224302	0.000224302	0.267076	0.128078	0.000224302
COL1A1	0.000224302	0.0615898	0.000224302	0.000224302	1.70021	0.053352	0.000224302	0.000224302	0.106921	0.000224302	0.000224302	0.327716	0.0708181	0.000224302	0.070279	0.000224302	0.143724	0.000224302	0.000224302	0.000224302	0.000224302	0.000224302	0.000224302	0.000224302	0.000224302	0.000224302	0.000224302	0.0833275	0.000224302	0.000224302
COL1A2	0.000224302	0.0569494	0.000224302	0.000224302	0.993142	0.0560197	0.000224302	0.000224302	0.0963198	0.000224302	0.000224302	0.241942	0.000224302	0.000224302	0.000224302	0.000224302	0.000224302	0.000224302	0.000224302	0.000224302	0.000224302	0.000224302	0.000224302	0.000224302	0.000224302	0.000224302	0.000224302	0.000224302	0.000224302	0.000224302
COL4A1	0.123143	0.000224302	0.000224302	0.000224302	0.000224302	0.000224302	0.000224302	0.000224302	0.000224302	0.000224302	0.000224302	0.000224302	0.000224302	0.000224302	0.000224302	0.000224302	0.000224302	0.000224302	0.000224302	0.000224302	0.000224302	0.000224302	0.000224302	0.000224302	0.000224302	0.000224302	0.000224302	0.000224302	0.000224302	0.000224302
COL4A2	0.000224302	0.167892	0.105938	0.305379	0.0678122	0.0621542	0.245155	0.150658	0.000224302	0.121529	0.000224302	0.217514	0.0712697	0.129493	0.0715766	0.000224302	0.000224302	0.100881	0.113554	0.000224302	0.102461	0.149139	0.107762	0.0916242	0.0921638	0.000224302	0.000224302	0.0751738	0.174062	0.000224302
COL4A3BP	0.934539	1.06166	0.547452	1.22993	0.321133	1.81806	0.61251	0.603113	0.537351	1.12178	0.800122	1.00676	0.829757	0.749303	0.68679	0.563139	0.5227	0.000224302	0.264006	0.000224302	0.14299	0.960939	0.418328	0.000224302	0.51505	0.000224302	0.000224302	0.627635	0.000224302	0.316373
COL6A1	0.364877	0.73511	0.93504	0.534547	1.30882	0.771316	0.992569	0.229188	1.06223	0.795568	0.382986	0.948842	0.74403	0.216258	0.657929	0.0305845	0.539241	0.795233	0.281647	0.000224302	0.262143	0.000224302	0.246271	0.420842	0.302327	0.111887	1.14991	0.249009	0.16728	0.536782
COL6A2	0.000224302	0.000224302	0.000224302	0.000224302	0.998319	0.000224302	0.000224302	0.000224302	0.000224302	0.000224302	0.000224302	0.000224302	0.000224302	0.000224302	0.000224302	0.000224302	0.0608134	0.000224302	0.000224302	0.000224302	0.0836344	0.000224302	0.000224302	0.000224302	0.000224302	0.000224302	0.000224302	0.106897	0.000224302	0.0703291
COL6A3	0.000224302	0.000224302	0.000224302	0.000224302	1.12365	0.000224302	0.0183249	0.000224302	0.000224302	0.000224302	0.000224302	0.000224302	0.000224302	0.000224302	0.000224302	0.000224302	0.000224302	0.000224302	0.000224302	0.000224302	0.000224302	0.102044	0.000224302	0.000224302	0.000224302	0.000224302	0.000224302	0.0203098	0.000224302	0.000224302
COLGALT1	6.10054	5.56971	5.37421	6.88183	5.49928	6.71119	5.12464	7.32418	6.29824	5.81969	5.04566	5.95627	5.81462	4.67607	2.89418	6.15105	4.69465	6.00412	4.73927	5.08172	3.81078	6.55482	5.80189	5.61634	5.08268	4.57674	4.7592	5.3904	4.5025	5.36923
COMMD1	0.742813	1.45909	2.07775	2.58787	1.04021	1.61802	3.55493	1.62169	0.000224302	2.08595	0.515098	0.689133	1.97679	0.555705	0.494348	1.16776	1.22117	1.33837	1.11669	0.000224302	0.962315	1.00053	1.37519	0.000224302	1.0103	0.000224302	0.000224302	0.000224302	0.592075	0.000224302
COMMD10	0.411584	0.915148	0.386213	1.60383	0.000224302	0.431134	1.19396	1.29536	0.000224302	0.000224302	0.000224302	0.556274	1.48028	1.13173	0.664522	0.2337	0.000224302	0.000224302	0.495695	0.000224302	0.000224302	0.799719	0.000224302	0.000224302	0.000224302	0.000224302	0.000224302	0.000224302	0.000224302	0.000224302
COMMD2	0.992244	1.97371	1.88701	2.45879	0.595092	1.70502	2.63241	7.28976	1.55866	1.90999	1.95758	2.64788	1.46249	3.61159	0.232174	0.000224302	1.84283	1.56781	1.94192	0.000224302	1.43586	2.33238	1.60701	3.02696	2.9443	3.76424	0.000224302	0.000224302	2.00632	1.66515
COMMD3	0.867183	1.0748	0.602479	0.723154	0.000224302	0.943698	1.75484	1.24688	0.417832	1.45916	1.09766	0.666545	0.000224302	0.926951	0.612127	0.279629	0.845847	1.04464	1.07502	0.720453	0.347257	1.58599	1.23207	1.16316	0.412342	0.920395	0.956289	0.643629	1.16797	0.861759
COMMD3-BMI1	0.96086	3.43388	3.13718	2.66141	1.25911	2.65189	3.68211	1.28	4.95986	3.66502	3.00404	3.42023	2.1276	2.53532	3.5272	1.51777	3.2931	0.97139	0.610776	1.16112	3.01169	2.64913	4.04915	1.03257	0.471692	0.988805	2.86718	2.61249	1.20111	2.3167
COMMD4	1.67133	0.75664	0.255532	2.0291	0.745923	1.82628	3.45173	2.94322	0.000224302	2.59778	1.80367	0.948529	2.11769	2.4116	0.998347	0.378626	0.450575	1.8849	2.5077	0.000224302	2.10156	0.347313	0.950324	2.56069	2.75441	1.47338	0.000224302	2.49537	1.34241	0.951143
COMMD5	0.513697	1.0158	1.48947	0.525309	0.691781	0.828055	1.20972	2.1148	0.610997	0.000224302	0.000224302	1.03901	0.499251	0.000224302	0.000224302	0.205821	0.724301	0.263392	0.000224302	0.445987	0.628203	0.000224302	0.984931	1.89162	0.983722	0.361041	0.000224302	1.09714	0.4481	0.866707
COMMD6	0.730445	1.40127	0.907347	0.894467	1.77291	0.778697	1.32876	1.22919	1.41199	1.60917	1.00541	0.43427	0.000224302	0.611616	0.000224302	0.896159	0.799357	1.23703	0.000224302	0.000224302	0.000224302	0.362294	1.10814	0.89237	0.760062	0.000224302	0.000224302	0.000224302	1.96783	0.000224302
COMMD7	0.000224302	0.179379	0.628579	0.621997	0.000224302	0.000224302	0.978837	0.162478	0.000224302	0.246322	0.000224302	0.514893	0.000224302	0.131287	0.000224302	0.208059	0.000224302	0.521217	0.000224302	0.000224302	0.000224302	0.000224302	0.000224302	0.000224302	0.000224302	0.000224302	0.000224302	0.601883	0.000224302	0.153525
COMMD8	2.0662	5.97884	1.69049	3.73544	1.18941	2.35689	4.94636	3.40433	1.29425	1.59764	3.52609	3.31449	1.89265	3.41473	4.85953	0.947123	1.01591	0.702872	0.000224302	1.58532	0.696191	3.81388	1.12314	2.6844	0.98766	2.30658	0.000224302	0.714372	2.1218	1.23721
COMMD9	1.55838	3.53538	3.91415	0.959259	1.31728	2.59745	6.74045	1.78308	0.782454	4.60474	1.95679	4.68434	3.0086	2.85619	3.55627	2.4449	3.64579	1.60536	1.47962	3.22571	4.5508	4.02371	3.55678	4.6308	1.47057	2.61209	0.770604	1.12612	1.48621	2.69412
COMT	49.8481	60.6395	56.1003	53.7657	56.4358	39.0525	71.5269	74.7258	43.5252	58.7942	47.0965	41.5376	58.2267	52.277	53.636	28.8347	47.8839	46.0783	73.8675	43.944	28.4831	72.3655	42.474	52.337	51.3956	48.5783	24.1859	49.6179	46.3116	29.1124
COMTD1	0.366736	0.809623	0.918612	0.423413	0.476233	0.648894	0.652263	0.563737	0.600016	0.787831	0.459048	0.742293	0.395798	0.15835	0.177872	0.000224302	0.472315	0.000224302	0.000224302	0.370616	0.000224302	0.27705	0.546408	0.000224302	0.387053	0.000224302	0.000224302	0.000224302	0.261018	0.000224302
COPA	15.8114	19.0781	19.2362	15.0419	17.4259	17.7021	20.4603	18.848	17.7744	18.8105	16.8402	18.173	16.8354	18.7606	17.5965	15.7919	15.5778	11.9878	16.5695	11.3985	14.9608	15.424	17.3242	14.8526	15.2323	16.4165	14.9997	15.0907	15.633	14.3605
COPB1	17.9966	18.4632	16.0417	18.9668	18.9752	19.7757	18.519	25.8406	17.9286	16.7478	13.5114	19.8785	20.6041	17.0765	19.1372	17.6291	15.4315	9.97373	12.8163	14.3067	13.8573	21.218	18.7989	16.3203	16.3699	16.3253	12.4687	16.1925	14.4936	13.2957
COPB2	11.456	17.376	14.1921	14.2755	12.481	13.5142	13.3997	15.8807	13.2846	13.2679	16.7175	13.1232	15.2129	16.233	15.7209	11.7654	13.7043	13.9101	12.908	12.4925	16.142	17.4772	13.6561	13.9644	15.0199	12.9587	12.2176	15.0524	15.1906	15.3851
COPE	15.7351	19.5376	18.7185	19.9525	20.1214	19.5331	19.9079	16.9958	16.3123	18.8267	13.9797	27.1238	17.8971	16.8265	17.5407	9.11881	14.6819	12.3243	11.2694	9.86557	9.72533	21.0068	14.0058	16.5687	13.0668	15.3453	14.2806	12.6903	12.1255	12.4896
COPG1	8.84245	10.7561	9.64069	10.3474	10.019	11.7319	13.9016	13.9358	9.61961	11.0909	8.17508	11.5547	11.3061	8.29915	12.3395	8.88563	8.14653	5.91751	7.49653	7.40064	10.0694	9.78921	10.3893	8.56265	8.15539	8.60371	2.68568	9.84948	9.5458	7.38662
COPG2	2.0699	3.92973	4.03451	3.95868	2.76244	5.33845	4.55454	3.27851	3.68198	4.44136	3.55212	5.11332	4.52083	3.13725	4.40697	2.90585	4.27711	2.48851	1.58683	1.49946	3.27885	3.49313	2.90464	1.93614	2.99593	3.50314	2.03122	2.87919	3.53938	2.8581
COPS2	10.9426	15.0784	13.2942	11.7113	3.90559	11.2152	10.879	9.82441	12.5431	12.5484	13.0483	13.6249	11.6069	11.4022	12.0791	7.92758	13.3563	6.43876	8.80336	7.31273	10.9544	9.81878	15.3799	9.94647	10.9647	6.51451	7.24558	8.50247	15.1093	14.6793
COPS3	16.8027	14.8886	12.4754	13.9632	15.5979	14.3573	18.1679	13.2915	11.2244	14.0312	14.1557	15.2106	14.5681	12.832	15.8058	12.1143	10.3348	4.60144	7.57332	13.7878	9.34667	16.5516	9.7217	9.64455	10.5106	10.4025	2.26589	11.6202	11.7785	10.6752
COPS4	16.1331	19.8169	15.8465	19.1766	17.2227	22.4539	14.3411	12.5756	17.6439	18.8693	21.4116	16.239	22.7316	18.5206	19.7046	17.8372	25.6141	18.5633	15.9021	17.9901	23.7396	20.6607	16.8572	15.6041	23.5211	11.5556	5.80865	18.1887	15.3109	21.137
COPS5	14.6211	10.5983	10.1901	10.2169	10.2264	10.9906	13.9081	14.7048	7.87606	10.2944	9.15159	10.4918	10.3826	10.0786	11.4563	10.8992	8.52291	10.2684	6.26946	9.95656	9.90122	12.0367	8.82131	9.72277	8.15977	7.01808	9.24425	8.87965	11.0892	6.80854
COPS6	18.3278	18.6757	21.3324	22.3697	17.6379	17.5865	21.8363	19.9712	17.0559	18.671	19.5159	20.6299	23.9128	18.4028	17.5511	23.1188	17.9032	15.2099	13.2401	12.0194	12.1072	18.0774	17.7141	15.8763	13.0491	12.9494	17.3164	16.0015	20.2548	17.1365
COPS7A	2.10421	2.16129	2.54902	4.27561	2.26969	1.73863	2.48681	2.29614	1.22804	1.77221	0.997979	2.42944	3.74141	1.7088	2.6793	3.55867	1.4369	0.000224302	0.781479	2.22379	1.23161	2.11444	1.02443	1.19004	2.17072	0.000224302	0.000224302	1.82473	0.957601	1.44212
COPS7B	6.78304	31.7285	6.40011	7.99877	17.4215	13.0031	11.7562	8.58632	7.12079	8.50786	10.3373	31.1225	10.1419	31.5938	8.79452	20.073	9.86986	2.90864	3.1469	3.97359	29.7896	26.7647	9.08847	10.1367	19.5804	7.26889	7.76102	35.9229	7.50513	36.2428
COPS8	19.032	23.4833	21.0948	13.2492	15.8936	23.6226	28.2939	26.4068	20.5773	22.0944	17.3656	23.8224	13.5268	21.554	19.7232	28.8126	24.3936	10.1259	19.1507	21.1436	17.9975	25.6978	23.425	13.6615	21.381	26.3407	24.2683	24.2713	22.4802	20.4259
COPZ1	9.4338	20.01	39.672	19.2529	12.5377	42.9588	43.901	38.4121	38.2195	39.4648	29.675	41.8045	21.7149	28.4843	38.6116	17.8825	38.4814	30.2053	32.437	18.2336	14.4345	30.7435	34.281	22.7707	21.4731	23.7316	13.1441	25.5891	40.3807	35.36
COQ3	0.429636	1.45229	2.09625	1.27701	0.000224302	1.89033	1.66249	1.58097	1.01895	1.56754	1.81401	1.05153	4.50261	1.15173	1.01599	0.345327	0.868872	0.000224302	0.711121	0.405197	0.515457	1.83699	1.2454	0.303832	0.319697	0.29298	1.78256	1.20203	1.9026	0.546286
COQ5	1.56005	1.61474	0.533773	2.20157	0.543704	1.2711	0.921313	1.48698	1.24719	1.2402	0.591112	2.34553	2.55751	1.41453	1.12306	1.1887	1.32728	1.60076	0.365362	0.952468	1.2877	0.878073	1.19518	0.959981	2.05246	0.900128	1.42475	1.91974	1.38197	1.21938
COQ6	4.58101	3.16238	2.26785	2.82506	313.037	3.17102	3.57891	1.77422	4.12359	2.99453	2.06825	6.65371	218.547	3.81894	204.651	272.263	2.79206	1.14358	413.764	1.76886	3.07981	2.31482	4.80846	1.7288	2.17588	7.78488	7.18747	3.07257	2.68968	284.91
COQ7	0.000224302	0.605068	0.410066	0.739185	0.000224302	0.909843	1.20599	0.000224302	0.000224302	0.227908	0.000224302	0.393688	0.46763	0.737204	0.000224302	0.000224302	0.682467	0.000224302	0.000224302	0.000224302	1.12107	0.000224302	0.000224302	0.400662	0.000224302	0.000224302	0.000224302	0.387132	0.000224302	0.000224302
COQ9	3.92734	6.75353	8.16548	9.10534	4.32143	2.83126	8.38325	7.52513	7.91842	7.97816	10.1243	9.80932	9.09215	5.24394	7.45708	4.15458	7.3215	5.00604	7.26426	5.56616	3.71632	4.22999	6.76272	2.24188	3.85281	7.05651	3.01138	3.28238	6.87399	10.0187
CORO1A	0.0947145	0.451576	0.146481	0.193816	0.122039	0.317713	0.192956	0.000224302	0.000224302	0.324728	0.000224302	0.296972	0.495302	0.182088	0.286918	0.432976	0.110277	0.835277	0.000224302	0.000224302	0.255821	0.0974053	0.000224302	0.000224302	0.000224302	0.000224302	0.000224302	0.000224302	0.000224302	0.289465
CORO1B	8.61487	5.93462	5.03613	5.75608	5.80854	6.57927	8.32615	3.86674	3.28951	5.60534	4.20432	7.59316	8.28071	6.38314	6.86173	3.55013	4.3287	2.25738	1.8956	3.44642	3.76262	6.08958	4.91302	3.53012	3.57455	1.53372	3.83478	2.9793	5.81067	4.10734
CORO1C	14.0444	22.506	18.8624	18.1086	21.5375	20.1337	22.1817	25.0949	18.3286	20.9298	16.8975	22.5169	15.0909	18.318	20.5349	19.3529	19.8497	16.3134	16.7382	18.7318	18.3437	15.841	17.4859	22.1591	17.9012	23.19	23.5336	18.9937	21.6165	17.3772
CORO7-PAM16	3.33492	3.96155	2.75287	4.00195	2.34184	4.4505	3.76604	2.78408	3.85449	3.66641	3.00858	3.87215	3.59043	3.33268	4.22511	1.59441	2.14869	1.57008	2.79646	2.02743	3.40445	3.58071	3.32723	2.64795	1.74567	0.649355	1.09299	3.47087	1.70059	2.33279
COTL1	32.4592	9.48855	18.0313	18.1551	18.5277	16.7735	21.5794	23.263	18.6522	21.6873	20.7396	14.9226	23.1875	10.4278	20.85	25.1315	12.3845	4.59121	10.6445	3.60226	14.8152	19.5955	16.4762	14.3655	17.0537	12.555	5.77535	12.6076	6.82374	5.69539
COX1	35.9336	23.3646	11.401	24.2589	23.5313	29.163	25.5447	31.3529	9.03312	16.4399	7.69339	33.6106	43.0672	22.83	31.3662	17.9774	15.8492	7.27352	2.67351	24.57	10.2394	52.0269	5.50386	10.2934	36.6271	6.46714	6.45648	47.1523	6.65441	5.64365
COX11	0.000224302	0.967581	0.973073	1.68309	0.000224302	1.88544	0.633607	0.573415	2.69099	1.03754	1.59475	0.506041	1.31574	0.294729	1.97604	0.437745	0.000224302	1.48097	0.000224302	0.000224302	0.000224302	1.18286	2.01529	0.861208	0.000224302	0.594727	0.955852	1.94434	1.7423	1.32296
COX15	2.1763	3.76006	3.30968	2.55902	0.890283	3.43828	2.70463	2.86606	2.01926	2.33408	0.73132	3.73048	2.76806	1.69012	2.9872	2.27744	0.268326	0.700794	0.642169	0.399264	0.654174	3.0159	1.34294	0.712939	0.688396	1.32527	0.000224302	1.57469	1.58267	0.601592
COX17	13.0661	19.6206	26.4202	0.000224302	12.1808	18.5712	21.4338	20.9704	36.5283	6.10437	32.4859	19.5764	20.3288	22.2193	17.0593	12.994	5.43155	0.000224302	2.35961	13.9151	18.9315	24.2352	35.8439	24.9424	18.1788	18.4129	6.38776	25.9997	38.2053	21.4629
COX19	0.826636	1.95494	1.50642	0.974122	0.000224302	1.35646	2.37819	2.19363	2.05196	2.67365	1.55251	1.83382	1.58882	0.000224302	2.58325	0.95469	0.907474	0.000224302	0.000224302	0.000224302	0.000224302	1.85382	4.55869	0.000224302	0.722019	1.99632	0.000224302	1.06584	1.01598	2.9641
COX2	115.168	110.152	101.943	99.6601	113.69	97.031	110.609	76.6335	78.6894	85.5133	76.313	123.202	89.5066	108.493	88.8057	28.2058	72.4642	89.6447	92.506	91.761	77.2348	109.206	86.4654	76.2873	105.283	92.1132	33.1627	92.3903	63.5177	56.6952
COX20	2.33358	3.40109	3.37994	1.5931	0.000224302	3.05823	2.61656	0.000224302	1.42856	1.54552	2.40462	1.37047	1.54967	0.965302	2.53616	2.05638	3.37399	0.000224302	1.6451	0.999621	1.3725	0.000224302	1.69922	1.48851	2.06904	3.08619	0.996337	0.000224302	3.0613	0.000224302
COX3	0.000224302	1.60212	1.54367	1.33017	0.000224302	2.55293	0.000224302	0.000224302	0.000224302	1.09076	0.000224302	1.01615	1.36641	0.000224302	1.34767	0.000224302	0.000224302	0.000224302	0.000224302	0.000224302	0.000224302	0.000224302	0.000224302	0.000224302	0.000224302	0.000224302	0.000224302	0.000224302	0.000224302	0.000224302
COX4I1	75.1118	43.3962	35.8816	46.9838	31.3174	52.6838	22.8783	37.0724	57.6309	43.5154	60.5966	45.8775	45.6014	94.9568	52.2208	55.0273	50.4955	119.485	40.0893	113.444	61.2104	45.1028	40.9719	37.4037	106.67	25.9583	60.5212	84.6043	65.2284	58.8799
COX5A	53.9565	35.6558	29.5594	46.5499	65.2208	32.6233	31.0544	37.9828	23.3937	29.5337	27.9962	37.7228	41.6565	33.8297	34.129	46.4214	32.8968	49.2838	26.137	62.1443	27.722	32.1639	24.0945	18.659	43.1046	28.1892	21.7205	33.6137	25.8181	25.7262
COX5B	81.2921	75.7438	65.8006	93.4455	88.8493	64.0846	72.349	74.0837	67.3883	67.8824	87.5014	76.6486	100.394	86.2059	82.2138	81.4222	103.346	114.576	87.7984	93.2888	110.792	79.7474	73.9073	86.928	107.492	101.439	86.026	79.9115	71.4962	90.6465
COX6A1	42.5978	33.6808	48.4013	53.5309	41.6611	5.58992	37.4335	38.808	48.6208	75.7541	44.0994	23.1517	59.6086	31.3539	55.9662	40.8892	19.1508	3.2662	17.66	3.45994	40.4175	26.5002	57.3842	35.5953	24.2343	31.3752	22.7989	10.2398	17.9618	39.9655
COX6B1	44.4768	61.8541	60.2106	53.463	62.7505	37.3117	69.8697	73.4231	46.6704	54.5395	62.4857	64.0623	66.8969	49.2408	66.122	74.9096	47.6892	56.123	61.2507	52.9289	61.41	65.1703	51.804	64.9363	47.9654	65.6731	55.8616	44.4872	61.5252	54.3615
COX6C	48.3135	11.808	10.2552	12.4697	30.7749	14.979	9.3416	7.9522	12.7531	12.5461	11.9519	12.5557	25.6429	15.7186	15.757	29.607	9.67073	8.36332	0.000224302	48.1859	9.99249	10.9119	9.94582	0.000224302	9.46205	4.53791	0.000224302	8.78833	12.6144	7.89329
COX7A2	17.9203	61.4798	63.531	48.159	26.4874	17.96	68.6321	64.3766	63.4264	56.2125	54.5403	42.757	59.174	54.0445	64.9859	59.685	22.9423	51.1949	38.9725	77.1202	27.2404	22.8704	66.0055	89.6093	53.8063	34.2684	74.6738	53.6772	76.0475	21.7356
COX7A2L	1.42576	5.29649	3.92135	4.80482	4.35778	7.52208	7.66626	7.52772	1.96435	5.06849	8.05519	4.7075	2.79882	9.75806	10.3392	0.000224302	8.25553	3.13264	2.69385	2.42878	2.16798	7.77247	5.60538	4.32231	2.76557	3.88759	0.000224302	4.43288	4.65353	5.97993
COX7C	12.9172	18.7049	18.707	14.5591	7.30749	17.5043	16.3651	12.1807	18.7827	17.7163	17.8879	13.2907	16.2237	21.1933	15.2139	12.8223	17.3983	16.6065	17.8312	15.3232	23.6542	14.1014	20.4427	17.6077	17.1725	21.3707	34.4554	16.7967	26.7661	23.0276
CPD	2.67721	0.98033	1.55382	1.06442	0.748567	1.22943	0.900431	0.719484	0.906565	0.888514	0.776862	1.31334	1.28176	1.0682	1.19523	0.469778	0.657515	2.99608	0.359224	0.929383	0.553004	0.648302	0.624079	0.405543	0.545304	0.48687	1.06781	0.725381	0.839854	0.622117
CPE	0.0885377	0.37112	0.514403	0.311362	0.000224302	0.305481	0.23906	0.633052	0.000224302	0.0862582	0.000224302	0.000224302	0.290693	0.512238	0.351465	0.000224302	0.000224302	0.000224302	0.000224302	0.451858	0.321126	0.297144	0.243271	0.000224302	0.000224302	0.000224302	0.302106	0.000224302	0.000224302	0.000224302
CPNE1	20.239	31.8752	35.527	29.7929	27.8833	28.1547	28.2139	26.6621	29.3247	36.204	22.0339	40.1726	25.3862	20.9864	22.7674	24.3115	22.049	17.0031	24.0717	17.1891	20.0228	20.9603	25.5292	30.0469	23.9477	18.9313	19.4744	19.2086	24.8514	20.6531
CPNE2	0.419353	0.365996	1.03552	0.482472	0.000224302	1.16351	0.932533	1.58889	0.768864	0.650667	0.340358	1.07877	0.622047	0.104489	0.966394	0.202244	0.34286	0.345731	0.678754	0.000224302	0.171851	0.536117	0.921282	0.628745	0.188954	0.420129	0.000224302	0.150199	0.399073	0.000224302
CPNE3	28.4486	33.766	31.9704	29.9645	31.0916	31.3888	29.5914	29.8004	34.7456	33.5048	32.3235	33.9988	26.4029	29.2042	30.9627	26.384	27.1477	23.8631	27.5482	24.3038	32.0514	28.034	35.7048	33.8526	26.6866	28.0401	30.9766	25.5598	30.2354	31.283
CPNE8	0.000224302	0.440995	0.161265	0.369241	0.000224302	0.0784166	0.296699	0.0760192	0.0964283	0.186491	0.000224302	0.211957	0.146808	0.284814	0.330465	0.000224302	0.000224302	0.000224302	0.000224302	0.000224302	0.000224302	0.000224302	0.000224302	0.000224302	0.000224302	0.000224302	0.000224302	0.000224302	0.000224302	0.000224302
CPOX	20.0663	23.8489	26.2031	23.9263	24.1449	22.3807	26.7309	30.0428	27.0844	20.0593	26.2146	25.7783	27.9051	24.8201	23.5686	21.826	26.8506	22.0325	28.9705	18.9673	21.5262	22.5548	26.9878	21.6328	25.7175	28.9785	34.2355	25.7984	27.3362	26.7157
CPPED1	0.000224302	0.604399	0.382732	0.000224302	0.000224302	0.340784	0.672004	0.377348	0.409969	0.867217	0.520519	0.480651	0.414133	0.279498	0.219279	0.000224302	0.559817	0.000224302	0.000224302	0.000224302	0.76362	0.375764	0.523214	0.71979	0.000224302	1.11118	1.45305	0.000224302	1.67689	0.620149
CPS1	1.4571	1.63955	1.35229	1.77058	1.0846	1.77957	1.60368	1.73011	1.34846	2.66488	1.12305	1.69567	2.18149	1.33283	1.84569	1.3047	0.740922	0.667589	0.666019	0.758476	0.799809	0.907191	1.23687	0.255431	1.07853	0.357815	0.53092	1.20682	1.42658	0.73228
CPSF1	3.36126	4.90775	4.80249	4.14581	2.99928	4.33543	5.42596	5.99079	4.9058	5.25401	4.15775	4.92399	4.8716	4.5305	5.23162	3.06051	4.34717	3.6187	3.30806	3.18852	2.99652	5.93665	4.85107	3.09792	4.17176	2.74907	2.01885	2.74623	2.55697	3.46627
CPSF2	5.59856	9.08805	8.59539	5.668	5.96909	9.86749	7.52124	6.89822	8.01518	6.67524	7.80707	7.6492	7.10299	5.95249	7.13115	5.74975	6.38044	3.69796	3.71311	7.1034	8.24503	7.79403	6.90119	5.56409	6.62779	6.20896	3.92143	5.828	6.56554	6.56308
CPSF3	6.4462	8.59166	9.32702	9.55802	7.06184	8.1536	7.9359	10.5529	8.31665	8.40686	7.39487	9.10804	10.1021	9.45444	8.82417	4.13043	8.12103	6.51674	5.63646	5.64362	7.26659	9.67852	8.99456	6.69731	7.02943	4.83376	8.20087	7.08585	8.27917	6.75287
CPSF3L	0.299475	1.0105	0.608516	0.708732	0.283735	0.654542	0.647025	1.04097	0.267133	0.2613	0.222302	0.352448	0.533972	0.91478	0.444918	0.000224302	0.832819	0.714185	0.000224302	0.434614	0.000224302	0.315882	0.236076	0.000224302	0.941786	0.284699	0.000224302	1.06281	0.000224302	0.377134
CPSF4	5.29127	6.52043	6.37121	4.47668	3.29533	7.23684	7.2409	9.51929	6.97624	6.97053	4.5432	7.76794	7.4164	8.03346	7.06022	8.79671	5.15112	4.46178	8.1636	3.82881	2.59328	8.08344	7.63463	5.58318	3.95563	6.72572	5.44477	7.06101	3.57714	5.24017
CPSF6	18.0478	23.4865	29.4502	28.4151	16.2511	24.5454	30.3365	28.9455	19.569	30.3651	33.6728	18.6614	19.3976	27.6681	12.2384	12.4154	22.7937	27.1321	25.7993	16.0339	23.3868	16.6225	25.6335	30.0725	25.1553	28.445	33.5151	29.316	36.0821	20.7312
CPSF7	13.1912	11.0001	10.7523	10.4554	7.11417	13.7461	11.9937	9.47673	7.33769	10.2448	12.5363	12.3225	11.8975	13.2596	8.22196	9.72385	10.7272	4.42375	6.81675	12.0772	12.7354	7.28812	6.95379	13.1212	6.96906	18.1326	35.0027	7.76844	11.2307	13.4686
CPT1A	2.0102	1.74925	2.33516	3.40897	1.71965	2.15587	4.47375	1.37411	0.725567	1.76079	1.63196	2.34068	2.03237	3.09601	1.98488	1.26837	1.58591	0.590504	0.000224302	0.878511	1.64033	2.13287	1.46497	0.128074	1.43148	1.52549	1.74657	1.48715	1.86135	1.09918
CPT2	4.04018	4.49559	4.32107	4.53628	3.75908	5.0913	6.01405	3.20542	3.72841	4.77193	3.33504	5.51194	4.86059	4.91072	4.9372	3.63728	1.96255	2.94965	2.7459	4.0492	3.8342	3.90635	3.95068	2.85867	7.25213	2.54803	2.59096	2.39389	3.18823	3.71932
CPVL	5.1471	7.15101	6.06319	7.14262	5.95285	6.18327	5.8322	4.55268	4.29643	6.28909	5.9245	6.28398	8.12049	6.22364	5.87778	5.52452	5.05096	6.24349	2.1845	3.38709	7.199	4.88082	5.11867	5.37449	5.56133	8.45772	4.60763	5.40526	5.41915	5.62509
CRABP2	8.11301	9.71744	10.9912	7.34692	5.84434	9.30596	6.31595	7.16246	13.2345	13.2379	7.49613	8.96168	7.75735	10.5923	10.1954	5.9529	4.06112	5.00796	6.24188	10.4084	4.95633	3.831	13.6761	5.71552	8.34047	11.1685	16.6335	9.86551	13.7721	13.2901
CRADD	0.184482	0.770263	0.615966	0.000224302	0.809125	0.206749	0.000224302	0.000224302	0.178473	0.175803	0.000224302	0.297551	0.353553	0.289786	0.941882	0.000224302	0.000224302	0.000224302	0.249456	0.000224302	0.180792	0.282451	0.178083	0.000224302	0.000224302	0.000224302	0.000224302	0.000224302	0.000224302	0.159286
CRAT	1.59091	2.39093	2.30343	1.33947	2.15884	2.30399	1.52817	1.78001	1.57233	1.97629	1.66991	2.65626	1.41665	1.08356	1.51128	1.04926	1.05229	0.665831	0.000224302	0.464307	0.420035	1.93192	1.82909	0.415367	1.30793	1.54983	0.157182	1.26614	2.1703	1.72495
CRBN	0.000224302	0.74635	0.2129	0.605143	0.000224302	0.389784	0.301266	0.472217	0.224498	0.267814	0.38738	0.348394	0.626715	0.258303	0.384523	0.000224302	0.000224302	0.000224302	0.000224302	0.121163	0.250116	0.000224302	0.143404	0.000224302	0.000224302	0.000224302	0.000224302	0.132116	0.47607	0.000224302
CRCP	1.55802	2.77731	3.13834	1.41718	0.762309	1.41994	0.471626	2.63716	1.28254	2.72242	1.96986	3.16899	1.02766	1.80565	2.18837	0.599176	0.000224302	0.000224302	0.000224302	0.000224302	0.000224302	1.15432	0.989409	0.000224302	0.000224302	1.53954	0.000224302	0.000224302	0.990973	1.16652
CREB1	6.37185	5.90604	9.33062	9.21618	3.5597	7.6081	7.44159	7.02812	5.6299	6.6177	11.1634	8.63374	4.49498	9.41033	10.2011	6.20345	8.6847	3.20164	4.97182	9.03471	9.06967	6.7911	4.06546	3.6146	11.8818	6.76959	5.00768	12.3576	5.15223	9.33092
CREB5	0.000224302	0.590151	0.587438	0.746456	0.000224302	1.24408	0.84529	1.42359	0.409359	0.660721	0.000224302	1.57546	0.4167	0.455393	1.12285	0.519477	0.000224302	0.000224302	0.000224302	0.000224302	0.000224302	0.711429	0.200279	0.000224302	0.000224302	0.000224302	0.000224302	0.177259	0.307321	0.000224302
CREBBP	0.100055	0.0319086	0.000224302	0.0358478	0.000224302	0.273384	0.153659	0.0937459	0.271353	0.0313082	0.0531409	0.0860321	0.0960391	0.104113	0.12879	0.0528898	0.000224302	0.000224302	0.000224302	0.0439655	0.0985545	0.0393347	0.132559	0.000224302	0.0390094	0.000224302	2.3558	0.0820467	0.0872762	0.000224302
CREG1	1.5579	12.4746	1.80044	3.25689	0.306042	11.9004	11.1333	3.68355	7.06046	8.56932	1.91082	2.80293	9.96739	7.06841	7.82382	2.537	0.390113	0.000224302	0.000224302	0.000224302	1.63509	1.95646	1.85415	9.01725	1.40779	2.03507	0.000224302	8.27682	7.93964	1.60368
CRELD1	0.396988	0.000224302	0.550188	0.570864	0.000224302	0.20207	0.278014	0.587774	0.000224302	0.59192	0.385135	0.595392	0.345249	0.335869	0.281348	0.000224302	0.243254	0.000224302	0.382911	0.000224302	0.000224302	0.000224302	0.000224302	0.328984	0.206788	0.000224302	0.549263	0.275014	0.376534	0.168064
CRELD2	0.96024	2.11706	1.93235	1.90848	0.709902	0.913587	0.000224302	0.000224302	0.000224302	0.293169	1.89293	0.000224302	1.7892	1.8147	0.901964	2.3092	3.14034	3.92391	0.000224302	1.64811	3.15059	0.000224302	0.000224302	1.45041	1.63438	0.000224302	0.000224302	1.41185	0.594369	2.23499
CRIP2	0.000224302	0.000224302	0.000224302	0.256534	0.000224302	0.000224302	0.267794	0.17282	0.000224302	0.000224302	0.664141	0.882236	0.000224302	0.000224302	0.000224302	0.000224302	0.000224302	0.000224302	0.000224302	0.000224302	0.000224302	0.000224302	0.000224302	0.000224302	0.000224302	0.000224302	0.000224302	0.000224302	0.000224302	0.000224302
CRK	4.66847	7.83337	8.00569	5.55379	4.20659	7.11126	9.19286	8.13938	4.79193	6.12236	6.21728	7.07119	6.4067	7.27023	6.93476	5.57751	4.09304	2.39883	2.94545	3.58536	3.83686	3.75209	5.89624	6.64819	2.55337	5.58853	3.05455	3.57958	6.22426	3.6195
CRKL	18.5852	21.7003	19.5252	19.8429	20.0688	25.0142	27.5045	27.9537	28.496	29.8969	27.9962	22.2422	24.3652	28.9384	26.0814	31.877	19.484	14.1332	12.7999	19.9005	21.4903	23.5684	30.6311	21.1228	22.097	18.3594	15.4389	21.3578	23.2035	19.8127
CRLF3	1.16245	2.22568	0.936286	1.20573	0.265887	1.35671	1.85305	1.68888	2.37987	1.27571	1.20995	1.26763	1.41555	2.25412	1.14902	0.949125	0.268667	0.000224302	0.000224302	2.10879	0.303378	0.458386	1.8903	0.557379	0.644556	0.000224302	0.88319	0.709621	1.23219	0.54398
CRNKL1	1.90296	1.85722	1.30129	1.30967	1.18636	1.78722	1.56571	1.99934	0.912835	1.7443	1.03349	1.66178	2.50134	1.55735	1.96837	1.40701	0.836794	0.617605	0.513352	3.74735	16.8179	1.12652	1.5526	0.960294	0.850344	0.948271	2.22078	12.3048	0.388559	1.90645
CROCC	0.434414	0.510999	0.701216	0.467549	0.178602	0.628158	0.349884	0.211443	0.855965	0.619961	0.393279	0.483641	0.60433	0.520155	0.517615	0.000224302	0.000224302	0.000224302	0.000224302	0.000224302	0.000224302	0.000224302	0.000224302	0.000224302	0.000224302	0.000224302	0.000224302	0.000224302	0.000224302	0.000224302
CROT	0.000224302	0.383438	0.0809201	0.000224302	0.000224302	0.102353	0.000224302	0.000224302	0.000224302	0.200247	0.000224302	0.0901725	0.12189	0.000224302	0.0898196	0.158419	0.000224302	0.000224302	0.000224302	0.140654	0.000224302	0.000224302	0.000224302	0.115199	0.113578	0.146123	0.000224302	0.000224302	0.000224302	0.000224302
CRTAP	6.59312	9.27509	4.67867	7.2692	3.88714	7.25547	8.91666	7.68981	7.16451	8.46543	6.28964	10.4175	8.5643	5.52127	10.0263	3.14442	2.65134	1.88231	2.77267	1.36098	5.2541	8.19124	2.80682	3.33958	4.04576	3.54643	2.02079	4.64484	4.36221	2.21399
CRTC1	0.495753	0.000224302	0.000224302	0.515118	0.350958	0.604322	0.000224302	0.000224302	0.463162	0.554619	0.000224302	0.284394	0.480619	0.182706	0.694708	0.000224302	0.665244	0.000224302	0.252852	0.000224302	0.732087	0.284585	0.651403	0.000224302	0.000224302	0.000224302	0.000224302	0.177466	0.276833	0.311537
CRTC2	1.24156	0.427404	0.611881	0.892572	0.640917	1.50043	1.2135	1.19041	0.31326	0.595183	1.59372	0.457899	0.313188	1.05688	1.19418	0.569911	0.341414	0.626458	0.670345	0.69205	0.000224302	1.06626	0.39659	0.000224302	0.840434	0.743856	0.000224302	0.676869	0.929486	0.817165
CRTC3	0.113638	0.120971	0.107313	0.000224302	0.256851	0.508292	0.000224302	0.534335	0.000224302	0.111925	0.000224302	0.000224302	0.167439	0.291338	0.724906	0.199741	0.000224302	0.000224302	0.000224302	0.000224302	0.000224302	0.000224302	0.000224302	0.000224302	0.316197	0.000224302	0.000224302	0.000224302	0.000224302	0.000224302
CRYBG3	0.014652	0.000224302	0.000224302	0.0258846	0.000224302	0.000224302	0.000224302	0.000224302	0.000224302	0.000224302	0.0265991	0.000224302	0.000224302	0.000224302	0.000224302	0.000224302	0.000224302	0.000224302	0.000224302	0.000224302	0.000224302	0.000224302	0.000224302	0.000224302	0.000224302	0.000224302	0.000224302	0.000224302	0.000224302	0.000224302
CRYGD	1.25407	0.000224302	0.000224302	0.000224302	0.000224302	0.372401	1.24619	0.748553	0.382382	0.300837	0.615615	0.299641	0.836442	0.418751	0.000224302	0.877993	0.000224302	0.000224302	0.000224302	0.000224302	0.000224302	0.494729	0.000224302	1.18662	0.000224302	0.000224302	1.5199	0.000224302	0.000224302	0.000224302
CRYL1	0.000224302	1.39361	0.000224302	0.438193	0.000224302	0.169306	0.241487	0.000224302	0.000224302	0.145835	1.64003	0.152482	0.156687	0.000224302	0.314604	0.123627	0.000224302	0.3129	0.000224302	0.000224302	0.000224302	0.000224302	0.000224302	0.000224302	0.175927	0.000224302	0.000224302	0.000224302	0.202941	0.000224302
CRYZ	17.4151	18.2896	14.1767	10.3363	17.7555	22.1276	15.2161	20.1118	20.7467	15.371	15.3801	18.4587	14.9367	15.3838	16.0732	16.0618	17.3319	10.8443	16.2461	15.1935	17.5744	15.8899	21.2055	13.5817	12.3536	20.6077	12.5831	8.32434	18.5244	13.0159
CRYZL1	1.90094	2.66318	1.72722	1.76212	2.64449	2.11966	2.93616	2.77483	2.34123	2.75459	1.45765	3.26463	1.59534	1.02072	2.91302	2.04723	1.61329	1.371	2.74536	0.877988	1.34267	1.91474	0.921434	1.76046	2.13106	1.12667	1.32453	0.368224	1.23896	1.06083
CS	89.4754	79.5795	70.5557	98.8532	97.9427	86.5165	66.8207	62.0544	72.2449	71.0128	77.6265	68.9885	94.2428	80.2153	84.4313	102.947	74.2267	73.2625	77.8396	93.8543	93.7914	105.63	68.3315	71.9978	95.1127	55.4194	50.0087	94.3085	55.3358	77.8139
CSDA	8.89691	26.7074	28.1028	25.9478	17.4658	25.5603	22.3174	23.287	34.0983	28.5306	27.8123	22.8887	27.8026	30.4673	27.3941	72.9075	72.3879	83.1538	56.9135	60.3431	92.5966	85.2488	118.57	50.6256	91.221	69.4081	65.1146	123.259	96.9742	86.0634
CSDE1	11.0154	9.32676	8.69057	7.93918	8.72934	7.89423	9.43381	8.34503	7.85928	9.15679	7.51118	9.59095	9.51155	11.1463	10.1161	9.59901	8.48758	6.85518	7.74746	9.05684	7.62955	7.60976	10.6627	5.61384	8.9799	8.68834	6.6989	8.70836	8.21469	6.78801
CSE1L	35.3975	117.735	125.725	110.772	42.3028	45.6997	114.793	115.332	44.9453	41.629	131.687	43.1648	115.543	134.896	39.6709	132.598	142.987	174.099	186.567	36.2685	141.245	34.6446	164.222	183.37	161.34	40.0134	233.424	172.728	158.09	141.887
CSH2	0.000224302	0.000224302	1.6314	0.000224302	0.000224302	0.000224302	0.000224302	0.000224302	0.000224302	0.000224302	0.000224302	0.000224302	0.000224302	0.000224302	0.000224302	0.000224302	0.000224302	0.000224302	0.000224302	0.000224302	0.000224302	0.000224302	0.000224302	0.000224302	0.000224302	0.000224302	0.000224302	0.000224302	0.000224302	0.000224302
CSK	8.58759	10.6813	8.8677	9.28889	8.58834	8.69315	12.2074	12.7617	8.11347	8.68209	6.14588	10.2578	10.6791	8.82004	12.2209	8.36686	8.91274	8.0562	10.1037	9.18656	9.27137	11.4792	9.87713	10.0995	9.36514	9.61355	7.6748	8.95219	9.85716	7.7662
CSNK1A1	3.72491	3.76017	4.26892	4.82734	3.88384	4.68325	3.98501	3.86896	4.72364	3.75553	1.64934	4.22224	5.03614	3.01353	4.72988	3.37318	1.77325	0.886507	2.46063	1.334	2.06417	2.56667	4.72368	2.09846	2.68529	1.81318	1.84648	3.81579	3.9158	2.99784
CSNK1D	0.000224302	0.117497	0.0884304	0.190932	0.000224302	0.0905449	0.393805	0.437893	0.000224302	0.128044	0.000224302	0.331699	0.229697	0.000224302	0.000224302	0.000224302	0.000224302	0.000224302	0.000224302	0.000224302	0.000224302	0.000224302	0.000224302	0.000224302	0.000224302	0.000224302	0.000224302	0.000224302	0.000224302	0.000224302
CSNK1E	3.20958	5.54566	4.87455	4.03008	2.76107	5.83675	3.34682	2.89381	3.60674	5.38419	4.87133	4.37322	4.63623	3.71749	5.35301	3.82659	2.86533	2.48036	1.5987	2.7457	4.45953	3.79032	4.31805	1.91693	1.65628	1.91044	1.88752	2.48676	5.39765	4.66855
CSNK1G3	0.323198	0.554469	0.292396	0.709662	0.261651	0.395757	1.07516	0.686547	0.0834393	0.454628	0.11743	0.286296	1.18721	0.0790083	0.410023	0.603828	0.603316	0.259228	0.194143	0.208485	0.32746	0.531338	0.279465	0.154802	0.708894	0.000224302	0.000224302	0.0831808	0.769072	0.434071
CSNK2A1	52.9889	43.8439	39.7054	41.4474	38.1747	35.9754	34.8984	37.189	30.3702	35.6967	31.9724	45.1035	43.5027	26.6508	36.1197	30.9731	34.9283	33.3235	33.8025	35.6107	26.605	42.2554	33.431	36.0427	28.6554	38.9224	39.4012	28.5475	44.296	33.7742
CSNK2A2	13.9169	16.567	16.5452	15.496	15.74	16.0899	11.6594	12.9445	14.1094	13.3694	15.8544	14.7363	15.39	10.32	14.4477	16.2665	12.3317	8.64136	10.3784	10.2716	12.1612	15.5296	13.292	11.4996	12.4015	10.1792	7.44988	10.6109	11.4128	13.8344
CSNK2B	42.9326	36.0042	43.4137	36.6345	35.5474	44.964	50.0859	71.5857	46.6212	44.1472	36.4908	29.6056	47.468	55.6682	51.9174	34.7358	43.1646	38.9035	37.4177	39.2287	63.6825	38.37	41.3219	47.6721	39.5563	38.264	38.9369	46.7847	47.6913	53.0512
CSPG4	0.000224302	0.045327	0.0720329	0.000224302	0.000224302	0.0389402	0.112436	0.000224302	0.0866302	0.0269233	0.000224302	0.0667985	0.000224302	0.03609	0.036979	0.23279	0.000224302	0.000224302	0.000224302	0.000224302	0.234522	0.201079	1.57571	0.000224302	0.176809	0.000224302	0.000224302	0.0265023	0.000224302	0.000224302
CSRP2	14.6151	28.7039	57.0175	23.4806	24.9278	45.5272	31.7953	38.2067	37.8213	42.1652	40.5363	36.2154	31.8357	37.4479	35.2267	32.4629	32.4191	31.9972	34.0269	25.0987	33.7864	40.5283	21.1866	32.526	20.0376	36.1717	64.2837	33.9129	66.0126	30.6476
CSRP2BP	0.250575	0.0863987	0.000224302	0.000224302	0.000224302	0.000224302	0.000224302	0.000224302	0.000224302	0.000224302	0.000224302	0.000224302	0.0504055	0.0443725	0.000224302	0.000224302	0.000224302	0.000224302	0.000224302	0.000224302	0.000224302	0.000224302	0.000224302	0.000224302	0.000224302	0.000224302	0.000224302	0.000224302	0.000224302	0.000224302
CST3	0.970439	1.0862	3.61616	1.94603	1.25259	2.11803	1.29753	0.000224302	1.76948	2.07718	1.81138	1.07861	1.46639	0.929365	1.16663	0.655028	0.96641	2.24987	1.5311	0.000224302	1.43703	0.88812	0.878805	1.89628	1.08761	1.53702	1.95837	1.50539	2.80228	1.37754
CSTB	117.051	111.597	119.762	97.2131	114.678	114.268	136.315	125.397	100.334	109.985	138.586	93.9215	114.993	139.262	109.807	93.9321	127.063	95.6465	127.844	84.2178	98.8951	121.656	115.775	112.99	118.131	159.056	142.769	138.213	152.705	145.014
CSTF1	10.6572	17.39	18.075	15.3339	13.8921	17.4376	18.5119	19.3772	16.542	17.9354	14.0346	20.8694	15.9288	13.0404	18.6535	15.423	16.4924	9.9782	10.6697	14.2637	13.3653	14.4591	15.8077	13.959	11.9336	14.073	12.36	14.9912	17.143	16.3889
CSTF2	20.1926	20.4091	24.0619	20.9263	14.6684	19.7553	16.4379	17.6217	33.6882	25.1649	33.8137	21.6004	19.2104	18.7103	20.5	26.6007	21.8944	23.8161	19.8097	24.0432	24.4224	23.0904	33.6701	16.7192	21.9789	11.695	43.4335	20.8162	39.0476	22.7053
CSTF2T	1.22797	0.506652	0.775252	1.15768	0.0517624	0.502204	1.03379	0.563774	0.000224302	0.342704	0.918717	0.996899	1.05003	1.14322	1.13607	0.647962	0.879531	1.62517	0.000224302	0.211132	0.93033	0.255333	0.212972	0.000224302	0.519731	0.000224302	0.000224302	1.42873	0.298143	1.05397
CSTF3	5.72248	12.3344	6.30403	6.47909	6.74239	10.0636	11.9273	6.11199	10.3385	7.33742	7.81471	10.7117	10.8638	10.0312	10.3345	2.74707	9.87086	3.88876	9.59509	4.51889	11.2974	9.1606	11.5968	12.9225	9.84904	9.96803	6.10542	6.53328	5.70436	5.45358
CTAGE5	0.709307	0.573582	0.716308	0.61593	0.151363	1.0254	0.380358	0.807303	0.716434	0.312748	0.720215	0.788471	1.25024	0.732591	1.0425	0.330782	0.613975	0.74934	0.500778	0.237828	1.33232	0.700493	0.322354	0.331643	0.922535	0.198165	0.29649	1.12495	0.321059	0.965426
CTBP1	20.0043	19.2129	14.5877	19.5795	24.4792	16.4447	19.8808	18.5741	16.0915	19.2648	15.6328	24.0416	21.2438	15.4039	21.9942	19.1097	7.83779	10.6065	13.6184	9.2425	9.04944	11.7895	9.35585	11.6976	8.84843	10.4017	14.3287	10.7129	9.28731	8.52508
CTBP2	13.3962	13.5317	12.5681	12.5699	14.1686	12.2137	15.8512	13.9017	8.96178	12.5265	13.0944	15.8821	13.1116	14.2009	15.8395	17.6632	18.5156	16.6285	19.1393	14.2308	13.5473	16.3225	15.7279	18.5654	19.755	18.3349	14.5661	18.4053	19.9769	13.7121
CTBS	0.128695	0.386674	0.315015	0.224758	0.240438	0.230594	0.604488	0.671688	0.000224302	0.193259	0.186571	0.160942	0.124067	0.185206	0.359767	0.201478	0.000224302	0.000224302	0.000224302	0.358597	0.000224302	0.13534	0.000224302	0.000224302	0.000224302	0.000224302	0.000224302	0.117188	0.163042	0.000224302
CTCF	3.46742	3.94149	2.08893	3.90111	1.39529	4.03546	2.57417	2.33555	2.95246	3.06499	6.83724	1.86082	5.40217	3.38556	3.95185	3.99206	3.64057	2.42223	3.08741	5.48593	3.01329	4.82281	1.73818	2.64745	5.61821	1.61976	1.9595	3.82028	1.80785	4.78608
CTDNEP1	0.000224302	0.000224302	0.000224302	0.135472	0.000224302	0.000224302	0.000224302	0.000224302	0.000224302	0.000224302	0.000224302	0.000224302	0.000224302	0.000224302	0.464209	0.000224302	0.000224302	0.000224302	0.000224302	0.000224302	0.000224302	0.000224302	0.431436	0.000224302	0.000224302	0.000224302	0.000224302	0.362945	0.000224302	0.000224302
CTDP1	0.119163	0.374777	0.461316	0.53469	0.353244	0.609424	0.57958	0.428234	0.405343	0.443225	0.127947	0.328882	0.648601	0.692357	0.440802	0.000224302	0.000224302	0.000224302	0.000224302	0.105532	0.149943	0.000224302	0.456239	0.000224302	0.115057	0.000224302	0.161656	0.149309	0.408106	0.195655
CTDSPL2	1.2611	0.943041	0.562211	0.742606	0.000224302	1.37811	0.500602	1.48508	1.1655	1.14051	0.891922	1.03916	2.3351	1.53709	1.54256	0.895393	0.553152	0.000224302	2.21524	0.000224302	0.423042	1.76037	1.91599	0.000224302	0.837503	0.341291	0.48846	0.855702	1.11232	1.14428
CTH	12.4346	16.8302	14.5183	12.3088	14.2135	16.0736	16.151	12.4168	15.3978	17.458	13.5338	16.9677	14.3512	14.1166	16.7988	16.7449	13.0056	10.3074	12.9618	17.4224	12.1356	13.4155	13.9604	15.601	15.8636	12.8159	12.6837	13.3712	17.1703	12.7131
CTIF	0.167443	0.631269	0.203922	0.181504	0.000224302	0.307361	0.087715	0.173164	0.305549	0.144002	0.000224302	0.18209	0.275222	0.000224302	0.271953	0.000224302	0.000224302	0.000224302	0.284811	0.000224302	0.000224302	0.0544386	0.000224302	0.000224302	0.000224302	0.000224302	0.000224302	0.000224302	0.135203	0.000224302
CTNNA1	5.7705	7.23763	7.12391	6.14297	6.07512	6.87819	5.80722	5.88736	7.24364	6.4625	12.4119	7.19055	5.69202	4.69115	6.0465	4.74725	5.93199	2.36199	2.98223	3.34006	4.77698	5.80862	6.95792	5.47054	5.72868	5.1529	3.05786	5.62855	6.25912	5.13304
CTNNA2	0.717624	0.000224302	0.665931	0.723774	0.535662	0.822358	1.26475	1.64651	0.590984	0.977355	0.635412	0.696788	0.29864	0.499823	0.497418	1.04408	0.265234	0.822622	1.10826	0.646127	0.647389	0.471323	0.88437	0.324165	0.74383	0.000224302	0.526534	1.1824	0.579673	0.554046
CTNNAL1	0.376101	0.218933	0.157476	0.607146	0.603684	0.699977	0.592213	0.239088	0.20174	0.460739	0.23313	0.689775	0.590189	0.359535	0.62722	0.000224302	0.410167	1.54441	0.000224302	11.7621	0.455107	0.370741	0.210496	0.167132	0.515575	0.111697	0.000224302	0.461082	0.150744	0.17493
CTNNB1	2.47418	3.08051	3.43839	2.88227	1.57221	3.80482	2.37876	3.40174	2.49476	3.70803	2.91663	2.68584	3.07715	3.25178	2.88593	1.98101	2.669	0.724859	1.10304	1.77092	1.00835	2.01152	2.91073	1.64332	2.06744	1.79897	2.34405	2.22729	2.84324	2.31828
CTNNBIP1	0.000224302	0.000224302	0.000224302	0.000224302	0.000224302	0.000224302	0.000224302	0.000224302	0.000224302	0.000224302	0.000224302	0.000224302	0.897777	0.000224302	0.000224302	0.000224302	0.000224302	0.000224302	0.000224302	0.000224302	0.000224302	0.000224302	0.000224302	0.000224302	0.000224302	0.000224302	0.000224302	0.000224302	0.000224302	0.000224302
CTNNBL1	42.506	6.80854	9.2208	9.58222	6.3976	8.17638	13.3653	11.1815	9.86295	6.69392	9.19983	8.33553	10.2911	11.6665	7.74034	7.92876	5.10676	6.36205	4.43859	4.71961	6.18198	7.48728	8.24351	6.21549	8.28118	5.45031	6.44586	11.805	8.77641	5.85987
CTNND1	6.38043	7.03916	5.20401	7.02486	5.0033	7.92508	8.1757	7.04181	5.90662	5.88887	6.86781	7.67855	7.37014	5.47083	6.56731	6.08038	5.89445	5.23934	3.35862	5.02669	4.2996	6.41211	5.91906	5.21994	5.48783	5.56484	6.16308	6.13811	6.10169	5.75471
CTPS1	35.2986	32.5515	30.989	28.6832	33.5453	32.4134	38.083	40.6399	31.2734	32.2687	31.564	34.7557	31.2205	27.1092	33.4825	20.3781	31.1866	32.3839	33.3564	27.7807	33.028	30.1567	34.6918	40.2133	30.8934	34.2863	29.1123	29.9964	30.3226	24.166
CTPS2	3.37174	5.0977	2.76006	3.10683	4.10222	4.61929	4.9869	6.79016	3.02262	3.90047	3.70974	4.06164	3.29083	3.06828	5.06441	2.14807	2.47871	2.2803	2.11084	1.59617	2.64259	2.88986	3.51353	4.29353	1.69259	1.59673	1.95125	3.01841	3.62303	1.75782
CTR9	4.97314	4.50271	4.47791	3.3191	4.09671	4.21059	3.94104	6.20932	3.31409	4.43755	3.58436	6.01332	4.53735	2.23817	5.13988	3.02694	2.70052	2.20321	3.35321	2.81262	3.54655	4.74812	3.60113	3.48569	2.71219	3.09054	2.75559	2.19542	3.77086	4.21812
CTSA	2.0693	2.30065	2.22405	1.77725	1.09402	1.93566	2.91275	2.49875	1.93131	2.77742	1.7005	2.48814	2.54091	3.75514	2.45081	2.47417	2.7497	2.43514	0.88734	0.675328	3.44543	2.56133	3.18876	0.910986	1.58203	3.21532	2.26833	2.5593	3.41507	1.68531
CTSB	4.87901	8.0053	9.36928	5.1376	5.70499	8.20487	8.52756	7.65521	8.13296	7.8097	9.58098	7.3438	7.77904	7.44618	6.99964	6.60534	8.66443	8.45408	5.47936	8.91575	10.2908	6.64328	9.76388	7.70256	7.48489	10.0224	9.19052	6.87506	10.9057	9.04806
CTSC	5.73797	7.52789	6.37429	6.98565	5.5359	6.90187	6.94015	5.07819	5.69277	5.10423	5.67088	6.55549	7.68414	4.59157	8.26871	8.42398	3.11123	1.37535	2.24417	5.31256	3.90232	5.88931	5.21497	2.19998	5.40054	1.26928	0.000224302	5.07012	4.63407	4.54568
CTSD	16.8015	22.8933	12.5378	23.6701	21.69	23.1611	20.7172	19.5752	18.6116	19.5312	14.6338	20.28	27.817	16.0649	22.6267	17.3067	19.3358	15.4186	17.1479	22.643	17.6505	23.8795	15.6005	18.9262	18.629	25.0346	12.6662	20.1495	16.9449	11.7785
CTSL	2.77968	3.44704	3.24546	2.91231	1.18123	4.00168	4.36255	4.45331	4.17154	4.49843	0.834368	4.18405	3.34116	4.67046	4.25976	2.64417	2.21072	2.70848	2.86433	1.48514	2.56502	3.01523	3.01964	2.81768	1.54679	3.16244	0.000224302	4.7385	3.09035	2.96663
CTTN	17.7142	11.4995	9.1472	11.1132	11.4976	11.7515	9.86288	10.7877	11.872	14.2238	12.9674	11.6541	10.0453	12.504	8.43859	12.9984	10.4911	10.8299	6.76807	16.2045	11.9387	12.6133	11.2338	7.00643	11.6503	7.17105	12.1863	12.2829	12.4633	11.774
CTTNBP2NL	0.480227	0.0778979	0.404517	0.483092	0.000224302	0.38233	0.28675	0.328054	0.26388	0.202126	0.0804158	0.344473	0.14591	0.116466	0.403546	0.000224302	0.000224302	0.000224302	0.000224302	0.000224302	0.000224302	0.146778	0.000224302	0.000224302	0.000224302	0.000224302	0.000224302	0.000224302	0.116556	0.000224302
CTU1	0.249646	0.000224302	0.000224302	0.277285	0.308878	0.297123	0.429104	0.148571	0.298178	0.245757	0.000224302	0.000224302	0.25526	0.113765	0.347162	0.000224302	0.000224302	0.000224302	0.000224302	0.000224302	0.000224302	0.000224302	0.000224302	0.000224302	0.000224302	0.000224302	0.000224302	0.000224302	0.000224302	0.000224302
CTU2	0.128123	0.240506	0.496164	0.237321	0.209594	0.376161	0.516275	0.186352	0.201994	0.362063	0.0985298	0.157647	0.878713	0.133454	0.585697	0.10401	0.257526	0.000224302	0.000224302	0.000224302	0.661492	0.371385	0.000224302	0.132836	0.119056	0.120964	0.000224302	0.374324	0.166957	0.0913129
CUEDC2	0.65874	0.000224302	0.000224302	0.379742	0.000224302	0.969821	0.500445	0.000224302	0.000224302	0.474149	0.000224302	0.338384	0.000224302	0.919881	0.478464	0.789667	0.000224302	0.000224302	0.000224302	0.000224302	0.477831	0.780425	0.000224302	0.000224302	0.000224302	0.000224302	0.000224302	0.000224302	0.000224302	0.601676
CUL1	4.8628	5.8767	6.39163	5.62902	5.15834	7.10679	6.47667	4.93164	6.60411	5.87388	5.58538	6.69817	6.37383	5.25314	5.39987	27.1765	5.66361	3.73471	4.29853	4.32893	4.60934	4.32201	6.4986	3.62993	5.57577	4.3201	5.76429	4.69392	3.72323	4.6126
CUL2	4.22868	3.06768	2.96814	2.69955	3.05876	3.79913	4.37126	4.79674	1.78761	3.86669	2.9398	3.06427	3.33862	3.9313	4.3936	1.76394	2.66519	2.39506	2.68092	1.64501	2.79535	3.49358	2.72835	1.79119	2.05978	2.60794	1.24819	3.1721	2.26638	1.71669
CUL3	5.70782	3.58403	3.74923	3.78407	3.06951	4.31533	4.86942	5.25619	3.93159	3.7334	3.01383	3.671	4.17319	4.54933	3.77174	5.65024	2.0688	1.8066	2.61262	3.47962	2.94916	4.24933	4.98585	2.94853	3.73774	2.53277	2.45951	4.86305	4.3047	2.23921
CUL4A	0.197005	0.602911	0.208546	0.688779	0.224504	0.719094	0.640002	0.294766	0.449267	0.47438	0.000224302	0.313643	0.666953	0.484591	0.219186	0.677934	0.511338	0.563116	0.000224302	0.106051	0.645153	0.0686734	0.323267	0.000224302	0.451609	0.000224302	1.13685	0.37757	0.536861	0.000224302
CUL4B	12.6682	13.0366	14.6879	12.2087	13.8202	12.7801	11.7412	11.8238	12.7812	13.1492	11.8767	13.1537	12.0559	11.1207	12.186	11.3544	9.33068	10.4199	10.1608	10.9805	10.3773	12.5824	13.3391	9.63266	9.56552	11.7183	14.2275	10.0517	14.6536	10.7635
CUL5	2.5751	4.01732	3.46999	2.96785	2.45175	3.78423	3.28458	3.77903	3.21648	3.69742	2.68331	3.63774	3.85842	2.22868	3.70127	2.29445	2.49336	1.79593	2.55751	1.47229	3.04442	3.3202	3.10746	2.14586	1.99363	2.03057	2.3255	2.23551	3.01454	3.33693
CUL7	0.0400312	0.0873167	0.000224302	0.0249037	0.000224302	0.115431	0.0408064	0.0380697	0.0184726	0.0396665	0.000224302	0.0922074	0.0387105	0.000224302	0.0491022	0.000224302	0.000224302	0.000224302	0.000224302	0.000224302	0.000224302	0.000224302	0.000224302	0.000224302	0.000224302	0.000224302	0.000224302	0.000224302	0.000224302	0.000224302
CUL9	0.000224302	0.994719	1.30219	0.000224302	0.000224302	1.21266	0.347186	0.10777	1.28669	0.726893	1.71972	0.467346	1.29896	0.802441	0.875324	0.63065	0.000224302	0.000224302	0.000224302	0.0797084	1.79238	1.17273	0.000224302	0.989485	1.07665	0.281519	0.724808	1.03749	1.08543	1.82592
CUTA	52.1072	73.2543	42.7804	58.2402	61.6159	61.4421	73.4753	64.162	47.46	54.7032	51.8895	72.1317	65.9115	77.8271	58.3685	61.796	55.4858	36.8678	57.5435	45.4932	46.9103	72.0432	39.9785	58.9104	48.1514	50.8651	31.4589	49.8682	31.1358	37.584
CUTC	6.47325	8.60352	10.5898	6.24333	6.40118	10.4217	8.49758	8.03343	9.87786	8.04538	7.59022	7.88393	6.48321	7.50625	5.6215	5.8578	7.11393	7.89928	6.46063	7.53681	4.88954	8.00297	7.45964	7.50233	6.19289	6.34873	8.20837	6.89227	8.60708	6.97865
CUX1	0.992113	1.41331	1.08462	1.32931	0.953953	1.05022	0.945579	1.03209	0.706283	5.81542	0.907242	1.57351	1.17072	1.37149	1.13625	1.14764	1.07278	0.607727	0.326101	0.381006	0.953667	0.864185	0.9964	0.449846	1.32175	0.0870582	0.280495	0.721519	0.534944	0.774843
CWC15	10.8756	5.72978	3.19408	9.27626	1.30466	3.17583	10.3179	10.3886	0.000224302	9.187	8.79886	4.73271	3.77022	8.94404	6.99348	4.82203	9.33148	4.02714	0.000224302	8.56471	5.99651	5.77506	0.000224302	8.94654	7.91126	6.07578	2.82851	10.0257	5.53678	5.63634
CWC22	0.94195	0.718801	1.38337	0.751462	0.585315	1.12355	1.05143	1.29062	0.872894	0.792743	1.37127	1.22208	1.50273	1.23688	1.08482	0.327485	0.531392	1.42994	0.931334	1.65675	0.661811	1.03903	0.974801	0.594173	0.842163	0.969431	0.277071	0.462216	0.868783	0.533239
CWC25	0.000224302	0.0532982	0.000224302	0.128702	0.000224302	0.000224302	0.000224302	0.000224302	0.0991447	0.000224302	0.000224302	0.0730349	0.000224302	0.000224302	0.000224302	0.000224302	0.204832	0.470371	0.000224302	0.000224302	0.219004	0.000224302	0.000224302	0.000224302	0.000224302	0.000224302	0.000224302	0.000224302	0.000224302	0.000224302
CWC27	4.34473	8.76036	9.89553	8.19555	5.08839	5.85303	4.52428	5.64385	8.42866	5.99714	6.89026	8.91707	7.81522	6.93967	10.316	7.04726	6.6147	3.65034	4.06193	4.41807	8.07127	3.75453	7.48442	4.20874	3.21862	6.73543	7.95221	5.44632	3.47955	9.59465
CWF19L1	6.55737	3.63516	3.112	3.04532	2.69635	2.47212	2.91917	3.05757	4.26678	4.19588	4.24492	5.65728	3.15467	2.20382	3.93778	3.5572	3.42478	2.47346	2.15948	3.5082	2.07519	5.51832	3.53852	2.14817	2.47309	1.39422	2.5979	2.50025	2.6728	4.18775
CWF19L2	0.233751	0.38717	0.239643	0.375558	0.000224302	0.19254	0.220519	0.0590494	0.000224302	0.294922	0.291377	0.327528	0.271722	0.148464	0.528174	0.000224302	0.0965647	0.0931506	0.000224302	0.000224302	0.256111	0.120329	0.327071	0.0984792	0.000224302	0.171542	0.000224302	0.138291	0.253469	0.114428
CXADR	2.25458	1.32717	1.26759	1.98751	1.19743	1.76191	0.969231	2.9125	1.72627	1.06132	1.7144	0.33872	4.57726	0.799121	1.84662	1.37065	0.853636	1.14662	1.05674	1.43565	6.69209	2.25414	1.46432	0.935609	0.451631	0.663875	0.594566	1.247	1.22208	1.4135
CXorf26	13.3843	7.62734	9.01348	6.08254	4.88653	7.20998	7.84198	7.00536	7.03233	9.3799	7.25708	7.28894	9.42767	6.72125	9.45708	4.96247	5.92276	9.15526	7.29779	7.732	7.27617	9.23596	10.4732	6.86595	5.11681	6.74125	6.96443	6.27029	6.25156	6.04347
CXorf38	0.913271	0.0981592	0.358096	0.819055	0.36123	0.923597	0.785982	0.422479	0.7407	0.536851	0.300332	0.75833	1.07316	0.8913	1.15203	1.2313	0.538739	0.716678	0.505835	0.299849	1.04145	0.297388	0.666207	0.598866	0.000224302	0.454179	0.722746	0.253213	0.612406	0.408906
CXorf56	2.76979	1.46179	0.000224302	2.53626	2.49207	1.28013	2.94929	1.10768	2.49645	2.47625	1.02329	1.13105	3.80411	2.0643	3.79604	0.673429	0.792331	1.29111	1.9913	1.4726	2.17492	2.1332	3.30636	1.84034	2.0548	1.71251	1.39401	1.91837	4.0372	0.000224302
CXorf57	2.68138	3.89209	3.37275	2.82005	1.56794	3.69268	3.56064	2.91842	1.25323	2.34296	1.88919	2.71136	2.96895	2.33157	2.95744	2.08474	2.16174	0.980435	1.96328	0.829145	0.852443	2.61979	1.97406	1.62599	2.14589	1.22071	1.43606	2.07791	2.51962	2.35621
CXXC1	17.8846	1.69111	1.0287	1.35651	28.7783	1.525	25.3763	1.20171	0.944388	1.60064	2.00938	1.59886	30.5927	1.52186	1.17104	1.66451	1.90566	37.5293	1.71181	32.8719	0.330759	0.745572	1.90034	43.5704	1.43354	41.1083	0.446231	1.45583	2.9916	1.19104
CYB561D2	3.46814	0.52472	0.937031	2.90158	1.09674	2.44665	1.33544	1.29188	1.55837	1.07347	1.63714	1.37407	3.33523	5.43089	2.46744	4.77433	3.66045	3.56757	0.000224302	1.70344	0.000224302	1.6094	0.000224302	0.000224302	2.77323	0.000224302	0.000224302	3.8197	0.000224302	4.69695
CYB5A	16.8647	20.8719	24.0388	16.0061	18.6875	9.56231	5.5924	14.2302	20.0011	21.5882	15.0668	21.1543	22.9113	19.8656	22.3546	19.4021	13.497	1.56087	0.000224302	11.2092	13.4691	10.1622	22.2815	5.53906	5.40054	14.8841	35.142	17.3784	14.5972	16.0846
CYB5B	41.3538	53.5323	46.2241	62.1603	41.8181	49.606	55.8098	47.0108	57.3818	50.535	59.2306	52.672	54.6537	42.5203	62.6522	51.5708	47.2014	35.0909	40.0677	48.5794	69.1987	51.1422	42.0067	46.1641	32.2169	50.5856	42.3957	37.9897	49.6285	59.2173
CYB5R1	7.12167	9.78755	7.22756	9.20105	5.04846	7.90156	6.76443	6.74834	4.73414	8.72556	5.38406	6.45264	6.35053	5.62272	7.42964	3.31871	6.48683	4.94915	4.49538	3.13534	2.94623	7.95807	8.33873	4.46998	5.79344	3.91049	4.30161	4.57171	4.42843	8.06171
CYB5R3	50.4057	67.1589	81.3118	70.6217	75.1541	69.14	84.933	82.2476	79.6418	69.643	59.9089	52.571	64.9295	77.1604	81.8045	60.7126	58.3985	51.1502	65.1444	55.7538	56.1812	73.7859	65.699	65.1804	63.1365	79.7668	59.8009	75.2579	51.2899	58.8208
CYB5R4	0.000224302	0.000224302	0.0760687	0.113155	0.0793593	0.103159	0.22864	0.000224302	0.000224302	0.0555899	0.000224302	0.213139	0.138301	0.1117	0.24129	0.000224302	0.000224302	0.000224302	0.000224302	0.000224302	0.000224302	0.000224302	0.000224302	0.000224302	0.000224302	0.000224302	0.000224302	0.000224302	0.000224302	0.000224302
CYC1	12.5156	17.2843	16.481	18.1468	16.3758	18.524	19.1885	22.595	20.6857	16.2785	21.9188	19.9607	17.8242	18.1269	19.2802	17.1889	18.6545	16.6237	18.2338	11.3871	21.7513	16.6119	19.6897	16.2568	16.3123	17.0544	12.9967	19.6157	14.1938	14.8711
CYCS	229.223	267.548	222.726	171.074	203.343	220.739	260.7	377.626	211.263	246.126	182.363	199.904	197.594	223.558	224.488	282.267	217.961	335.568	216.219	285.87	180.481	206.331	237.597	265.314	211.216	302.997	206.427	224.118	228.128	177.25
CYFIP1	3.56763	4.26811	5.8975	3.72471	4.70395	4.322	6.04303	6.59513	3.92058	5.66184	3.4468	4.3427	4.96345	3.63601	4.91406	2.39067	3.6478	4.66855	5.62077	2.57538	2.74959	3.46312	3.91938	3.71221	4.42684	4.39542	2.93447	3.63942	6.86499	3.02764
CYFIP2	0.930786	0.782495	0.462138	0.393043	0.368721	0.777737	0.457267	1.12688	0.632264	0.748098	0.560448	0.495632	0.669173	1.05171	0.539697	0.733697	0.284023	0.427386	0.671345	1.15749	0.764684	0.534228	0.686489	0.446279	0.463554	0.341376	0.369351	0.482492	0.682694	0.406094
CYHR1	0.000224302	0.293339	0.20924	0.000224302	0.000224302	0.101287	0.126793	0.729087	0.000224302	0.293273	0.000224302	0.107031	0.408287	0.000224302	0.204465	0.000224302	0.000224302	0.000224302	0.000224302	0.000224302	0.000224302	0.000224302	0.000224302	0.000224302	0.000224302	0.000224302	0.000224302	0.000224302	0.000224302	0.000224302
CYP20A1	0.0999584	1.18608	0.381486	0.383067	0.195795	0.440013	0.403611	0.0641675	0.000224302	0.249862	0.000224302	0.262589	0.482042	0.478182	1.21767	0.269066	0.257185	0.436782	0.171608	0.34621	0.000224302	0.307235	0.000224302	0.000224302	0.378784	0.000224302	0.000224302	0.369866	0.119641	0.361473
CYP2S1	0.0730302	0.000224302	0.000224302	0.000224302	0.000224302	0.0919284	0.000224302	0.000224302	0.000224302	0.0773395	0.000224302	0.000224302	0.000224302	0.000224302	0.0443767	0.000224302	0.000224302	0.000224302	0.000224302	0.000224302	0.000224302	0.000224302	0.000224302	0.000224302	0.000224302	0.000224302	0.000224302	0.000224302	0.000224302	0.000224302
CYP51A1	2.21204	4.01171	2.53823	3.16046	1.77919	2.9303	4.58737	3.09254	1.99265	1.66532	2.2679	4.40648	2.53311	3.11915	2.6786	1.96938	2.30547	1.86451	1.52502	1.1823	1.31838	1.34995	2.45401	2.58275	1.39598	2.00292	1.1098	2.26308	2.964	2.38109
CYSTM1	11.7673	2.89412	1.75317	3.71649	0.000224302	0.000224302	0.000224302	0.000224302	0.000224302	0.000224302	0.000224302	0.000224302	0.000224302	0.000224302	0.000224302	0.000224302	0.000224302	6.89002	0.000224302	0.000224302	0.000224302	0.000224302	0.000224302	0.000224302	0.000224302	0.000224302	0.000224302	2.95975	0.000224302	0.000224302
CYTB	2.34966	1.93186	3.71583	3.73961	3.12789	4.89891	3.7522	4.31213	2.34394	4.80952	3.90341	4.46511	4.31968	2.37798	3.07267	2.79155	2.66158	2.36723	0.000224302	2.87035	2.46731	3.01234	2.70552	2.86098	2.16695	2.89191	3.3695	1.95609	4.62855	3.95016
D2HGDH	0.0886092	0.0954777	0.325509	0.0851487	0.000224302	0.1935	0.14992	0.108025	0.336204	0.0524617	0.000224302	0.104331	0.280094	0.0602477	0.109564	0.000224302	0.161722	0.211958	0.000224302	0.000224302	0.000224302	0.171669	0.147215	0.000224302	0.0748183	0.225917	0.000224302	0.000224302	0.000224302	0.31387
DAB2	0.0516854	0.000224302	0.000224302	0.000224302	0.000224302	0.000224302	0.0437968	0.000224302	0.000224302	0.000224302	0.000224302	0.000224302	0.000224302	0.0255673	0.0548429	0.000224302	0.000224302	0.000224302	0.000224302	0.000224302	0.000224302	0.000224302	0.000224302	0.000224302	0.000224302	0.000224302	0.000224302	0.000224302	0.000224302	0.000224302
DACH1	0.000224302	0.155628	0.000224302	0.260825	0.000224302	0.167401	0.101123	0.000224302	0.000224302	0.122452	0.000224302	0.000224302	0.000224302	0.271149	0.0898243	0.412013	0.000224302	0.254447	0.000224302	0.000224302	0.000224302	0.12154	0.000224302	0.000224302	0.22517	0.000224302	0.000224302	0.206031	0.436105	0.000224302
DAD1	32.7332	44.0132	40.2359	38.7084	32.9808	48.5489	22.6342	26.2255	56.6718	44.7756	43.4641	41.9649	45.2566	39.3102	42.4778	25.9735	44.0498	42.6779	53.5254	48.524	63.4376	43.6158	47.2934	49.3116	27.9313	34.0328	38.6052	35.3774	53.9736	37.674
DAG1	1.32937	1.88321	1.62883	1.54936	1.67371	1.69127	1.24883	1.421	1.77507	1.75641	1.84116	2.17687	1.7576	1.33955	1.85814	1.28085	0.813288	0.307822	1.13659	0.568911	0.884136	0.855267	1.83472	1.65734	1.43518	0.928936	0.499931	1.26923	1.66771	0.827934
DAGLB	0.149225	0.483192	0.258036	0.207845	0.000224302	0.180447	0.558655	0.130289	0.000224302	0.234826	0.0553929	0.760756	0.323567	0.357207	0.179232	0.112172	0.173152	0.0955187	0.000224302	0.000224302	0.0714738	0.175221	0.000224302	0.156783	0.000224302	0.000224302	0.000224302	0.253408	0.128215	0.000224302
DAK	3.67034	5.48838	5.24781	4.54677	3.64259	6.17717	7.86853	6.54924	3.37153	6.74615	4.4694	4.04168	3.98526	5.02941	5.5722	4.63919	3.70822	3.53497	2.18696	3.25276	2.9135	4.29378	3.24397	3.41999	2.72532	4.38067	2.9131	4.16676	5.64453	3.9645
DAP	0.764451	2.17175	2.15251	0.671091	0.000224302	0.150328	0.632137	0.700092	0.000224302	0.896654	1.31171	1.50431	1.93146	0.000224302	2.54534	0.000224302	0.000224302	0.000224302	0.000224302	0.000224302	0.000224302	0.000224302	0.000224302	0.000224302	0.000224302	0.000224302	0.000224302	0.000224302	0.000224302	0.000224302
DAP3	12.5109	13.4335	11.8482	10.1653	12.5432	12.3073	11.1485	18.2623	11.4438	13.5285	11.3406	12.9228	12.9142	10.068	15.9349	8.84706	11.272	9.18754	12.305	8.03939	8.62156	13.131	12.72	12.2551	10.1606	9.54406	9.64411	8.89099	14.5621	8.38843
DARS	34.3751	44.2332	47.899	38.4557	35.9385	49.6532	39.0493	35.8955	51.3627	44.0342	52.0614	39.069	43.7196	45.8209	36.3778	37.8361	47.906	43.4769	51.0675	45.61	55.2711	41.2841	43.1044	37.2942	36.6008	40.856	49.9881	43.0246	38.9372	50.0933
DARS2	22.7829	32.1276	27.3553	30.2208	28.4286	24.7114	28.2268	26.0737	26.9048	27.7869	26.3651	26.4178	28.4525	28.0518	27.6104	25.0785	21.2822	20.7813	22.6361	22.1254	23.3077	24.5997	28.0791	26.1056	25.6081	26.991	20.8452	23.4676	26.5558	19.6237
DAXX	1.75438	1.94815	1.54624	2.88692	1.26484	0.768622	4.66116	0.66808	2.20143	2.59259	1.20699	3.59453	1.59907	2.00883	1.88976	1.88968	2.12159	2.12092	3.13852	1.38244	0.98033	3.17216	2.10635	2.5611	1.54913	1.96041	0.000224302	2.70498	2.24974	1.41018
DAZAP1	100.923	124.951	95.7916	117.142	89.2431	118.8	82.8704	80.029	87.3894	87.6072	132.458	109.45	134.828	113.117	109.159	87.8023	111.126	135.045	117.129	119.463	152.346	173.73	89.7065	116.748	106.261	122.793	80.5092	109.974	93.8112	116.607
DBI	68.7836	90.7586	93.9523	89.2739	82.2482	109.499	102.236	85.4858	114.328	84.2577	116.754	80.8195	104.478	78.228	105.054	88.6266	75.0638	90.9965	88.5041	83.8889	68.0944	97.9121	98.93	112.145	69.0036	109.321	87.5755	69.2629	109.126	115.612
DBN1	23.5312	27.2057	31.5247	26.4448	20.4147	27.2717	22.7441	21.4866	37.8806	28.9791	39.9345	27.2537	30.9765	28.0389	31.8104	20.5647	25.1223	31.6256	27.724	35.6814	41.756	28.3829	34.457	20.4893	24.7724	23.3519	28.2513	17.8035	27.1965	24.8881
DBNL	8.49143	8.48023	9.00809	9.53073	8.27577	11.1379	7.74092	7.26423	9.24918	10.3305	11.108	8.93037	9.94028	8.92924	10.4085	10.2435	7.94499	9.58639	3.64092	9.21453	10.3206	11.0017	7.47833	5.42549	8.29343	3.89729	4.32073	9.21381	7.37791	9.79372
DBR1	5.09288	6.6119	6.92623	6.67385	2.82881	4.00038	9.17602	4.7923	6.50481	5.94791	6.40284	4.56396	6.48728	6.37509	4.4879	3.76918	4.54951	10.3582	3.04739	3.36773	2.42963	5.15156	3.6533	1.94362	9.40539	5.66035	7.17873	5.14637	5.57337	3.62428
DBT	4.87436	6.25606	5.02663	5.70065	5.40509	5.65698	7.98729	6.2406	3.30189	4.39247	4.85318	4.51622	4.01958	4.42877	2.82872	4.9501	4.01816	3.4228	3.88373	3.66436	3.08966	5.38962	3.42853	2.2975	3.99151	2.08861	1.80168	2.65218	2.46528	3.20872
DCAF10	0.113778	0.435979	0.000224302	0.111168	0.122381	0.000224302	0.000224302	0.116892	0.000224302	0.144521	0.000224302	0.191827	0.0745182	0.0873985	0.000224302	0.0850023	0.000224302	0.000224302	0.000224302	0.000224302	0.000224302	0.171516	0.541604	0.000224302	0.000224302	0.000224302	0.000224302	0.000224302	0.433404	0.648857
DCAF11	1.29077	0.634278	0.199773	0.151766	0.150991	0.329448	0.44766	0.603391	0.000224302	1.30477	0.000224302	0.531126	0.651422	0.3707	0.583243	0.000224302	0.370642	0.000224302	0.000224302	0.000224302	0.789538	0.000224302	0.000224302	0.000224302	0.104913	0.000224302	0.000224302	0.000224302	0.501165	1.43312
DCAF13	1.49988	1.94448	2.74169	2.09478	1.99771	1.38039	1.7026	1.50971	1.38508	2.34941	1.11395	1.27037	2.26325	1.2933	1.43825	1.02032	0.243896	1.04745	0.759009	0.862896	1.43278	1.52362	1.53993	1.03648	0.355048	0.477785	0.575335	1.26731	1.59612	1.3885
DCAF16	0.895982	1.42274	2.08122	1.13889	1.28123	1.38771	2.26685	3.63082	0.633535	1.23086	0.000224302	1.34793	1.19788	0.386233	0.758359	2.07611	0.427069	0.000224302	0.000224302	0.000224302	0.369264	2.55933	1.17273	0.000224302	1.25033	0.000224302	0.000224302	0.629668	0.308222	1.16067
DCAF6	0.128076	0.000224302	0.000224302	0.000224302	0.0493225	0.000224302	0.000224302	0.106922	0.000224302	0.0941311	0.000224302	0.000224302	0.0686677	0.0630195	0.000224302	0.000224302	0.000224302	0.000224302	0.000224302	0.000224302	0.000224302	0.000224302	0.000224302	0.000224302	0.000224302	0.000224302	0.000224302	0.000224302	0.000224302	0.000224302
DCAF7	11.5253	9.79036	8.96223	11.1397	11.163	7.08555	12.0762	8.80115	9.31425	10.2372	10.0166	10.3799	10.8308	9.99372	9.93568	13.3099	7.69005	6.3122	8.84609	14.4985	10.3358	8.74405	11.1847	6.72203	8.07248	10.642	8.47577	5.85615	13.3483	8.47981
DCAF8	0.927366	0.139286	1.1492	1.07599	0.483503	0.709759	1.37722	0.872307	0.487208	0.358731	0.200489	1.09567	1.01775	1.0181	1.29349	0.689475	0.679055	0.318822	0.267992	0.163201	0.000224302	0.484393	0.645925	0.194843	0.641318	0.000224302	0.247157	0.889627	0.620567	0.219183
DCAKD	2.50718	3.67906	3.07553	4.24021	3.08741	2.9023	3.34996	1.98583	4.49826	3.31	2.5897	4.67533	4.06787	3.19416	3.52092	1.96859	2.96851	2.33444	2.83675	2.07627	2.11752	2.8254	3.41657	3.98472	2.5549	3.06379	1.09861	2.52802	3.88617	2.62751
DCBLD1	0.000224302	0.101044	0.094407	0.0395093	0.000224302	0.111403	0.0562223	0.000224302	0.000224302	0.000224302	0.000224302	0.239116	0.000224302	0.000224302	0.000224302	0.000224302	0.000224302	0.000224302	0.000224302	0.000224302	0.000224302	0.000224302	0.000224302	0.000224302	0.000224302	0.000224302	0.000224302	0.000224302	0.000224302	0.000224302
DCK	1.80967	1.95667	2.45616	2.185	1.49997	2.46903	0.97437	0.674149	0.000224302	2.23123	1.80109	2.23549	0.890914	0.000224302	2.84674	2.29537	0.000224302	0.000224302	2.91544	3.72706	1.90763	1.57505	0.000224302	2.62749	0.569806	2.081	2.3751	0.000224302	0.000224302	0.578958
DCLK1	0.000224302	0.11754	0.000224302	0.000224302	0.000224302	0.000224302	0.146066	0.296986	0.000224302	0.000224302	0.0900854	0.274102	0.26003	0.119422	0.295697	0.000224302	0.0707258	0.000224302	0.000224302	0.000224302	0.000224302	0.111027	0.000224302	0.000224302	0.000224302	0.000224302	0.000224302	0.000224302	0.22877	0.000224302
DCP1A	6.12664	10.1155	5.52667	5.29052	6.61681	8.08898	6.50822	7.80583	6.49379	6.09342	7.8534	8.36058	6.46601	4.96259	8.05882	6.08245	7.96626	2.17279	3.96026	4.85087	2.90472	4.73945	8.72806	4.02101	7.33942	6.30175	4.8646	5.10003	8.09822	5.6847
DCP1B	0.102587	0.227433	0.000224302	0.000224302	0.171048	0.211705	0.185776	0.133213	0.000224302	0.000224302	0.000224302	0.000224302	0.158611	0.193756	0.138244	0.000224302	0.000224302	0.000224302	0.000224302	0.000224302	0.000224302	0.000224302	0.000224302	0.000224302	0.000224302	0.000224302	0.000224302	0.000224302	0.000224302	0.000224302
DCP2	0.207657	0.424114	0.000224302	0.251612	0.36817	0.2498	0.486129	0.402217	0.000224302	0.262891	0.136848	0.332177	0.434222	0.338441	0.28929	0.000224302	0.000224302	0.000224302	0.000224302	0.000224302	0.000224302	0.000224302	0.000224302	0.000224302	0.000224302	0.000224302	0.000224302	0.000224302	0.000224302	0.000224302
DCPS	9.9813	7.55227	10.3655	9.33931	7.56719	7.65497	9.21956	10.0082	7.27584	7.24633	7.63918	9.89307	9.7632	5.64341	7.1679	10.1896	7.46964	5.6238	6.39979	6.73484	4.03218	5.26626	6.85467	6.60251	6.9393	6.9711	4.09868	2.91282	5.30297	6.73487
DCTD	1.45245	1.52046	3.49323	1.68119	1.88833	3.1344	2.77457	2.80795	1.4124	3.27092	3.6412	3.60009	1.80259	1.90825	0.398697	2.12216	2.79848	0.680373	4.19767	2.22631	2.43769	2.9661	4.43218	2.20474	0.880774	2.1213	5.49226	0.927266	4.16529	3.34087
DCTN1	10.2119	13.6999	13.3816	11.4719	11.6711	12.7346	14.2868	12.8276	11.7114	11.694	11.2467	12.1934	11.046	12.1764	11.6558	8.36568	9.96019	7.9584	7.96783	10.2609	7.30411	12.124	11.6999	9.49938	13.3475	10.3474	11.0861	10.3279	13.0831	7.49234
DCTN2	27.0009	23.9223	23.7729	22.0634	28.3267	27.2945	23.729	22.3137	24.4053	25.6803	24.5166	25.2485	23.029	26.4123	29.0197	31.7769	23.1992	29.4757	19.934	23.216	28.1611	25.5378	36.0548	24.6595	24.3852	18.1815	13.7196	20.871	21.3411	24.7008
DCTN3	3.98287	5.69689	7.19609	4.76715	3.60046	6.93174	6.06558	3.08385	7.98265	4.2895	6.4272	6.35371	5.32752	5.22885	4.27767	5.07876	6.48221	2.64933	5.7146	6.47418	7.20033	6.5128	5.17866	7.36779	7.88019	2.72162	4.00234	6.45663	8.61957	7.699
DCTN4	3.67355	5.38472	5.50432	5.64714	4.57865	4.42902	4.74595	3.45966	5.92018	5.93096	6.55353	4.08527	3.98026	5.4875	5.51778	4.03946	4.37869	2.67566	4.64545	4.37411	3.56384	5.82351	6.48664	3.74475	2.682	4.277	5.07241	5.43302	2.91172	5.51684
DCTN5	5.36514	4.40369	4.94802	8.04335	2.20277	5.13183	1.78182	4.08157	9.66926	2.5241	5.5861	2.59951	6.07152	1.73222	7.00813	0.000224302	1.97024	1.43626	0.000224302	1.83925	0.000224302	7.18187	1.99538	2.09933	1.16805	6.99828	0.000224302	3.59269	1.14497	5.2129
DCTN6	6.51185	2.42265	3.1874	3.04187	5.00275	4.75674	4.61749	5.19457	3.76179	0.000224302	0.000224302	3.28827	2.08736	3.48011	4.17674	2.93759	3.91438	3.51164	2.06628	1.9457	2.98508	4.55785	3.45418	3.16563	2.26877	6.07811	3.33289	4.05844	2.8832	2.94442
[truncated: 5,226 more rows]

## Sheet: 3b
Symbol	1(001)	1(002)	1(003)	1(004)	1(005)	1(007)	1(008)	1(009)	1(010)	1(011)	1(012)	1(013)	1(014)	1(015)	1(016)	1(017)	1(018)	1(019)	1(020)	1(021)	1(022)	1(023)	1(024)	1(025)	1(026)	1(027)	1(028)	1(029)	1(030)	1(031)	1(032)	1(033)	1(034)	1(035)	1(036)	1(037)	1(038)	1(039)	1(040)	1(041)	1(042)	1(043)	1(044)	1(045)	1(046)	1(047)	1(048)	1(049)	1(050)
[truncated: 11,904 more rows]
[truncated: 389 more columns]

[truncated: 1 more sheets: 3c]
