# Supplementary material for: Comprehensive proteogenomic characterization of early duodenal cancer reveals the carcinogenesis tracks of different subtypes
Source: Nat Commun. 2023 Mar 29;14:1751. doi: 10.1038/s41467-023-37221-5 (PMC10060430; doi:10.1038/s41467-023-37221-5)
Supplement: Supplementary file 7 — Dataset 4 [file 41467_2023_37221_MOESM7_ESM.xlsx]

## Sheet: Description
Supplementary Data 4: The Score of the Two Major Somatic Signatures of DC and the Cancer Associated Genes.
Sheet	Description
4a	The score of the two major somatic sigantures of DC.
4b	The list of the cancer associated genes.

## Sheet: 4a
Symbol	Tabacco signature	DNA rapir panel
1_3(032)	0.412947	0.587053
1_4(052)	0.631308	0.368692
1_6(105)	0.513936	0.486064
2_1(020)	0.403306	0.596694
2_1(045)	0.419954	0.580046
2_1(133)	0.580753	0.419247
2_3(026)	0.414875	0.585125
2_3(072)	0.493991	0.506009
2_3(079)	0.430607	0.569393
2_3(081)	0.279098	0.720902
3_2(093)	0.501904	0.498096
3_3(068)	0.33749	0.66251
3_3(088)	0.294362	0.705638
3_3(092)	0.422621	0.577379
5(138)	0.427698	0.572302
5(153)	0.362607	0.637393
5(154)	0.620669	0.379331
5(155)	0.498801	0.501199
5(156)	0.47965	0.52035
G_3(040)	0.342509	0.657491
1_2(032)	0.090858	0.909142
2_1(059)	0.33562	0.66438
2_3(064)	0.239215	0.760785
2_3(086)	0	1
2_4(048)	0.246764	0.753236
2_4(061)	0.192638	0.807362
2_4(071)	0.0511057	0.948894
3_1(020)	0.286036	0.713964
3_1(033)	0.269507	0.730493
3_1(045)	0.300302	0.699698
3_1(059)	0.0381185	0.961882
3_2(033)	0.197896	0.802104
3_3(026)	0.0970742	0.902926
3_3(048)	0.0264621	0.973538
3_3(064)	0.0554685	0.944531
3_3(069)	0.22388	0.77612
3_3(086)	0.147675	0.852325
3_3(118)	0.26216	0.73784
3_3(133)	0.228903	0.771097
3_4(048)	0.0402426	0.959757
3_4(079)	0.176835	0.823165
3_4(086)	0.0640824	0.935918
3_4(092)	0.0527568	0.947243
3_4(118)	0.0643108	0.935689
5(136)	0.209168	0.790832
5(137)	0	1
5(141)	0.0400678	0.959932
5(142)	0.37486	0.62514
5(143)	0.0970479	0.902952
5(144)	0.303816	0.696184
5(145)	0.147575	0.852425
5(146)	0	1
5(147)	0.0285674	0.971433
5(148)	0	1
5(149)	0	1
5(150)	0.117341	0.882659
5(151)	0.0501933	0.949807
5(152)	0.172594	0.827406
G_1(032)	0.0920557	0.907944
G_1(068)	0.155148	0.844852
G_1(081)	0	1
G_1(105)	0.131653	0.868347
G_2(008)	0	1
G_2(105)	0.0716014	0.928399
G_2(106)	0.0351939	0.964806
G_2_1(106)	0.0350708	0.964929
G_3(052)	0.190706	0.809294
G_3_2(040)	0.165008	0.834992

## Sheet: 4b
Cancer associated genes (CAGs)
ABL1
ACVR1B
AFF1
AFF4
AGAP2
AGR2
AIM2
AKAP13
AKIP1
AKT1
AKT2
ALK
APC
ARAF
ARHGAP20
ARHGAP26
ARHGAP35
ARHGEF12
ARHGEF5
ARID1A
ARID1B
ARID2
ARID3B
ASPSCR1
ATRX
AURKA
AXL
B2M
BANP
BAP1
BAX
BCAS3
BCAS4
BCL10
BCL2
BCL3
BCL6
BCOR
BCR
BIN1
BMI1
BRAF
BRCA1
BRCC3
BRD7
BRI3BP
BRMS1
BTG1
CADM1
CADM4
CARD11
CARS
CASP8
CBFB
CBL
CCDC6
CCND1
CCNL1
CDC73
CDH1
CDK2AP1
CDKN1B
CDKN1C
CDKN2A
CDKN2C
CDKN2D
CEBPA
CHD5
CHEK2
CIC
CMC4
CREB3L2
CREBBP
CREBL2
CRK
CSF1R
CSNK2A3
CTCF
CTNNB1
CYLD
DAB2
DAB2IP
DAPK3
DCUN1D1
DDIT3
DDX6
DEK
DFNA5
DIS3L2
DLC1
DLEC1
DMTF1
DMTN
DNMT1
DNMT3A
DOCK4
DPH1
EFNA1
EGFR
ELAC2
ELF4
ELL
ENTPD5
EP300
EPB41L3
EPHB2
EPS15
ERBB2
ERG
ERRFI1
ETS1
ETS2
ETV1
ETV6
EVI2A
EVI2B
EWSR1
EXT1
EXT2
EZH2
FAM120A
FBXW7
FCGR2B
FER
FES
FGF3
FGF5
FGFR2
FGFR3
FGR
FH
FLCN
FLI1
FLT3
FOS
FOXL2
FOXO1
FOXO3
FOXO4
FRAT1
FRK
FSTL3
FUBP1
FUS
FYN
GAS7
GATA2
GATA3
GLI1
GMPS
GNA11
GNAQ
GNAS
GPR68
HCK
HIC1
HIF3A
HMGA2
HOPX
HOXA9
HPGD
HRAS
HTATIP2
IDH1
IDH2
ING1
ING4
IRF1
JAK1
JAK2
JAK3
JAZF1
JUN
KAT6A
KCTD11
KDM5C
KDM6A
KDSR
KIT
KLF4
KLK10
KMT2A
KRAS
LATS1
LATS2
LCK
LETMD1
LGR6
LHX4
LIMD1
LIN9
LITAF
LMO2
LYL1
LYN
LZTS1
MAF
MAFB
MAP2K1
MAP2K4
MAP3K1
MAP3K8
MAPKAPK5
MCF2
MCF2L
MCTS1
MDM2
MDM4
MECOM
MED12
MERTK
MET
MFHAS1
MKL1
MLH1
MLLT1
MLLT10
MLLT11
MLLT3
MLLT4
MN1
MPL
MSH2
MSH6
MTSS1
MTUS1
MUC1
MUTYH
MXI1
MYB
MYCN
MYD88
MYEOV
NBL1
NCKIPSD
NCOA1
NCOA3
NCOA4
NCOR1
NDRG2
NET1
NF1
NF2
NFE2L2
NFKB2
NKX2-1
NKX3-1
NOTCH1
NOTCH2
NPM1
NPRL2
NR4A3
NRAS
NSD1
NTRK1
NUP214
PAF1
PALB2
PARK7
PATZ1
PAX3
PAX5
PAX7
PBRM1
PBX1
PDCD4
PDGFB
PDGFD
PDGFRA
PDGFRB
PHB
PHF6
PHLDA3
PHLPP1
PHLPP2
PICALM
PIK3CA
PIK3R1
PIM2
PINX1
PLEKHG2
PLEKHO1
PLK2
PML
PMS1
POU2AF1
PPAPDC1B
PPP2R1A
PRCC
PRDM1
PRKCD
PRKCDBP
PRKCI
PRR5
PTCH1
PTEN
PTPN11
PTTG1
PYCARD
PYHIN1
RAB8A
RAF1
RAP1A
RARA
RARB
RASA1
RASL10A
RASSF1
RASSF2
RASSF4
RASSF5
RB1
RB1CC1
RBL1
RBL2
RBM15
RBMX
RECK
REL
RET
RHOA
RHOB
RNF213
RNF43
ROS1
RPS6KA2
RRAS2
RUNX1
RUNX1T1
SASH1
SEC31A
SET
SETBP1
SETD2
SF3B1
SH3GL1
SIRT4
SKP2
SMAD2
SMAD4
SMARCA4
SMARCB1
SMO
SOCS1
SOX9
SPECC1
SPI1
SPOP
SRC
SRSF2
SS18
ST20
STAG2
STARD13
STIL
STK11
STYK1
SUFU
SUSD2
SUZ12
TAF15
TAL1
TAL2
TBC1D3
TBRG1
TCF3
TCHP
TCL1A
TCP10L
TCTA
TET2
TFE3
TFG
TFPT
TLX1
TMEM127
TNFAIP3
TNFRSF17
TOP1
TP53
TP53INP1
TP63
TP73
TPM3
TPR
TRAF7
TRIM24
TRIM37
TSC1
TSC2
TSHR
U2AF1
UFL1
USP4
USP6
VAV1
VHL
VWA5A
WHSC1
WHSC1L1
WISP1
WNT1
WNT3
WT1
WWOX
WWTR1
XAF1
XRN1
YAP1
YES1
ZBTB16
ZBTB7C
ZDHHC17
ZFYVE19
ZNF521
ACVR1
ACVR2A
AJUBA
ALB
AMER1
APOB
AR
ARID5B
ASXL1
ASXL2
ATF7IP
ATM
ATR
ATXN3
AXIN1
AXIN2
BCL2L11
BRCA2
BTG2
CACNA1A
CBWD3
CD70
CD79B
CDK12
CDK4
CDKN1A
CHD3
CHD4
CHD8
CNBD1
COL5A1
CREB3L3
CSDE1
CTNND1
CUL1
CUL3
CYSLTR2
DACH1
DAZAP1
DDX3X
DHX9
DIAPH2
DICER1
DMD
EEF1A1
EEF2
EGR3
EIF1AX
ELF3
EPAS1
EPHA2
EPHA3
ERBB3
ERBB4
ERCC2
ESR1
FAM46D
FAT1
FGFR1
FLNA
FOXA1
FOXA2
FOXQ1
GABRA6
GNA13
GPS2
GRIN2D
GTF2I
H3F3A
H3F3C
HGF
HIST1H1C
HIST1H1E
HLA-A
HLA-B
HUWE1
IL6ST
IL7R
INPPL1
IRF2
IRF6
KANSL1
KEAP1
KEL
KIF1A
KLF5
KMT2B
KMT2C
KMT2D
KRT222
LEMD2
LZTR1
MACF1
MAP3K4
MAPK1
MAX
MEN1
MGA
MGMT
MSH3
MTOR
MUC6
MYC
MYH9
NIPBL
NUP133
NUP93
PCBP1
PDS5B
PGR
PIK3CB
PIK3CG
PIK3R2
PIM1
PLCB4
PLCG1
PLXNB2
PMS2
POLE
POLQ
POLRMT
PPM1D
PPP6C
PRKAR1A
PSIP1
PTMA
PTPDC1
PTPRC
PTPRD
RAC1
RAD21
RBM10
RFC1
RHEB
RIT1
RNF111
RPL22
RPL5
RPS6KA3
RQCD1
RXRA
SCAF4
SF1
SIN3A
SMARCA1
SMC1A
SMC3
SOS1
SOX17
SPTA1
SPTAN1
TAF1
TBL1XR1
TBX3
TCEB1
TCF12
TCF7L2
TGFBR2
TGIF1
THRAP3
TLR4
TMSB4X
TRAF3
TXNIP
UNCX
USP9X
XPO1
ZBTB20
ZBTB7B
ZC3H12A
ZCCHC12
ZFHX3
ZFP36L1
ZFP36L2
ZMYM2
ZMYM3
ZNF133
ZNF750
