# Supplementary material for: Comprehensive proteogenomic characterization of early duodenal cancer reveals the carcinogenesis tracks of different subtypes
Source: Nat Commun. 2023 Mar 29;14:1751. doi: 10.1038/s41467-023-37221-5 (PMC10060430; doi:10.1038/s41467-023-37221-5)
Supplement: Supplementary file 8 — Dataset 5 [file 41467_2023_37221_MOESM8_ESM.xlsx]

## Sheet: Description
Supplementary Data 5: The Immune Infiltration of DC Subtypes.
Sheet	Description
5a	The immune-/stroma-/microenvironment- Score and the cell type compositions of 438 samples across four immune clusters.

## Sheet: 5a
Immune signature	1(001)	1(002)	1(004)	1(007)	1(008)	1(011)	1(026)	1(028)	1(033)	1(034)	1(036)	1(038)	1(041)	1(042)	1(044)	1(045)	1(055)	1(060)	1(072)	1(074)	1(076)	1(077)	1(078)	1(079)	1(081)	1(085)	1(093)	1(095)	1(102)	1(107)	1(110)	1(114)	1(115)	1(116)	1(117)	1(122)	1(124)	1(127)	1(128)	1(134)	1(135)	1_1(051)	1_3(116)	1_4(006)	1_4(052)	1(136)	1(137)	1(139)	1(144)
Immunecluster	B cells cluster	B cells cluster	B cells cluster	B cells cluster	B cells cluster	B cells cluster	B cells cluster	B cells cluster	B cells cluster	B cells cluster	B cells cluster	B cells cluster	B cells cluster	B cells cluster	B cells cluster	B cells cluster	B cells cluster	B cells cluster	B cells cluster	B cells cluster	B cells cluster	B cells cluster	B cells cluster	B cells cluster	B cells cluster	B cells cluster	B cells cluster	B cells cluster	B cells cluster	B cells cluster	B cells cluster	B cells cluster	B cells cluster	B cells cluster	B cells cluster	B cells cluster	B cells cluster	B cells cluster	B cells cluster	B cells cluster	B cells cluster	B cells cluster	B cells cluster	B cells cluster	B cells cluster	B cells cluster	B cells cluster	B cells cluster	B cells cluster
ImmuneScore	0.3084	0.3294	0.3535	0.4005	0.3681	0.2526	0.3612	0.3105	0.2669	0.3786	0.315	0.2443	0.2577	0.2091	0.2905	0.33	0.3315	0.3751	0.2581	0.2965	0.303	0.3275	0.4187	0.4508	0.3871	0.3265	0.37	0.3677	0.2961	0.2613	0.4247	0.3395	0.3391	0.3457	0.3511	0.3809	0.3177	0.4059	0.3431	0.2985	0.2561	0.5723	0.319	0.3004	0.446	0.3063	0.3284	0.2731	0.1569
StromaScore	0.0632	0.048	0.1146	0.0956	0.1018	0.1308	0.065	0.0212	0.0854	0.0614	0.12	0.1397	0.0615	0.0845	0.0456	0.1103	0.0529	0.0578	0.1524	0.0648	0.093	0.085	0.0694	0.0654	0.0846	0.052	0.0685	0.1416	0.0945	0.0737	0.0688	0.0871	0.106	0.077	0.105	0.107	0.1084	0.0818	0.044	0.0618	0.0844	0.1479	0.0599	0.0587	0.0531	0.0781	0.0797	0.0812	0.0856
MicroenvironmentScore	0.3716	0.3773	0.4682	0.4961	0.4699	0.3833	0.4262	0.3317	0.3523	0.44	0.435	0.384	0.3192	0.2936	0.3361	0.4402	0.3844	0.4329	0.4105	0.3613	0.396	0.4125	0.4881	0.5162	0.4717	0.3785	0.4385	0.5093	0.3905	0.335	0.4936	0.4266	0.4451	0.4227	0.4561	0.4879	0.4262	0.4877	0.3872	0.3603	0.3405	0.7202	0.3789	0.3591	0.4991	0.3844	0.4081	0.3543	0.2426
Adipocytes	0.0511	0.0583	0.0746	0.0137	0.0751	0.0484	0.0571	0.0332	0.0437	0.0201	0.0437	0.0473	0.0525	0.027	0.0096	0.0656	0.0385	0.0313	0.0493	0.0276	0.0623	0.0445	0.0466	0.0368	0.0317	0.0193	0.0481	0.0429	0.0289	0.0587	0.0094	0.0262	0.0231	0.032	0.0602	0.0771	0.0476	0.0756	0.0212	0.0171	0.0411	0.087	0.0517	0.0853	0.0084	0.0532	0.0589	0.0856	0.0204
Astrocytes	0	0.0249	0.0161	0	0	0.0284	0	0.0273	0.0361	0.0355	0	0	0.0148	0.0368	0	0	0.036	0.0113	0.024	0.0019	0	0	0.0177	0.0908	0.015	0.0166	0.0004	0	0	0.0125	0.0403	0	0.0145	0	0	0	0	0.0182	0	0.0378	0.0403	0	0	0.0116	0	0.0038	0.018	0.0211	0.0541
B-cells	0.0009	0.0494	0.0695	0.0007	0.0127	0.0108	0.0069	0.0761	0.0243	0.0192	0.0569	0.0364	0.0119	0.0552	0.0306	0.0159	0.0243	0.026	0.0248	0.0743	0.025	0.0243	0.022	0.0241	0	0	0.0322	0	0.0002	0.0408	0.0348	0	0.0749	0.0385	0	0.0234	0.007	0.0198	0.058	0.0233	0.0237	0.0144	0.0045	0.0033	0.0341	0.0117	0.0664	0.0523	0.0571
Basophils	0	0	0	0.0455	0	0	0.0177	0	0	0	0	0	0	0	0	0	0	0	0	0	0	0	0	0	0	0	0	0	0	0.0597	0	0	0.0211	0	0	0	0	0.0185	0.0038	0	0	0.042	0	0	0.0029	0	0	0	0.1102
CD4+ T-cells	0	0.1152	0	0.0882	0.0529	0	0.0241	0.0321	0.0075	0.133	0.0383	0.0052	0.0273	0.0515	0.053	0.0354	0.0442	0.08	0.0681	0.0691	0.0406	0	0.0808	0.1452	0	0.1061	0.1065	0	0.0506	0.0526	0.0956	0.0355	0	0.0777	0	0.0743	0.0341	0	0	0	0.0566	0	0.0679	0.0723	0.0117	0.0659	0.0537	0.0808	0.0248
CD4+ Tcm	0	0	0	0	0	0	0	0	0	0	0	0	0	0	0.0094	0	0	0.0072	0	0	0	0	0	0	0	0	0	0.0149	0	0	0	0	0.0518	0.014	0	0.0086	0	0	0	0	0.0914	0	0	0.0447	0	0	0	0	0
CD4+ Tem	0	0	0	0.0435	0	0	0	0	0	0	0	0	0	0	0.0175	0.0128	0	0.0551	0	0	0.0336	0	0.0183	0	0	0	0.0244	0.0412	0	0	0.0141	0	0.0561	0	0	0	0	0	0.0073	0	0.0625	0.0577	0	0	0.0415	0	0	0	0
CD4+ memory T-cells	0.1202	0.1116	0.0897	0.03	0.0747	0	0	0.0724	0.0909	0.0045	0	0.0869	0.0741	0.0017	0	0.0799	0.0435	0.1325	0.0365	0.0442	0.0412	0.0609	0.0268	0.1897	0.1011	0.1112	0.1399	0	0.0096	0.0249	0.046	0.0729	0.107	0.0542	0.1184	0.0362	0.1372	0.0573	0.0731	0.0056	0.0329	0	0	0.1132	0.0896	0.0024	0.0789	0.1874	0.0149
CD4+ naive T-cells	0	0	0.0019	0	0	0	0	0	0	0	0.0385	0.0174	0	0	0	0.0411	0	0	0	0	0	0	0	0	0	0	0	0	0	0	0	0	0	0	0	0	0.0131	0	0	0	0	0	0	0	0	0	0	0	0
CD8+ T-cells	0	0	0.0102	0.008	0	0	0	0	0	0.011	0	0.0487	0	0	0	0	0	0.0034	0	0	0.0171	0	0.0022	0	0	0	0	0	0	0	0.0465	0	0	0.0198	0	0.0585	0	0.0011	0.0281	0.0219	0	0	0	0	0.0547	0	0	0.0473	0
CD8+ Tcm	0.0364	0.0293	0.0385	0.0022	0	0.0377	0.0014	0.0444	0	0.0761	0	0	0	0	0	0	0	0.0158	0	0	0	0	0	0.0209	0.0275	0	0	0.0194	0	0	0	0	0.0332	0.0052	0	0.0069	0.0533	0	0	0.0901	0.0255	0	0	0	0.0139	0.026	0.0406	0.0442	0.0225
CD8+ Tem	0	0	0	0	0	0	0	0	0	0	0	0	0	0	0	0	0	0	0	0	0	0	0	0	0	0	0	0	0	0	0	0	0	0	0	0	0	0	0	0	0	0	0	0	0	0	0	0	0
CD8+ naive T-cells	0.2196	0.1359	0.0683	0.1801	0.057	0.297	0.1826	0.0639	0.1387	0.0928	0.0977	0.2224	0.1164	0.1316	0.1717	0.1582	0.1584	0.0829	0.1258	0.1329	0.1974	0.2011	0.218	0.1328	0.0731	0.1662	0.1525	0.1302	0.1144	0.1259	0.1496	0.1015	0.2063	0.1176	0.1244	0.2841	0.1518	0.2642	0.1621	0.1103	0.1821	0.1738	0.1969	0.1571	0.1884	0.226	0.1436	0.224	0.2035
CLP	0.1269	0.1676	0.0266	0	0.0269	0.0846	0.1241	0.1015	0.1782	0.1275	0.1348	0.0381	0.0438	0.0585	0.1439	0.0444	0	0.0203	0	0.0394	0.1023	0.0593	0.0396	0.1176	0.0799	0.1551	0.0751	0.0836	0.0033	0.112	0.101	0.1415	0.0699	0.1141	0.072	0.1604	0.1238	0.1778	0.0137	0.0747	0.0104	0.0024	0	0.1016	0.1186	0.1189	0.0938	0.139	0.2028
CMP	0.173	0.1125	0.127	0.1857	0.1904	0.1491	0.1578	0.1462	0.1162	0.1357	0.2122	0.1958	0.1665	0.1348	0.1544	0.1655	0.1704	0.1894	0.0662	0.17	0.0902	0.203	0.2208	0.0917	0.1559	0.101	0.2041	0.2468	0.1374	0.1095	0.1151	0.0721	0.1576	0.0978	0.0558	0.1361	0.1401	0.1705	0.1959	0.1849	0.1376	0.2761	0.1488	0.177	0.0862	0.1707	0.1592	0.1489	0.3498
Chondrocytes	0.2143	0.1801	0.2557	0.2483	0.2269	0.243	0.2687	0.18	0.2415	0.18	0.247	0.2441	0.2176	0.1956	0.2247	0.2467	0.2404	0.2701	0.281	0.1782	0.1758	0.1864	0.1979	0.2391	0.2773	0.1902	0.2334	0.2905	0.2191	0.1885	0.2209	0.1692	0.2158	0.2153	0.1439	0.1723	0.1788	0.2362	0.2016	0.259	0.2807	0.2745	0.1743	0.1952	0.1585	0.2209	0.1693	0.1366	0.2256
Class-switched memory B-cells	0.1053	0.1335	0.1402	0.1795	0.1122	0.1594	0.0663	0.1053	0.1376	0.1386	0.1752	0.1203	0.0932	0.1069	0.0844	0.139	0.1632	0.1697	0.1789	0.1765	0.16	0.1811	0.1655	0.1072	0.0769	0.119	0.1463	0.144	0.1617	0.1852	0.177	0.0958	0.1569	0.0693	0.1543	0.1486	0.1506	0.0946	0.1522	0.1864	0.1248	0.1349	0.1744	0.0537	0.1823	0.1066	0.0833	0.0847	0.1002
DC	0.0874	0.0898	0.0604	0.144	0.1359	0.1388	0.106	0.0818	0.1034	0.1008	0.0802	0.0623	0.0738	0.0458	0.0735	0.1046	0.107	0.0893	0.0941	0.0667	0.1045	0.1407	0.0944	0.1396	0.1106	0.0607	0.1178	0.1147	0.0961	0.0938	0.1427	0.1267	0.0943	0.0993	0.0863	0.0809	0.1086	0.1009	0.0891	0.0819	0.0458	0.1018	0.0946	0.1358	0.061	0.0901	0.0787	0.0592	0.0593
Endothelial cells	0	0	0.0145	0	0	0	0	0	0	0.0078	0.0054	0	0	0	0.0004	0.0252	0	0	0.0118	0	0	0	0	0.0235	0	0.005	0	0	0	0	0	0	0.0433	0.0136	0.0128	0	0.0376	0	0	0.0118	0	0	0	0.029	0	0	0	0	0
Eosinophils	0.3743	0.2292	0.3736	0.3575	0.2561	0.2259	0.3788	0.2378	0.2568	0.2993	0.2558	0.2087	0.2712	0.1282	0.2456	0.3197	0.287	0.3085	0.1912	0.1881	0.2535	0.3237	0.3206	0.322	0.4678	0.2926	0.2813	0.348	0.2748	0.1768	0.3056	0.3342	0.3196	0.2416	0.3648	0.2947	0.2926	0.3845	0.3352	0.2695	0.232	0.5873	0.2875	0.2392	0.485	0.2794	0.224	0.158	0.0768
Epithelial cells	0.1464	0.1334	0.1307	0.1066	0.1581	0.1604	0.1547	0.1333	0.1603	0.112	0.0823	0.1611	0.1322	0.1682	0.1447	0.1326	0.1685	0.1442	0.1909	0.1809	0.1761	0.1389	0.1389	0.1334	0.1519	0.1406	0.1583	0.0667	0.2327	0.1493	0.098	0.1377	0.134	0.1704	0.1253	0.1557	0.1629	0.1908	0.1121	0.1422	0.2097	0	0.2076	0.1481	0.181	0.1073	0.1173	0.1756	0.1646
Erythrocytes	0	0	0	0	0	0	0	0	0	0	0	0	0	0	0	0	0	0	0	0	0	0	0	0	0	0	0	0	0	0	0	0	0	0	0	0	0	0	0	0	0	0	0	0	0	0	0	0	0
Fibroblasts	0.0753	0.0376	0.1402	0.1776	0.1285	0.2131	0.073	0.0092	0.1271	0.0948	0.1908	0.2321	0.0706	0.142	0.0813	0.1297	0.0673	0.0843	0.2437	0.1019	0.1236	0.1256	0.0923	0.0705	0.1375	0.0796	0.0889	0.2404	0.16	0.0887	0.1283	0.148	0.1456	0.1084	0.137	0.137	0.1317	0.0879	0.0669	0.0948	0.1276	0.2088	0.0681	0.0031	0.0978	0.103	0.1005	0.0767	0.1509
GMP	0.2587	0.1931	0.2778	0.2867	0.2834	0.3406	0.2323	0.2591	0.2038	0.2339	0.0717	0.3067	0.3139	0.2318	0.2193	0.2914	0.318	0.3058	0.3103	0.2503	0.2349	0.3214	0.2561	0.236	0.2463	0.2076	0.2666	0.2463	0.2373	0.2914	0.2157	0.2645	0.2748	0.2909	0.2176	0.2765	0.3154	0.2322	0.2068	0.2479	0.2023	0.1412	0.2812	0.297	0.173	0.1763	0.2499	0.3157	0.0881
HSC	0.2961	0.2147	0.4315	0.4868	0.4544	0.5332	0.3843	0.474	0.4179	0.3893	0.5751	0.4599	0.4195	0.3761	0.2861	0.5213	0.4223	0.5042	0.6478	0.5827	0.4366	0.5689	0.4353	0.438	0.5032	0.1889	0.4058	0.4085	0.4407	0.5535	0.4415	0.3639	0.4588	0.4263	0.4447	0.3223	0.3646	0.3576	0.4521	0.4592	0.4977	0.762	0.3996	0.2562	0.4042	0.4335	0.5066	0.4901	0.4088
Hepatocytes	0.0749	0.0594	0.0519	0.0645	0.0517	0.0495	0.0536	0.0563	0.0647	0.0413	0.0532	0.0676	0.0466	0.0416	0.0687	0.06	0.0678	0.0674	0.0842	0.0639	0.0379	0.0423	0.0414	0.0721	0.0438	0.0498	0.0607	0.0441	0.049	0.0635	0.0245	0.0645	0.0452	0.022	0.0202	0.052	0.0533	0.0216	0.0363	0.0745	0.0476	0.0103	0.012	0.0741	0.0409	0.067	0.0418	0.063	0.0254
Keratinocytes	0.0953	0.0906	0.0802	0.0848	0.0982	0.0954	0.1085	0.0906	0.1128	0.0721	0.0476	0.1008	0.0898	0.1142	0.1081	0.0809	0.1158	0.1196	0.114	0.1272	0.1225	0.1007	0.1008	0.1151	0.0793	0.0919	0.102	0.0475	0.128	0.0918	0.0626	0.1049	0.0971	0.1207	0.0785	0.0931	0.1245	0.113	0.1027	0.1129	0.1298	0	0.1152	0.1113	0.1162	0.1043	0.0994	0.111	0.1219
MEP	0	0	0	0	0	0	0	0	0	0	0	0	0	0	0	0	0	0	0	0	0	0	0	0	0	0	0	0	0	0	0	0	0	0	0	0	0	0	0	0	0	0	0	0	0	0	0	0	0
MPP	0.2647	0.5878	0.1898	0.3516	0.2442	0.3146	0.3873	0.3551	0.361	0.5288	0.22	0.1411	0.2882	0.3007	0.3711	0.1045	0.3773	0.2328	0.1084	0.168	0.2499	0.305	0.4048	0.3603	0.2712	0.4755	0.1996	0.4512	0.2682	0.1659	0.5013	0.3096	0.213	0.1364	0.3546	0.2954	0.3478	0.2791	0.5096	0.1797	0.0877	0.3948	0.2167	0.2687	0.551	0.5086	0.1716	0.1464	0.5681
MSC	0.0876	0	0.0477	0.2036	0.0487	0	0.1001	0.127	0.0003	0.14	0.2659	0.0494	0	0.0683	0.1333	0.1099	0.0874	0.1625	0.0331	0.1539	0.4335	0.141	0.0856	0.0823	0.1012	0.1546	0.0981	0.0857	0.1888	0.1433	0.0489	0	0.0689	0.1042	0.3165	0.109	0.056	0.0526	0.1879	0	0.0501	0.1619	0.1199	0.0231	0.2505	0	0	0.0086	0
Macrophages	0	0	0	0	0	0	0	0.0041	0.0054	0	0	0.0051	0	0	0.004	0	0	0.002	0	0.0117	0	0	0	0.0243	0	0	0	0	0	0	0	0	0	0	0	0	0.0137	0	0	0.0118	0.0001	0	0	0	0	0	0.0239	0.0059	0
Macrophages M1	0	0	0	0	0	0	0	0	0	0	0	0	0	0	0	0	0	0	0	0	0	0	0	0	0	0	0	0	0	0	0	0	0	0	0	0	0	0	0	0	0	0	0	0	0	0	0	0	0
Macrophages M2	0.1776	0.1797	0.1802	0.1562	0.1257	0.0949	0.1493	0.1896	0.1946	0.1416	0.1144	0.1445	0.154	0.1569	0.1859	0.1113	0.1503	0.1985	0.1484	0.2255	0.1382	0.1294	0.121	0.1948	0.1344	0.1848	0.1632	0.0992	0.1265	0.1735	0.1078	0.1376	0.1462	0.0657	0.1393	0.1954	0.1736	0.1516	0.1577	0.2081	0.1726	0.169	0.1544	0.1731	0.1688	0.1751	0.1563	0.192	0.0203
Mast cells	0	0	0.0065	0.0023	0.0031	0.0034	0	0	0	0.0046	0.0105	0	0.0023	0	0.0134	0.0194	0.0079	0.0278	0.001	0.0076	0	0	0	0.0164	0	0.0102	0.0172	0	0.0052	0.0084	0.002	0.0045	0.008	0.019	0	0.019	0.0153	0.015	0.0004	0.0135	0	0	0	0	0.0002	0.0042	0.0056	0	0.0174
Megakaryocytes	0.0119	0.0245	0.03	0.0253	0	0	0.0151	0.015	0.0394	0.0054	0.0398	0.0004	0	0.0156	0.0307	0.0501	0.0059	0	0.0317	0.0432	0.0006	0	0	0.045	0.0518	0.0255	0	0.1126	0	0.1387	0	0.0357	0.0212	0	0.017	0.0075	0	0	0.0942	0.0408	0.0729	0.3047	0.0322	0	0.0052	0.0387	0.0338	0	0.0734
Melanocytes	0.0688	0.0686	0.0459	0.0329	0.044	0.0582	0.0626	0.0564	0.0557	0.0732	0.076	0.0455	0.0532	0.0619	0.0769	0.0745	0.0541	0.0736	0.0563	0.0264	0.0277	0.0441	0.0473	0.0474	0.0798	0.0582	0.0494	0.0597	0.0611	0.0667	0.04	0.0173	0.071	0.0741	0.0105	0.0589	0.0343	0.0466	0.0611	0.0537	0.0416	0.0862	0.0778	0.0755	0.0099	0.0626	0.0787	0.0311	0.042
Memory B-cells	0	0	0	0	0	0	0.0072	0.0405	0	0	0.028	0.0122	0.0007	0	0.0103	0	0	0	0	0	0	0	0	0.0006	0	0.0066	0	0	0	0	0	0.0093	0	0	0	0	0	0	0	0.0204	0	0	0	0	0	0.023	0.0004	0	0
Mesangial cells	0	0	0	0.0059	0.0251	0.0262	0.0062	0	0.0174	0.0171	0.0242	0	0	0	0	0	0.0021	0	0.007	0	0	0.0056	0.0058	0.01	0.0093	0.001	0	0.0125	0.0221	0.0095	0.0115	0.0057	0.004	0	0.0015	0.011	0	0	0.0325	0.0166	0.0105	0.0473	0	0	0.0119	0.012	0	0	0.047
Monocytes	0	0	0	0	0.0872	0	0.0132	0	0	0	0	0	0	0.0119	0	0	0.0041	0	0	0	0	0	0.0857	0	0	0	0	0.0835	0	0	0	0	0	0	0	0	0	0.0788	0	0	0	0.0844	0	0	0	0	0	0	0
Myocytes	0.0366	0.0847	0.0372	0.0304	0.0545	0.0073	0.0449	0.0534	0.0516	0.0213	0	0.0761	0.0188	0.0745	0.0078	0.0108	0	0.021	0.01	0.005	0	0.0309	0.0402	0.0377	0.0113	0.0431	0.0289	0.0143	0.0189	0.0356	0.0134	0.0124	0.033	0.0579	0.0168	0.088	0.0238	0.0606	0	0.0366	0.0287	0.0103	0.0315	0.0782	0.0225	0.0766	0.0409	0.0512	0.058
NK cells	0	0	0	0	0	0	0	0	0	0	0	0	0	0	0	0	0	0.001	0	0	0	0	0	0	0	0	0	0	0	0	0	0	0	0	0	0	0	0	0	0	0	0	0	0	0	0	0	0	0
NKT	0.6348	0.5721	0.7132	0.5608	0.6763	0.6686	0.7132	0.6453	0.7067	0.6418	0.7236	0.6928	0.7275	0.5865	0.6781	0.7243	0.5661	0.4937	0.6226	0.6283	0.5851	0.7426	0.718	0.3322	0.6965	0.6555	0.5597	0.6587	0.6636	0.6038	0.6618	0.6167	0.6025	0.6116	0.6018	0.5261	0.7265	0.6716	0.6177	0.7183	0.5402	0.6409	0.7398	0.6022	0.6563	0.7066	0.6087	0.5863	0.6524
Neurons	0.0278	0.0206	0.0266	0.044	0.0259	0.0432	0.0213	0.0194	0.0287	0.029	0.0433	0.0433	0.0229	0.0139	0.0224	0.0296	0.0379	0.0285	0.0421	0.019	0.0327	0.0346	0.0233	0.0229	0.0395	0.0364	0.0237	0.0365	0.0402	0.0258	0.0321	0.0322	0.0334	0.0375	0.0509	0.0258	0.0319	0.0181	0.0367	0.0276	0.0155	0.0431	0.0424	0.0171	0.0317	0.0258	0.0219	0.0211	0.0582
Neutrophils	0	0.0105	0.0101	0	0.0042	0	0.0128	0.0339	0.003	0	0.0308	0	0	0.0211	0.0156	0	0.0227	0.0247	0.0079	0.0273	0.0138	0.0025	0.0223	0.0046	0.0023	0.0202	0	0.0053	0.0172	0.0195	0.0099	0.0083	0.0118	0.0226	0.0755	0.0205	0.0053	0.0088	0.0039	0.0258	0.026	0.0706	0.024	0	0.0223	0.0081	0.0403	0.0062	0
Osteoblast	0.1198	0	0	0	0.1404	0.1042	0	0.0527	0.147	0.0812	0.0489	0.0052	0	0.0448	0.0054	0	0	0.0668	0.0446	0	0.0119	0	0.0346	0.0073	0	0.011	0	0.015	0.1016	0.019	0.0238	0	0	0	0	0.1506	0	0.104	0	0.0318	0	0	0	0.0073	0.0338	0.049	0	0.0111	0
Pericytes	0.0585	0.0447	0.0688	0.0589	0.0385	0.0479	0.0276	0.0343	0.0304	0.0484	0.0501	0.0484	0.0299	0.0426	0.05	0.0543	0.0442	0.0492	0.0454	0.0442	0.0426	0.0449	0.0362	0.0251	0.0598	0.0495	0.0487	0.0723	0.0605	0.0379	0.0421	0.0511	0.0275	0.0533	0.064	0.0354	0.0255	0.0346	0.0432	0.0516	0.0412	0.0643	0.0589	0.0264	0.0402	0.065	0.0465	0.0343	0.0266
Plasma cells	0.0747	0.0992	0.0429	0	0.101	0.0175	0.0425	0.0683	0.0511	0.0593	0.0752	0.0866	0.0859	0.0659	0.0908	0.0752	0	0	0.0447	0.0753	0.0203	0.0562	0.0305	0.0093	0.0208	0.0679	0.0391	0.0347	0.0183	0.0184	0.0337	0.0111	0.0439	0.0704	0.0076	0.0236	0.0341	0.0231	0.0311	0	0.0504	0	0.0123	0.1457	0	0.0708	0.0841	0.1368	0
Platelets	0	0	0	0	0	0	0	0	0	0	0	0	0	0	0	0	0	0	0	0	0	0	0	0	0	0	0	0.0903	0	0.0816	0	0	0	0	0	0	0	0	0.1402	0.0003	0	0.1414	0	0	0	0	0	0	0.1363
Preadipocytes	0.0797	0.0851	0.0654	0.0598	0.0775	0.0783	0.0475	0.0791	0.0869	0.1176	0.0785	0.0725	0.0544	0.0585	0.0808	0.0693	0.0858	0.1421	0.0427	0.0991	0.0731	0.0824	0.0602	0.083	0.0802	0.054	0.0846	0.1097	0.037	0.0785	0.0801	0.1154	0.1138	0.0419	0.1004	0.064	0.0963	0.0358	0.0913	0.072	0.1023	0.1156	0.0448	0.1043	0.0892	0.0218	0.0569	0.0858	0.1647
Sebocytes	0.0112	0.0097	0.0108	0.0105	0.0156	0.0121	0.0129	0.0094	0.0149	0.0088	0.0081	0.0149	0.0084	0.0089	0.0119	0.0087	0.0142	0.0137	0.0139	0.0144	0.0166	0.0141	0.0141	0.012	0.01	0.011	0.0144	0.0022	0.0152	0.0118	0.0068	0.0119	0.0145	0.0143	0.0107	0.0121	0.0206	0.0176	0.0116	0.0168	0.0128	0	0.0176	0.0144	0.0155	0.0165	0.0144	0.0158	0.013
Skeletal muscle	0.0093	0.0192	0.0132	0.0189	0.0047	0	0.0113	0	0.0094	0.0213	0.0183	0.0172	0.0101	0.0091	0	0.0078	0.0163	0.0236	0.0204	0.0148	0.0095	0.0108	0.0167	0.0101	0.0369	0.0188	0.0195	0.0213	0.0096	0.0114	0.0189	0	0.0138	0.0256	0.0283	0.0249	0.0048	0.0262	0.0257	0.0125	0.0107	0.0698	0.0219	0	0.015	0.0051	0.0026	0	0.0292
Smooth muscle	0	0	0	0	0	0	0	0	0	0	0	0	0.0064	0	0	0	0	0	0	0	0	0	0	0	0	0	0	0	0	0	0	0	0	0.0308	0	0	0	0	0	0	0	0	0	0	0	0	0	0.0032	0
Tgd cells	0	0	0	0	0	0	0	0	0	0	0	0	0	0	0	0	0	0	0	0	0	0	0	0	0	0	0	0	0	0	0	0	0	0	0	0	0	0	0	0	0	0	0	0	0	0	0	0	0
Th1 cells	0.3029	0.2434	0.2571	0.1493	0.2988	0.2549	0.2601	0.3506	0.2952	0.3451	0.1786	0.2958	0.4051	0.3355	0.3718	0.2776	0.2406	0.109	0.182	0.2424	0.3235	0.239	0.1657	0.2625	0.2562	0.3084	0.2587	0.1545	0.1664	0.1297	0.3053	0.2938	0.2623	0.3643	0.2509	0.273	0.3277	0.1945	0	0.3527	0.205	0.0141	0.2697	0.3299	0.2355	0.2781	0.2799	0.2893	0.1022
Th2 cells	0.0447	0.0547	0.0709	0.039	0.0436	0.0802	0.0447	0	0.0347	0.0072	0	0.0287	0.0273	0	0.0138	0.0739	0.0099	0.1301	0	0.0473	0.0516	0	0.014	0.0732	0.0169	0	0.0354	0.0758	0.0292	0.0361	0.0306	0	0.0727	0.0244	0.0791	0.0468	0.0007	0.1089	0.09	0	0	0.1023	0	0.0047	0.0536	0.0716	0.0478	0.0327	0.1758
Tregs	0.1443	0.2752	0.2065	0.1846	0.229	0.1984	0.1472	0.1956	0.21	0.2461	0	0.2015	0.1785	0.2598	0.1855	0.1509	0.2706	0.2126	0.2251	0.1865	0.1321	0.2038	0.1801	0.2494	0.1819	0.2475	0.1671	0.0371	0.2017	0.2193	0.2322	0.2073	0	0.1751	0	0.258	0.0218	0.1328	0.2839	0.2171	0.1551	0.2824	0.2459	0.1892	0	0.2275	0.2072	0.1907	0.1316
aDC	0.099	0.1151	0.0836	0.1549	0.1412	0.1302	0.1084	0.0497	0.0269	0.116	0.084	0.1391	0.1392	0.0659	0.0852	0.1336	0.089	0.0903	0.1253	0.1342	0.0414	0.1503	0.1241	0.1003	0.0947	0.0329	0.1431	0.0574	0.0648	0.1612	0.1499	0.1557	0.0518	0.078	0.0609	0	0.0251	0.0364	0.0729	0.1034	0.0579	0.0241	0.0539	0.1328	0.0633	0.0789	0	0.1001	0.1826
cDC	0	0.0025	0.0059	0.0533	0.0944	0.0248	0.0154	0	0.0299	0.0469	0.0562	0	0.0222	0	0.0138	0	0.0171	0.0076	0.0343	0.0078	0.0747	0.0556	0	0.0401	0.0056	0.0302	0.0044	0.0166	0.0265	0.0261	0.0588	0.0027	0.022	0.0675	0.0194	0.0296	0	0	0.0419	0.0324	0.0278	0	0.0365	0.0906	0	0	0.0088	0.0061	0
iDC	0.0812	0.0786	0.0756	0.1085	0.0791	0.1215	0.0848	0.0893	0.1233	0.0989	0.1075	0.0309	0.0341	0.0666	0.0745	0.0872	0.1093	0.0912	0.0968	0.0665	0.1274	0.1215	0.0717	0.127	0.114	0.1156	0.0814	0.1339	0.1324	0.0379	0.0946	0.1132	0.1126	0.1163	0.0909	0.1304	0.128	0.1005	0.114	0.0937	0.0772	0.1441	0.1032	0.0938	0.1028	0.1106	0.1136	0.0219	0.0277
ly Endothelial cells	0.044	0.0756	0.0569	0.0071	0	0.0232	0	0.0014	0.0291	0.1022	0.0557	0	0	0.0422	0.0609	0.0351	0.02	0.0692	0	0.0286	0	0.0183	0.0149	0.0546	0.0313	0.081	0.0201	0	0.0498	0.0242	0.025	0.0428	0.0801	0.0045	0.0555	0.0358	0.062	0	0.0348	0.0592	0.011	0.1734	0.0393	0.0469	0.0222	0.0893	0.0842	0	0.0036
mv Endothelial cells	0.0095	0	0.0317	0	0	0	0	0	0.0184	0.0047	0.004	0	0	0	0.0154	0.0214	0	0.0145	0	0	0	0	0	0.0312	0	0.0324	0.0546	0	0	0	0.0233	0	0.0368	0.0246	0.0511	0.0228	0.056	0	0	0.0383	0	0	0	0.0138	0	0	0	0	0
naive B-cells	0	0	0	0	0	0	0	0	0	0	0	0	0	0	0	0	0	0	0	0	0	0	0	0	0	0	0	0	0	0	0	0	0	0	0	0	0	0	0	0	0	0	0	0	0	0	0	0	0
pDC	0.0016	0.1056	0.0036	0	0	0.0271	0.0221	0.0563	0.0098	0	0.0342	0.0195	0.0132	0.0922	0.0331	0.0032	0.0009	0.0679	0.0369	0.056	0	0	0	0.0207	0	0.0106	0.0151	0	0.0169	0.0253	0.0039	0.0095	0.0077	0.0238	0	0	0.0289	0	0	0.0303	0.0307	0	0.0244	0.0141	0	0.0104	0	0.0296	0.1313
pro B-cells	0	0.0906	0	0.0202	0	0	0.0208	0.0696	0	0.0396	0.0342	0	0	0	0.0282	0	0	0.0628	0	0	0.0539	0	0.0348	0.0685	0	0.054	0.0002	0.0376	0	0	0.0304	0.0226	0	0	0.08	0	0	0.0118	0.0456	0	0	0.0568	0	0	0.0167	0.066	0	0	0.1877
[truncated: 389 more columns]
