# Supplementary material for: Comprehensive proteogenomic characterization of early duodenal cancer reveals the carcinogenesis tracks of different subtypes
Source: Nat Commun. 2023 Mar 29;14:1751. doi: 10.1038/s41467-023-37221-5 (PMC10060430; doi:10.1038/s41467-023-37221-5)
Supplement: Supplementary file 9 — Dataset 6 [file 41467_2023_37221_MOESM9_ESM.xlsx]

## Sheet: Description
Supplementary Data 6: AARS1 Promoted Cancer Cell Proliferation through Non-canonical Function, and Lysine Alanylation of PARP1 Decreased Cell Apoptosis by Inhibiting PARP1 in DC.
Sheet	Description
6a	More expression of AARS1 and PARP1 in tumor tissue was detected by western blot analysis.
6b	The impacts of AARS1 overexpressed (OE) on Hutu80 cells and WDC-1 cells proliferation (n = 5 repeats per group).
6c	The impacts of AARS1 knock-down on Hutu80 cells and WDC-1 cells proliferation (n = 5 repeats per group).
6d	The effects of AARS1 OE (left)/knock-down (right) on Hutu80 cells and WDC-1cells invasion (n = 5 repeats per group).
6e	The impacts of TARS1/SARS1 overexpressed (OE) on Hutu80 cells (left) and WDC-1 cells (right) proliferation (n = 5 repeats per group).
6f	The impacts of TARS1/SARS1-OE on Hutu80 cells (left) and WDC-1 cells (right) invasion (n = 5 repeats per group).
6g	Activities of PARP1 immunoprecipitated from cells transfected with different aminoacyl-tRNA synthetases.
6h	The relative reduction of PARP1 activity by interacting with AARS1.
6i	The impacts of AARS OE on Hutu80 cells and WDC-1 cells apoptosis (n = 5 repeats per group).
6j	Western blot analysis of γH2AX, H2AX (top), and comet assay detection of DNA damage levels.
6k	DNA binding affinities of PARP1 and PARP1 mutants.

## Sheet: 6a
	N												T												p-value (two-sided Student's t-test)
AARS1	1.30434	1.04347	1.30434	0.9852	1.04347	1.17391	0.782605	0.652171	0.782605	0.789655	1.0698	1.06842	4.25	3.13044	2.8445	2.1126	3.784	1.985	2.668	4.165	5.515	3.651	3.12	4.884	6.74116e-08
TARS1	1.25217	1.04348	0.626087	0.834783	1.04348	1.25217	1.04348	0.730435	1.14783	0.939131	1.04348	1.04347	1.331	1.058	0.965	0.751	1.365	1.892	0.65845	1.32	1.112	0.841	1.665	0.792	0.247953
SARS1	1.16753	0.935064	1.24675	0.98961	0.77986	1.24675	1.07013	1.23636	0.967532	1.1026	0.837564	0.420242	1.3	1.25	0.912	1.865	1.2121	0.7758	1.361	0.952	0.625	0.754	1.026	1.158	0.414881
PARP1	0.84488	0.9595	1.19951	0.959859	1.12151	1.2111	1.0551	0.8954	0.79956	0.984121	0.759595	1.20986	3.211	2.554	1.484	1.69	1.12	2.36	2.12	1.11	2.7505	0.8112	1.62	1.225	0.00106544
PARylation	0.964156	1.06715	1.0343	1.1343	0.708938	1.2686	0.867151	1.31156	1.1043	1.06341	0.767151	0.70898	0.332	0.412	0.228	0.5115	0.445	0.6515	0.2156	0.6351	0.3211	0.1565	0.2156	0.1698	2.94522e-08
PARP1 K-Ala	1.02	0.79	1.21	0.98	0.95	1.05	0.93	1.07	0.87	1.13	0.85	1.15	3.455	2.566	3.369	2.161	1.6841	2.3263	2.123	4.896	2.365	2.954	3.334	2.985	2.0135e-07

## Sheet: 6b
Hutu80 cells										p-value (two-sided Student's t-test)
Days	Vector			AARS1			AARS1+alaninol			Vector-AARS1	AARS1--AARS1+alaninol
0	0.065	0.054	0.079	0.073	0.0695	0.081	0.062	0.067	0.069	0.34762	0.100145
1	0.283	0.292	0.289	0.484	0.453	0.422	0.341	0.298	0.297	0.000801979	0.00360856
2	0.634	0.619	0.742	0.894	0.937	1.112	0.759	0.801	0.843	0.0148743	0.0641583
3	0.992	1.204	1.174	2.041	1.909	1.731	1.417	1.311	1.262	0.00231006	0.0050172
4	1.902	1.917	2.358	3.58	3.014	3.846	2.24	2.372	2.738	0.00778527	0.0229873
WDC-1 cells										p-value (two-sided Student's t-test)
Days	Vector			AARS1			AARS1+alaninol			Vector-AARS1	Vector-AARS1+alaninol
0	0.043	0.041	0.057	0.051	0.05	0.052	0.051	0.048	0.048	0.473964	0.716589
1	0.371	0.392	0.377	0.497	0.552	0.481	0.231	0.225	0.219	0.00437802	2.6659e-05
2	0.798	0.844	0.926	1.092	1.134	1.434	0.599	0.587	0.629	0.033127	0.00313211
3	1.504	1.496	1.575	1.995	2.017	2.318	1.112	1.032	1.189	0.00547631	0.00133011
4	2.533	2.009	2.754	3.369	3.397	4.004	1.727	1.812	2.161	0.0187187	0.107959

## Sheet: 6c
Hutu80 cells
Days	Scrambled siRNA			AARS1 siRNA			p-value (two-sided Student's t-test)
0	0.043	0.045	0.053	0.051	0.06	0.054	0.118871
1	0.319	0.324	0.37	0.197	0.224	0.194	0.00213812
2	0.742	0.783	0.735	0.377	0.372	0.481	0.000878879
3	1.198	1.343	1.281	0.734	0.699	0.533	0.00117121
4	2.121	2.129	2.146	1.003	0.885	1.047	1.91729e-05
5							1.92e-05
WDC-1 cells
Days	Scrambled siRNA			AARS1 siRNA			p-value (two-sided Student's t-test)
0	0.048	0.047	0.058	0.061	0.055	0.073	0.131825
1	0.477	0.432	0.576	0.201	0.244	0.395	0.0414789
2	0.943	0.915	1.172	0.745	0.619	0.676	0.0208296
3	1.823	1.902	2.065	1.332	1.317	1.191	0.00151007
4	3.114	3.232	3.704	2.007	2.042	2.206	0.00266406
5							0.0027

## Sheet: 6d
AARS1 OE																p-value (two-sided Student's t-test)
	control					AARS1					AARS1+alaninol					Contro-AARS1_OE	AARS1_OE-AARS1+alaninol
Hutu80	1.06	0.94	1.125	0.9	0.975	1.693	1.784	1.88	2.05	1.84	1.132	1.27	1.29	1.02	1.18	2.42069e-06	2.31269e-05
WDC-1	1.08	0.97	1.13	0.9	0.92	1.73	1.76	1.69	1.84	1.94	1.092	1.17	1.155	1.22	0.98	1.55415e-06	4.07356e-06
AARS1 KO
	Scrambled siRNA					AARS1 siRNA					p-value (two-sided Student's t-test)
Hutu80	0.88	1.12	0.98	0.95	1.07	0.56	0.64	0.6	0.52	0.48	7.49122e-05
WDC-1	0.9	1.08	1.05	1.1	0.87	0.47	0.53	0.55	0.42	0.5	0.000118216

## Sheet: 6e
Hutu 80
Days	Vector			TARS1			SARS1			p-value (two-sided Student's t-test)
										Vector-TARS1	Vector-SARS1
0	0.051	0.054	0.066	0.063	0.067	0.068	0.055	0.053	0.054	0.1359	0.551416
1	0.241	0.299	0.276	0.297	0.314	0.319	0.233	0.257	0.245	0.104114	0.212704
2	0.653	0.702	0.73	0.755	0.832	0.843	0.723	0.679	0.728	0.0321705	0.612706
3	1.003	1.149	1.388	1.425	1.306	1.409	1.144	1.205	1.431	0.166029	0.60368
4	1.679	1.853	2.408	2.045	2.438	2.507	2.173	2.159	2.118	0.253623	0.483614
5
WDC-1
Days	Vector			TARS1			SARS1			p-value (two-sided Student's t-test)
										Vector-TARS1	Vector-SARS1
0	0.045	0.041	0.04	0.045	0.047	0.052	0.048	0.052	0.05	0.0808001	0.0139423
1	0.315	0.292	0.296	0.339	0.401	0.37	0.32	0.366	0.367	0.0230869	0.0426973
2	0.713	0.684	0.718	0.845	0.872	0.878	0.781	0.843	0.866	0.000401721	0.0104636
3	1.323	1.338	1.446	1.542	1.559	1.729	1.413	1.625	1.522	0.0276267	0.105481
4	2.277	2.519	2.488	2.423	2.553	2.884	2.193	2.543	2.374	0.288173	0.670309
5

## Sheet: 6f
Cell lines	Control					TARS1					SARS1					p-value (two-sided Student's t-test)
																Control-TARS1	Control-SARS1
Hutu80	1.23	0.97	0.92	0.83	1.05	1.26	1.02	1.34	1.15	1.13	1.31	1.03	1.08	1.065	1.21	0.0732827	0.143273
WDC-1	1.18	1.09	1.02	0.88	0.83	1.13	0.98	1.08	1.16	1.26	1.23	1.066	1.12	1.35	1.09	0.163835	0.0748679

## Sheet: 6g
	Vector					AARS1					TARS1					SARS1					p-value (two-sided Student's t-test)
																					Vector-AARS1	Vector-TARS1	Vector-SARS1
Hutu80	1.09	0.89	0.93	0.98	1.11	0.39	0.45	0.43	0.5	0.54	1.05	0.79	0.95	1.12	0.85	0.96	0.87	0.99	1.22	1.02	5.46866e-06	0.539325	0.872133
WDC-1	0.81	1.18	1.02	0.92	1.07	0.42	0.62	0.51	0.53	0.64	0.92	0.88	0.96	0.91	0.86	1.03	0.87	0.96	1.06	0.93	0.000290835	0.189898	0.687764

## Sheet: 6h
Groups	control	AARS1	PARP1	AARS1 +PARP1
Relative PARP1 activity	0.25	0.22	1.05	0.79
	0.23	0.25	0.92	0.83
	0.21	0.27	0.95	0.75
	0.25	0.23	1.08	0.8
p-value (two-sided Student's t-test)			0.00257442

## Sheet: 6i
	Control					AARS1					AARS1+alaninol					CPT					CPT+AARS1					CPT+AARS1+alaninol					p-value (two-sided Student's t-test)
																															Con-AARS1	AARS1-(AARS1+alaninol)	CPT-(CPT+AARS1)	CPT-(CPT+AARS1+alaninol)
Hutu80	12.36	13.16	13.68	14.68	14.15	8.97	7.89	9.97	7.4	8.56	13.31	14.691	13.88	15.15	16.66	26.65	23.11	22.46	23.32	24.5	16.7	17.47	18.05	15.6	15.1	25.44	20.57	22.09	23.5	26.5	2.96795e-05	2.83392e-05	4.18051e-05	0.000402906
WDC-1	14.32	13.95	15.12	13.58	14.65	10.12	10.83	8.58	9.75	9.25	16.68	14.33	14.98	14.59	15.22	23.8	23.1	22.56	21.69	24.84	15.1	15.98	16.96	15.25	17.65	22.36	24.15	25.62	26.36	23.514	9.10263e-06	1.03396e-05	1.12073e-05	1.31621e-05

[truncated: 2 more sheets: 6j, 6k]
