# Supplementary material for: Comprehensive proteogenomic characterization of early duodenal cancer reveals the carcinogenesis tracks of different subtypes
Source: Nat Commun. 2023 Mar 29;14:1751. doi: 10.1038/s41467-023-37221-5 (PMC10060430; doi:10.1038/s41467-023-37221-5)
Supplement: Supplementary file 11 — Source Data [file 41467_2023_37221_MOESM11_ESM.xlsx]

## Sheet: Description
Source Data: The data presentation in graphs in the main manuscript and in the Supplementary Information.
Sheet	Description
Fig. 1b	The genomic profiles in the D subtype, Related to Fig. 1b.
Fig. 1c	The genomic profiles in the G subtype, Related to Fig. 1c.
Fig. 1e	The cumulative number of protein identifications in DC progression, Related to Fig. 1e.
Fig. 1f	The cumulative number of phosphosite identifications in DC progression, Related to Fig. 1f.
Fig. 2a	The clinic information, correlated mutations, and the SBS29 (Tobacco) signature contribution in the D and G subtypes, Related to Fig. 2a.
Fig. 2b	The proportion of the samples with the habit of smoking in the Tobacco signature and DNA repair panel (Fisher’s exact test), Related to Fig. 2b.
Fig. 2c	The predominant pathways in the Tobacco signature and DNA repair panel, Related to Fig. 2c.
Fig. 2d	The relationship between CYPs and aminoglycan catabolism at the protein level (Pearson’s correlation), Related to Fig. 2d.
Fig. 2e	The TMB and the habit of smoking in the SBS29 (Tobacco) signature and DNA repair panel, Related to Fig. 2e.
Fig. 2f, g	The expression of MSI signatures in the Tobacco signature and DNA repair panel, Related to Fig. 2f, g.
Fig. 2g	The relationship between ARS family and PARP family at the protein level (Pearson’s correlation), Related to Fig. 2g.
Fig. 3a	The cis correlation of the SCNA and the associated -log10 (p value) on the genes at chr8q gain, Related to Fig. 3a.
Fig. 3b	The cis SCNA-protein regulations of significantly correlated genes on their corresponding proteins expression. The genes were related to MAPK signaling, Related to Fig. 3b.
Fig. 3c	The MAPK signaling associated cis-correlation of the SCNA at chr8q gain in the TCGA cohort (Spearman’s correlation), Related to Fig. 3c.
Fig. 3d	The LYN significantly positive associated proteins represented signaling pathways, Related to Fig. 3d.
Fig. 3e	The relationship between log10 LYN/CRKL/CRK and log10 PTPN6/SHC1/MAPK1 at the protein level (Pearson’s correlation), and the represented proteins in MAPK signaling at the protein and phosphoprotein levels, and the associated correlation (Pearson’s correlation) with LYN at the protien levels, Related to Fig. 3e.
Fig. 3f	The represented kinases in MAPK signaling overrepresented in the LYN amplification group, Related to Fig. 3f.
Fig. 3g	Kinase-substrate regulation network showing the substrates of LYN and MAPK1, Related to Fig. 3g.
Fig. 3h	Scatterplot showing the relationship between LYN and cell proliferation at the protein level (Pearson’s correlation), Related to Fig. 3h.
Fig. 4a	The samples in panels, Related to Fig. 4a.
Fig. 4b	The represented pathways of the tumor tissues and normal tissues in P1 and P2, Related to Fig. 4b.
Fig. 4c	The represented pathways of normal tissues in P1, P2, and P3, Related to Fig. 4c.
Fig. 4e	The exact P values between DST mutation and the phase/stage of DC, and between DST and PRKCD at the protein level, related to Fig. 4e.
Fig. 4f	The represented pathwasy in the DST Mut group at the protein and phosphoprotein levels, Related to Fig. 4f.
Fig. 4g, h	The KSEA of the kinases in the DST Mut group, Related to Fig. 4g, h.
Fig. 4h, j	The kinase-substrate regulation in the DST Mut group, Related to Fig. 4h, j.
Fig. 4i	The expression of PRKCD and PRKDC, Related to Fig. 4i.
Fig. 5a	The immune-/stroma-/microenvironment- Score and the cell type compositions of 438 samples across four immune clusters, Related to Fig. 5a.
Fig. 5b	The HLA-I score and HLA-II score of 438 samples in DC, Related to Fig. 5b.
Fig. 5c	The patwhays and P-values of the immune signatures in the four immune clusters, Related to Fig. 5c.
Fig. 5e	(Pearson's) correlation between TMB and DNA repair panel represented proteinss, Related to Fig. 5e.
Fig. 5f, g	(Pearson's) correlation between AARS1 and represented pathways in four immune clusters, Related to Fig. 5f, g.
Fig. 5g, h	(Pearson's) correlation between AARS1 and represented pathways in four immune clusters, Related to Fig. 5g, h.
Fig. 6b	More expression of AARS1 and PARP1 in tumor tissue was detected by western blot analysis, Related to Fig. 6b.
Fig. 6b_uncropped blots	The uncropped version of gels and blots related to Fig. 6b.
Fig. 6c	The impacts of AARS1 overexpressed (OE) on Hutu80 cells and WDC-1 cells proliferation (n = 5 repeats per group), Related to Fig. 6c.
Fig. 6d	The impacts of AARS1 knock-down on Hutu80 cells and WDC-1 cells proliferation (n = 5 repeats per group), Related to Fig. 6d.
Fig. 6e	The effects of AARS1 OE (left)/knock-down (right) on Hutu80 cells and WDC-1cells invasion (n = 5 repeats per group), Related to Fig. 6e.
Fig. 6f	The list of 652 AARS1-interacting proteins, related to Fig. 6f.
Fig. 6g_uncropped blots	The uncropped version of gels and blots related to Fig. 6g.
Fig. 6h_uncropped blots	The uncropped version of gels and blots related to Fig. 6h.
Fig. 6i	Activities of PARP1 immunoprecipitated from cells transfected with different aminoacyl-tRNA synthetases, Related to Fig. 6i.
Fig. 7a	The impacts of AARS OE on Hutu80 cells and WDC-1 cells apoptosis (n = 5 repeats per group), Related to Fig. 7a.
Fig. 7c_uncropped blots	The uncropped version of gels and blots related to Fig. 7c.
Fig. 7e_uncropped blots	The uncropped version of gels and blots related to Fig. 7e.
Fig. 7f	DNA binding affinities of PARP1 and PARP1 mutants, Related to Fig. 7f.
Fig. 7g_uncropped blots	The uncropped version of gels and blots related to Fig. 7g.
Fig.7h_uncropped blots	The uncropped version of gels and blots related to Fig. 7h.
Supplementary Fig. 1c	Boxplot showing tumor purity of the samples in DC, Related to Supplementary Fig. 1c.
Supplementary Fig. 2b	The number of the gain of neo-mutations in the D (top) and G (bottom) subtypes progression, Related to Supplementary Fig. 2b.
Supplementary Fig. 2d	The identification protein numbers of 438 samples, Related to Supplementary Fig. 2d.
Supplementary Fig. 2e	The protein identification number of the samples spanning from 2012 to 2019, at the same pathological stage (Kruskal-Wallis test), Related to Supplementary Fig. 2e.
Supplementary Fig. 2f	Spearman’s correlation coefficients of stages in the carcinogenesis of the D (top) and G (bottom) subtypes, Related to Supplementary Fig. 2f.
Supplementary Fig. 2g	The cumulative number of phosphoprotein identification in DC progression, Related to Supplementary Fig. 2g.
Supplementary Fig. 3a, b, c	The count of SBS 96 mutations in the D and G subtypes, Related to Supplementary Fig. 3a, b, c.
Supplementary Fig. 3d	The SBS29 contribution in the patients with the habit of smoking or not (Wilcoxon signed-rank test), Related to Supplementary Fig. 3d.
Supplementary Fig. 3e	The represented proteins from CYPs and the predominant pathways of the Tobacco signature, Related to Supplementary Fig. 3e.
Supplementary Fig. 3h	The relationship between DNA repair and ARS family at the protein level (Pearson’s correlation), Related to Supplementary Fig. 3h.
Supplementary Fig. 3i	The relationship between AARS1 and MSI related proteins at the protein level (Pearson’s correlation), Related to Supplementary Fig. 3i.
Supplementary Fig. 4a	Profiling of absolute CNAs observed in DC, Related to Supplementary Fig. 4a.
Supplementary Fig. 4b	The cis SCNA-protein regulations of correlated genes on their corresponding proteins expression, Related to Supplementary Fig. 4b.
Supplementary Fig. 4c	Volcano plot showing the cis-correlation of the SCNA (x axis) at chr8q gain and the associated -log10 (p value) (y axes) on the corresponding proteins of TCGA cohort (Spearman’s correlation), Related to Supplementary Fig. 4c.
Supplementary Fig. 4d	The relationship between log10 LYN and log10 MAPK1 expression at the protein level (Pearson’s correlation), Related to Supplementary Fig. 4d.
Supplementary Fig. 5a	The samples in CCP1 and CCP2, Related to Supplementary Fig. 5a.
Supplementary Fig. 5c	The represented pathways and the differentially expressed proteins in CCP1 and CCP2, Related to Supplementary Fig. 5c.
Supplementary Fig. 5h	The expression of DST and PRKCD, Related to Supplementary Fig. 5h.
Supplementary Fig. 5i	The highly expressed genes in the DST Mut group at the protein and phosphoprotein levels, Related to Supplementary Fig. 5i.
Supplementary Fig. 6b	The association between immune clusters and panels/the pathological features of DC patients, Related to Supplementary Fig. 6b.
Supplementary Fig. 6f	The TMB of the samples for WES, Related to Supplementary Fig. 6f.
Supplementary Fig. 6k	(Pearson's) correlation between AARS1 and HLA-I/II score, Related to Supplementary Fig. 6k.
Supplementary Fig. 6l	The association between TMB and HLA-II score, Related to Supplementary Fig. 6l.
Figure S7a_uncropped blots	The uncropped version of gels and blots related to Supplementary Fig. 7a.
Supplementary Fig. 7b	The impacts of TARS1/SARS1 overexpressed (OE) on Hutu80 cells (left) and WDC-1 cells (right) proliferation (n = 5 repeats per group), Related to Supplementary Fig. 7b.
Supplementary Fig. 7c	The impacts of TARS1/SARS1-OE on Hutu80 cells (left) and WDC-1 cells (right) invasion (n = 5 repeats per group), Related to Supplementary Fig. 7c.
Figure S7h_uncropped blots	The uncropped version of gels and blots related to Supplementary Fig. 7h.
Figure S7i_uncropped blots	The uncropped version of gels and blots related to Supplementary Fig. 7i.
Supplementary Fig. 7j	The relative reduction of PARP1 activity by interacting with AARS1, Related to Supplementary Fig. 7j.
Figure S8a_uncropped blots	The uncropped version of gels and blots related to Supplementary Fig. 8a.
Supplementary Fig. 8b	Western blot analysis of γH2AX, H2AX (top), and comet assay detection of DNA damage levels, Related to Supplementary Fig. 8b.
Figure S8c_uncropped blots	The uncropped version of gels and blots related to Supplementary Fig. 8c.
Figure S8d_uncropped blots	The uncropped version of gels and blots related to Supplementary Fig. 8d.
Figure S8i_uncropped blots	The uncropped version of gels and blots related to Supplementary Fig. 8i.

## Sheet: Fig. 1b
Symbol	1_2(032)	1_3(032)	1_4(052)	1_6(105)	2_1(020)	2_1(045)	2_1(059)	2_1(133)	2_3(026)	2_3(064)	2_3(072)	2_3(079)	2_3(081)	2_3(086)	2_4(048)	2_4(061)	2_4(071)	3_1(020)	3_1(033)	3_1(045)	3_1(059)	3_2(033)	3_2(093)	3_3(026)	3_3(048)	3_3(064)	3_3(068)	3_3(069)	3_3(086)	3_3(088)	3_3(092)	3_3(118)	3_3(133)	3_4(048)	3_4(079)	3_4(086)	3_4(092)	3_4(118)	5(136)	5(137)	5(138)	5(141)	5(142)	5(143)	5(144)	5(145)	5(146)	5(147)	5(148)
DST	0	0	0	0	0	0	0	0	0	0	0	0	0	0	0	0	0	0	0	0	1	0	0	0	7	0	0	0	7	0	0	1	1	1	0	1	0	0	0	1	3	1	1	1	1	0	0	8	8
APC	0	0	0	4	0	0	0	0	0	0	0	0	0	0	0	0	0	0	8	0	0	8	0	0	0	0	8	0	0	3	0	0	0	0	0	0	0	0	0	8	0	0	0	0	0	0	8	4	8
TTN	0	0	0	0	0	0	0	0	0	0	0	0	0	0	0	0	0	0	0	0	0	0	0	0	8	0	0	0	0	0	0	1	0	0	0	1	7	8	0	0	3	0	0	1	0	0	8	1	8
MUC16	0	0	0	0	0	0	1	0	0	0	0	0	0	0	0	0	0	1	0	0	8	0	0	0	8	0	0	0	1	0	0	0	0	1	0	1	0	1	0	8	0	0	0	0	0	0	0	0	8
BIRC6	0	0	0	0	0	0	0	0	0	0	0	0	5	0	0	0	0	0	0	0	0	0	0	0	7	0	0	0	0	0	0	0	0	7	0	1	1	0	1	1	0	0	8	0	0	0	0	1	8
SYNE1	0	0	0	0	0	0	1	0	0	0	0	0	0	0	0	0	0	0	0	0	8	0	0	0	1	0	0	0	0	0	0	1	0	0	0	1	0	1	0	0	0	0	0	0	1	0	7	0	8
MUC5B	0	0	0	0	0	0	0	0	0	0	0	0	0	0	0	0	0	0	0	0	8	0	0	0	0	0	0	0	0	0	0	0	0	0	1	0	1	8	0	1	0	1	0	0	1	0	0	0	8
VPS13B	0	0	0	0	0	1	0	0	0	0	0	0	0	0	1	0	0	0	0	1	8	0	0	0	1	0	0	0	0	0	0	0	0	0	0	0	7	1	0	0	0	0	0	0	0	1	0	1	1
MACF1	0	0	0	0	0	0	0	0	0	0	0	0	1	0	0	0	0	0	0	0	1	0	0	0	0	0	0	0	0	0	0	0	0	0	0	0	0	0	0	1	0	1	0	0	0	1	0	7	8
HERC2	0	1	0	0	0	0	0	0	0	0	0	0	0	0	0	0	0	0	0	0	0	0	0	0	0	0	0	0	0	0	0	7	0	1	0	0	1	0	5	0	0	0	0	0	0	1	1	0	8
DNAH11	0	0	0	0	0	0	0	0	0	0	0	0	0	0	1	0	0	0	0	0	1	1	0	0	0	0	0	0	1	0	0	0	0	0	0	0	0	0	0	1	0	0	1	2	0	0	0	0	8
LAMA5	0	0	0	3	0	0	0	0	0	0	0	1	0	0	0	5	0	0	0	0	1	0	0	0	1	0	0	0	0	0	0	0	0	0	0	0	0	1	0	0	0	0	0	0	0	0	0	1	8
FAT4	0	0	0	0	0	0	0	0	0	0	0	0	1	0	0	0	0	0	0	0	8	0	0	0	1	0	0	0	0	0	0	0	0	1	0	0	0	0	0	8	0	0	0	0	0	0	0	0	8
KMT2C	0	0	0	1	0	0	0	0	0	0	0	0	0	0	0	0	0	0	0	0	7	0	0	0	0	0	0	0	0	0	1	0	0	0	0	0	0	1	0	8	0	1	0	0	0	0	0	0	8
TP53	0	0	0	0	0	0	0	0	0	0	0	0	0	0	0	0	0	0	0	0	1	0	0	0	0	0	0	0	0	0	0	0	0	0	1	0	0	0	0	1	0	0	7	1	3	0	0	7	0
TG	0	0	0	0	0	0	0	0	0	0	0	0	0	0	0	0	0	0	0	0	0	0	0	0	1	0	0	0	0	0	0	0	1	1	0	0	0	1	0	1	0	0	0	0	0	0	1	1	8
UBR4	0	0	0	0	0	0	0	0	0	0	0	0	0	0	0	0	0	0	0	0	0	0	0	0	0	0	0	0	0	0	0	0	0	0	0	0	0	0	0	0	0	1	0	1	8	0	1	1	8
MUC4	0	0	0	0	0	0	0	0	0	0	0	0	0	0	0	0	0	0	0	0	8	0	0	0	0	1	0	0	0	0	0	0	0	1	0	0	0	1	0	0	0	0	0	0	0	0	0	0	8
RNF213	0	0	0	0	0	0	0	0	0	0	0	0	0	0	0	0	0	0	0	0	8	0	0	0	0	0	0	0	1	0	0	0	0	0	0	1	0	1	0	8	0	0	0	0	0	2	0	0	8
USH2A	0	0	0	0	0	0	0	0	0	0	0	0	2	0	0	0	0	0	0	0	8	0	0	0	0	0	0	0	0	0	0	0	0	0	0	0	1	0	0	8	0	0	0	0	0	0	1	1	8
[truncated: 8 more columns]

## Sheet: Fig. 1c
Symbol	1_2(032)	1_3(032)	1_4(052)	1_6(105)	G_1(032)	G_1(068)	G_1(081)	G_1(105)	G_2(008)	G_2(105)	G_2(106)	G_2_1(106)	G_3(040)	G_3(052)	G_3_2(040)
KMT2B	0	0	0	0	0	0	0	0	0	0	1	1	1	0	1
MAP7D3	0	0	0	0	0	0	1	7	0	0	1	1	0	0	0
NRXN2	0	0	0	0	0	1	1	0	0	0	1	1	0	0	0
ACCS	0	0	0	0	0	0	1	0	0	0	1	1	0	0	0
ARID1B	0	0	0	0	0	0	0	1	0	0	8	8	0	0	0
ATP10A	0	0	0	0	0	0	0	0	0	0	1	1	1	0	0
CENPF	0	0	0	0	0	0	2	0	0	0	1	1	0	0	0
DOCK4	0	0	0	0	0	0	1	0	0	0	1	1	0	0	0
ECT2L	0	0	0	0	0	0	0	0	0	0	8	8	1	0	0
EXPH5	0	0	0	0	0	0	1	0	0	0	1	1	0	0	0
FAM187B	0	0	0	0	0	0	1	0	0	0	1	1	0	0	0
FAT2	0	0	0	0	0	0	1	0	0	0	1	1	0	0	0
FGD2	0	0	0	0	1	0	0	0	0	0	8	8	0	0	0
FHL5	0	0	0	0	0	0	0	0	0	0	1	1	0	0	1
FSIP1	0	0	0	0	0	0	0	1	0	0	1	1	0	0	0
HTT	0	0	0	0	0	0	1	0	0	0	8	8	0	0	0
INADL	0	0	0	0	0	0	1	0	0	0	1	1	0	0	0
LRRC37A3	0	0	0	0	0	0	0	0	0	0	1	1	1	0	0
MACF1	0	0	0	0	0	0	1	0	0	0	8	8	0	0	0
MUC16	0	0	0	0	0	0	1	0	0	0	8	8	0	0	0

## Sheet: Fig. 1e
Subtype	Protein identification number (cumulative)
1(001)	6536
1(002)	6997
1(003)	7272
1(004)	7400
1(005)	7580
1(007)	7731
1(008)	7932
1(009)	8024
1(010)	8065
1(011)	8193
1(012)	8231
1(013)	8304
1(014)	8356
1(015)	8405
1(016)	8467
1(017)	8504
1(018)	8547
1(019)	8615
1(020)	8677
1(021)	8713
1(022)	8753
1(023)	8793
1(024)	8827
1(025)	8858
1(026)	8892
1(027)	8942
1(028)	8978
1(029)	9011
1(030)	9035
1(031)	9079
1(032)	9112
1(033)	9145
1(034)	9175
1(035)	9205
1(036)	9230
1(037)	9253
1(038)	9307
1(039)	9335
1(040)	9389
1(041)	9424
1(042)	9454
1(043)	9479
1(044)	9509
1(045)	9535
1(046)	9552
1(047)	9571
1(048)	9602
1(049)	9613
1(050)	9650
1(052)	9678
1(053)	9709
1(054)	9738
1(055)	9755
1(057)	9780
1(058)	9803
1(059)	9831
1(060)	9857
1(061)	9880
1(062)	9895
1(063)	9910
1(064)	9929
1(065)	9960
1(066)	9997
1(067)	10023
1(068)	10048
1(069)	10058
1(070)	10082
1(071)	10101
1(072)	10121
1(073)	10128
1(074)	10154
1(075)	10178
1(076)	10210
1(077)	10238
1(078)	10256
1(079)	10293
1(080)	10310
1(081)	10315
1(082)	10350
1(084)	10365
1(085)	10380
1(086)	10391
1(087)	10415
1(088)	10430
1(089)	10448
1(090)	10455
1(091)	10503
1(092)	10525
1(093)	10540
1(094)	10599
1(095)	10614
1(096)	10624
1(097)	10639
1(098)	10644
1(099)	10656
1(100)	10673
1(101)	10691
1(102)	10711
1(103)	10730
1(104)	10754
1(105)	10764
1(106)	10775
1(107)	10789
1(108)	10810
1(109)	10835
1(110)	10851
1(111)	10858
1(112)	10876
1(114)	10886
1(115)	10903
1(116)	10930
1(117)	10945
1(118)	10959
1(119)	10970
1(120)	10978
1(121)	10991
1(122)	11012
1(123)	11080
1(124)	11129
1(125)	11155
1(126)	11175
1(127)	11197
1(128)	11218
1(129)	11247
1(130)	11260
1(131)	11266
1(132)	11281
1(133)	11293
1(134)	11307
1(135)	11323
1(136)	11330
1(137)	11350
1(138)	11365
1(139)	11415
1(141)	11522
1(142)	11592
1(143)	11650
1(144)	11682
1(145)	11717
1(146)	11739
1(147)	11824
1(148)	11840
1(149)	11861
1(150)	11874
1(151)	11891
1(152)	11915
1(153)	11942
1(154)	11961
1(155)	11987
1(156)	12031
1_1(051)	12042
1_2(032)	12052
1_2(046)	12067
1_2(053)	12088
1_3(004)	12097
1_3(032)	12111
1_3(105)	12127
1_3(106)	12136
1_3(109)	12149
1_3(116)	12159
1_3(135)	12171
1_4(006)	12188
1_4(052)	12199
1_4(056)	12209
1_4(083)	12216
1_5(079)	12223
1_6(105)	12229
2_1(001)	12304
2_1(003)	12337
2_1(010)	12361
2_1(011)	12380
2_1(015)	12390
2_1(016)	12405
2_1(018)	12419
2_1(019)	12438
2_1(020)	12449
2_1(021)	12463
2_1(027)	12473
2_1(034)	12491
2_1(035)	12501
2_1(045)	12506
2_1(059)	12521
2_1(067)	12535
2_1(074)	12542
2_1(079)	12555
2_1(117)	12566
2_1(126)	12593
2_1(129)	12602
2_1(133)	12616
2_2(001)	12623
2_2(016)	12631
2_2(038)	12647
2_2(065)	12659
2_2(085)	12662
2_2(087)	12672
2_2(113)	12690
2_2(121)	12699
2_2(128)	12711
2_2(133)	12714
2_2(135)	12729
2_3(002)	12741
2_3(014)	12749
2_3(017)	12767
2_3(024)	12771
2_3(026)	12778
2_3(038)	12806
2_3(042)	12811
2_3(058)	12816
2_3(064)	12822
2_3(066)	12834
2_3(072)	12842
2_3(079)	12864
2_3(081)	12876
2_3(086)	12882
2_3(090)	12896
2_3(091)	12906
2_3(108)	12916
2_3(115)	12925
2_3(120)	12936
2_3(123)	12942
2_3(124)	12950
2_4(002)	12957
2_4(013)	12961
2_4(038)	12975
2_4(048)	12990
2_4(061)	12996
2_4(071)	13001
2_4(134)	13008
2_4(135)	13017
3_1(003)	13023
3_1(011)	13034
3_1(020)	13041
3_1(025)	13053
3_1(033)	13060
3_1(045)	13072
3_1(058)	13072
3_1(059)	13080
3_1(060)	13087
3_1(082)	13102
3_1(085)	13107
3_1(103)	13116
3_1(119)	13123
3_2(003)	13131
3_2(005)	13140
3_2(011)	13150
3_2(020)	13164
3_2(025)	13172
3_2(033)	13180
3_2(049)	13189
3_2(093)	13196
3_2(119)	13200
3_3(002)	13212
3_3(005)	13222
3_3(013)	13227
3_3(026)	13232
3_3(048)	13242
3_3(063)	13248
3_3(064)	13253
3_3(068)	13262
3_3(069)	13281
3_3(077)	13287
3_3(078)	13300
3_3(085)	13311
3_3(086)	13318
3_3(088)	13324
3_3(092)	13329
3_3(094)	13336
3_3(096)	13353
3_3(097)	13362
3_3(111)	13371
3_3(118)	13376
3_3(123)	13385
3_3(125)	13396
3_3(131)	13402
3_3(133)	13406
3_4(012)	13409
3_4(017)	13415
3_4(019)	13426
3_4(047)	13432
3_4(048)	13437
3_4(062)	13441
3_4(076)	13447
3_4(077)	13452
3_4(079)	13460
3_4(080)	13474
3_4(085)	13478
3_4(086)	13483
3_4(089)	13494
3_4(092)	13506
3_4(095)	13513
3_4(111)	13520
3_4(115)	13520
3_4(118)	13524
3_4(122)	13528
3_4(124)	13529
3_4(127)	13532
3_4(130)	13537
3_4(131)	13548
3_4(132)	13556
3_4(134)	13562
4(011)	13569
4(012)	13574
4(076)	13579
4(078)	13601
4(086)	13613
5(136)	13618
5(137)	13625
5(138)	13635
5(139)	13652
5(141)	13672
5(142)	13699
5(143)	13712
5(144)	13726
5(145)	13736
5(146)	13769
5(147)	13778
5(148)	13795
5(149)	13811
5(150)	13817
5(151)	13832
5(152)	13841
5(153)	13867
5(154)	13886
5(155)	13899
5(156)	13914
G_1(001)	13922
G_1(003)	13933
G_1(005)	13940
G_1(007)	13947
G_1(010)	13951
G_1(011)	13955
G_1(012)	13962
G_1(014)	13964
G_1(015)	13976
G_1(016)	13980
G_1(021)	13983
G_1(024)	13986
G_1(025)	13991
G_1(032)	13999
G_1(034)	14004
G_1(035)	14008
G_1(046)	14012
G_1(049)	14020
G_1(053)	14023
G_1(058)	14028
G_1(059)	14039
G_1(065)	14046
G_1(066)	14047
G_1(067)	14051
G_1(068)	14054
G_1(074)	14055
G_1(080)	14060
G_1(081)	14062
G_1(082)	14070
G_1(087)	14073
G_1(088)	14076
G_1(089)	14078
G_1(090)	14085
G_1(094)	14089
G_1(095)	14091
G_1(097)	14092
G_1(105)	14095
G_1(106)	14102
G_1(107)	14104
G_1(117)	14107
G_1(121)	14113
G_1(122)	14118
G_1(125)	14122
G_1(130)	14129
G_1(133)	14137
G_1(134)	14145
G_1(135)	14148
G_2(008)	14151
G_2(009)	14156
G_2(017)	14162
G_2(018)	14168
G_2(022)	14170
G_2(036)	14172
G_2(039)	14175
G_2(041)	14178
G_2(043)	14179
G_2(044)	14180
G_2(091)	14183
G_2(105)	14184
G_2(106)	14187
G_2(109)	14193
G_2(116)	14196
G_2(119)	14199
G_2(126)	14203
G_2(128)	14206
G_2(129)	14210
G_2_1(039)	14214
G_2_1(044)	14214
G_2_1(104)	14216
G_2_1(106)	14224
G_2_1(110)	14229
G_2_1(114)	14234
G_2_1(126)	14236
G_3(023)	14244
G_3(028)	14249
G_3(029)	14252
G_3(030)	14258
G_3(031)	14263
G_3(037)	14268
G_3(040)	14269
G_3(052)	14276
G_3(054)	14280
G_3(055)	14284
G_3(057)	14287
G_3(070)	14294
G_3(073)	14300
G_3(075)	14308
G_3(084)	14309
G_3(098)	14311
G_3(099)	14318
G_3(100)	14321
G_3(101)	14325
G_3(103)	14329
G_3(112)	14331
G_3(113)	14335
G_3_1(028)	14339
G_3_2(040)	14340
P(140)	14349
N(004)	14352
N(024)	14355
N(033)	14360
N(052)	14363
N(056)	14367
N(072)	14376
N(088)	14378
N(096)	14382
N(038)	14385
NET(102)	14411
L_1(007)	14413
L_2(007)	14417
C(008)	14421
C(010)	14423
C(050)	14426

## Sheet: Fig. 1f
Subtype	Phosphosite identification number (cumulative)
1(033)	5898
1(008)	7531
1(009)	8008
1(012)	8532
1(013)	10116
1(022)	11554
1(028)	12041
1(031)	12431
1(036)	12643
1(040)	12889
1(041)	13626
1(043)	13914
1(044)	14488
1(061)	14823
1(064)	15203
1(068)	15360
1(071)	15475
1(072)	15707
1(077)	15932
1(078)	16161
1(080)	16298
1(086)	16626
1(087)	16748
1(097)	16959
1(154)	17984
1(155)	18099
1(062)	18509
1(030)	18849
1(054)	18948
1(014)	19643
1(020)	20885
1(048)	20998
1(058)	21917
1(059)	22058
1(060)	22239
1(069)	22318
1(079)	22953
1(085)	23091
1(089)	24101
1(093)	24582
1(136)	24846
1(137)	25426
1(138)	25610
2_1(011)	25715
2_1(015)	26075
2_2(087)	26213
2_3(064)	26513
2_3(072)	26830
2_4(002)	27215
2_4(013)	27311
2_4(061)	27492
2_3(086)	27741
2_1(020)	27845
2_1(079)	28497
2_2(085)	28795
2_3(014)	28935
2_3(079)	29053
2_4(048)	29156
3_1(011)	29250
3_1(033)	29541
3_2(011)	30121
3_2(033)	30766
3_3(002)	30912
3_3(013)	31149
3_3(064)	31309
3_3(068)	31383
3_3(077)	31529
3_3(078)	31673
3_3(086)	31771
3_3(097)	31931
3_4(012)	32087
3_4(062)	32168
3_4(080)	32230
3_4(086)	32287
3_4(077)	32330
3_2(119)	32547
3_1(020)	32920
3_1(045)	32989
3_1(058)	33139
3_1(059)	33185
3_1(060)	33230
3_2(093)	33256
3_3(069)	33276
3_3(048)	33341
3_3(118)	33428
3_4(048)	33481
3_4(079)	33691
3_4(089)	33888
3_4(118)	33978
4(012)	34008
4(078)	34158
4(086)	34191
5(154)	34714
5(155)	34744
5(136)	34825
5(137)	35021
5(138)	35339
G_1(012)	35375
G_1(015)	35454
G_1(068)	35472
G_1(080)	35496
G_1(087)	35524
G_2(008)	35569
G_2(022)	35629
G_2(036)	35668
G_2(041)	35822
G_2(043)	35851
G_2(119)	38609
G_3(030)	38630
G_3(031)	38648
G_3(040)	38696

## Sheet: Fig. 2a
Sample	1_3(032)	1_4(052)	1_6(105)	2_1(020)	2_1(045)	2_1(133)	2_3(026)	2_3(072)	2_3(079)	2_3(081)	3_2(093)	3_3(068)	3_3(088)	3_3(092)	5(138)	5(153)	5(154)	5(155)	5(156)	G_3(040)	1_2(032)	2_1(059)	2_3(064)	2_3(086)	2_4(048)	2_4(061)	2_4(071)	3_1(020)	3_1(033)	3_1(045)	3_1(059)	3_2(033)	3_3(026)	3_3(048)	3_3(064)	3_3(069)	3_3(086)	3_3(118)	3_3(133)	3_4(048)	3_4(079)	3_4(086)	3_4(092)	3_4(118)	5(136)	5(137)	5(141)	5(142)	5(143)
Corelation	0.412947	0.631308	0.513936	0.403306	0.419954	0.580753	0.414875	0.493991	0.430607	0.279098	0.501904	0.33749	0.294362	0.422621	0.427698	0.362607	0.620669	0.498801	0.47965	0.342509	0.090858	0.33562	0.239215	0	0.246764	0.192638	0.0511057	0.286036	0.269507	0.300302	0.0381185	0.197896	0.0970742	0.0264621	0.0554685	0.22388	0.147675	0.26216	0.228903	0.0402426	0.176835	0.0640824	0.0527568	0.0643108	0.209168	0	0.0400678	0.37486	0.0970479
Gender	male	male	male	male	male	male	male	male	female	male	male	male	male	male	female	female	female	male	male	male	male	female	female	male	male	male	male	male	female	male	female	female	male	male	female	female	male	male	male	male	female	male	male	male	male	male	male	female	male
Age	50~70	50~70	>70	50~70	50~70	50~70	50~70	50~70	<50	>70	<50	<50	50~70	50~70	50~70	50~70	50~70	>70	50~70	50~70	50~70	50~70	>70	50~70	<50	50~70	50~70	50~70	50~70	50~70	50~70	50~70	50~70	<50	>70	50~70	50~70	50~70	50~70	<50	<50	50~70	50~70	50~70	>70	<50	50~70	50~70	<50
Drinking	Yes	Yes	Yes	Yes	Yes	No	Yes	Yes	No	Yes	Yes	No	No	Yes	No	No	No	No	Yes	Yes	NA	No	No	No	NA	Yes	NA	NA	No	Yes	No	No	Yes	NA	No	NA	No	NA	No	NA	No	No	NA	NA	NA	Yes	Yes	No	Yes
Smoking	No	No	Yes	No	No	No	Yes	Yes	No	No	Yes	No	Yes	No	No	No	No	Yes	No	No	No	No	No	No	No	No	No	No	No	No	No	No	Yes	No	No	No	No	No	No	No	No	No	No	No	No	No	Yes	No	Yes
DST	0	0	0	0	0	0	0	0	0	0	0	0	0	0	1	0	1	0	0	0	0	0	0	0	0	0	0	0	0	0	1	0	0	1	0	0	1	1	1	1	0	1	0	0	0	1	1	1	1
TTN	0	0	0	0	0	0	0	0	0	0	0	0	0	0	1	0	1	0	0	0	0	0	0	0	0	0	0	0	0	0	0	0	0	1	0	0	0	1	0	0	0	1	1	1	0	0	0	0	1
MUC16	0	0	0	0	0	0	0	0	0	0	0	0	0	0	0	0	0	0	0	0	0	1	0	0	0	0	0	1	0	0	1	0	0	1	0	0	1	0	0	1	0	1	0	1	0	1	0	0	0
BIRC6	0	0	0	0	0	0	0	0	0	1	0	0	0	0	0	0	0	0	0	0	0	0	0	0	0	0	0	0	0	0	0	0	0	1	0	0	0	0	0	1	0	1	1	0	1	1	0	1	0
APC	0	0	1	0	0	0	0	0	0	0	0	1	1	0	0	0	1	0	0	0	0	0	0	0	0	0	0	0	1	0	0	1	0	0	0	0	0	0	0	0	0	0	0	0	0	1	0	0	0
SYNE1	0	0	0	0	0	0	0	0	0	0	0	0	0	0	0	0	0	0	0	0	0	1	0	0	0	0	0	0	0	0	1	0	0	1	0	0	0	1	0	0	0	1	0	1	0	0	0	0	0
MACF1	0	0	0	0	0	0	0	0	0	1	0	0	0	0	0	0	0	0	1	0	0	0	0	0	0	0	0	0	0	0	1	0	0	0	0	0	0	0	0	0	0	0	0	0	0	1	1	0	0
MUC5B	0	0	0	0	0	0	0	0	0	0	0	0	0	0	0	1	0	0	0	0	0	0	0	0	0	0	0	0	0	0	1	0	0	0	0	0	0	0	0	0	1	0	1	1	0	1	1	0	0
HERC2	1	0	0	0	0	0	0	0	0	0	0	0	0	0	0	0	0	0	0	0	0	0	0	0	0	0	0	0	0	0	0	0	0	0	0	0	0	1	0	1	0	0	1	0	1	0	0	0	0
UBR4	0	0	0	0	0	0	0	0	0	0	0	0	0	0	0	0	0	0	0	0	0	0	0	0	0	0	0	0	0	0	0	0	0	0	0	0	0	0	0	0	0	0	0	0	0	0	1	0	1
[truncated: 19 more columns]

## Sheet: Fig. 2b
Smoking	Tobacco signature	DNA repair panel	two-sided Fisher’s exact test	p = 1.4E-3
Yes	0.6	0.1875
No	0.4	0.8126

## Sheet: Fig. 2c
	Description	(adjust) FDR	Gene ID	Count
Tobacco signature	Glycoprotein metabolism	0.00472835	A4GNT/AGA/ALG1/ALG12/ALG14/ALG3/ALG5/ALG6/AMFR/APCS/ARFGEF1/ATP7A/B3GALT6/B3GNT3/B3GNT7/B4GALT3/B4GALT7/BGN/BMPR2/CCL19/CHST12/CHST14/CHST3/CHSY3/COL11A1/CSPG4/CST3/DCN/DDOST/DPAGT1/DPY19L1/DPY19L4/DSEL/EDEM3/ENTPD5/EXT1/FKRP/FUT1/FUT8/GAL3ST2/GAL3ST4/GALNT1/GALNT12/GALNT3/GALNT6/GALNT7/GANC/GPC1/GXYLT2/IDS/ITM2B/ITM2C/LMAN1/MAN2A2/MGAT3/MUC16/MUC4/MUC5AC/MUC5B/MUC6/NCSTN/OSTC/PHLDA1/PMM2/POFUT2/…	88
	Aminoglycan catabolism	0.0442877	AGRN/BGN/CSPG4/CTBS/DCN/FMOD/GPC1/GPC4/HSPG2/IDS/LUM/OGN/OMD/PGLYRP2/PRELP/SDC1/SGSH/SLC9A1/VCAN	19
	Protein glycosylation	0.0073672	A4GNT/ALG1/ALG12/ALG14/ALG3/ALG5/ALG6/ARFGEF1/B3GALT6/B3GNT3/B3GNT7/B4GALT3/B4GALT7/DDOST/DPAGT1/DPY19L1/DPY19L4/EDEM3/ENTPD5/EXT1/FKRP/FUT1/FUT8/GALNT1/GALNT12/GALNT3/GALNT6/GALNT7/GXYLT2/LMAN1/MAN2A2/MGAT3/MUC16/MUC4/MUC5AC/MUC5B/MUC6/OSTC/PMM2/POFUT2/POGLUT1/POMT2/RPN1/RPN2/SLC51B/SRD5A3/ST3GAL4/ST3GAL5/ST6GAL1/ST6GALNAC1/ST6GALNAC4/ST6GALNAC6/STT3B/TMEM258/TMEM59/TMTC3/UGGT2	57
	Cell-matrix adhesion	0.000732321	ACTN2/ACTN3/APOD/ARHGEF7/BCAM/CDH13/CLASP1/CLASP2/COL17A1/COL3A1/COL5A3/CORO2B/CTTN/DAG1/DMTN/DUSP3/EMILIN1/EPB41L5/FBLN5/FUT1/GREM1/GSK3B/ITGA1/ITGA11/ITGAV/ITGB5/ITGB6/JAG1/JAM3/KDR/LIMS1/LRP1/MACF1/MADCAM1/MKLN1/MSLN/MUC4/NID2/PIP5K1A/PLEKHA2/POSTN/PTPRK/RASA1/RIN2/S100A10/SGCE/SIGLEC1/SLC9A1/SMAD3/SNED1/SORBS1/THBS3/THY1/TNN/TRIP6/UTRN/VCL/VWA2	58
DNA repair panel	Nucleotide-excision repair	5.39504e-09	AQR/ATXN3/CCNH/CDK7/CETN2/COMMD1/COPS2/COPS4/COPS6/COPS7A/COPS7B/COPS8/DDB1/DDB2/EP300/ERCC1/ERCC2/ERCC3/ERCC4/ERCC8/GPS1/GTF2H3/GTF2H4/GTF2H5/HMGN1/HUS1/KAT7/LIG1/LIG4/MMS19/NTHL1/PARP1/PCNA/PNKP/POLD1/POLD2/POLD4/POLE/POLR2A/POLR2B/POLR2C/POLR2D/POLR2G/POLR2H/POLR2I/POLR2K/POLR2L/PRPF19/RFC2/RFC4/RFC5/RPA1/RPA2/RPA3/RPS27A/SIRT1/TCEA1/TP53/USP7/UVSSA/XAB2/XPA/XPC/ZNF830	64
	Base-excision repair	0.00783084	DNA2/FAM168A/FEN1/HMGA2/HUWE1/LIG1/MBD4/MPG/MUTYH/NEIL1/NEIL2/NTHL1/PCNA/POLD1/POLE/POLG/RPA1/RPA2/RPA3/SMUG1/XPA	21
	tRNA aminoacylation	0.000933813	AARS1/AARS2/AIMP1/AIMP2/CARS2/DALRD3/DARS2/EARS2/EEF1E1/FARS2/FARSA/FARSB/GATC/HARS2/IARS2/LARS2/MARS2/NARS2/PARS2/PPA1/QRSL1/RARS2/SARS2/TARS2/VARS2/WARS2/YARS2	27

## Sheet: Fig. 2d
Sample	CYPs family	Aminoglycan catabolism
1_3(032)	-1.55489	0.507059
1_4(052)	-1.19201	0.422665
1_6(105)	-1.25957	0.412897
2_1(020)	-1.38798	0.0185424
2_1(045)	-0.960079	0.752282
2_1(133)	-0.964306	1.77922
2_3(026)	-1.30499	0.563728
2_3(072)	-1.43079	0.560512
2_3(079)	-1.76326	0.549239
2_3(081)	-1.34041	0.621799
3_2(093)	-1.1092	0.514077
3_3(068)	-0.986632	0.0902439
3_3(088)	-0.912339	0.905566
3_3(092)	-0.776956	0.799731
5(138)	-1.03646	0.558569
5(153)	-0.136366	0.555858
5(154)	0.234549	1.33946
5(155)	0.0971962	1.89465
5(156)	-0.28763	1.07046
1_2(032)	-2.51032	-0.51391
2_1(059)	-1.71336	-0.225248
2_3(064)	-1.59537	0.640046
2_3(086)	-1.12202	0.542392
2_4(048)	-1.5964	0.36149
2_4(061)	-1.29544	-0.0493908
2_4(071)	-0.850264	0.907028
3_1(020)	-1.46208	-0.253989
3_1(033)	-1.22705	0.840299
3_1(045)	-0.940338	0.973498
3_1(059)	-5	-0.164714
3_2(033)	-0.854785	0.895698
3_3(026)	-1.35708	0.423167
3_3(048)	-0.999878	0.601982
3_3(064)	-1.26322	0.163824
3_3(069)	-1.61318	0.405913
3_3(086)	-1.26996	1.10837
3_3(118)	-1.933	-0.180954
3_3(133)	-1.11471	0.795883
3_4(048)	-0.911765	0.383198
3_4(079)	-5	0.772486
3_4(086)	-1.49312	1.00355
3_4(092)	-0.727217	0.582368
3_4(118)	-5	-0.0590833
5(136)	-1.4027	0.897793
5(137)	-1.68808	0.158104
5(152)	0.516422	0.642609
5(141)	-1.24943	1.42974
5(142)	-0.693433	0.945486
5(143)	-0.780824	0.498559
5(144)	-0.915259	0.361147
5(145)	-0.323996	1.8888
5(146)	-1.35706	0.476499
5(147)	-0.0878279	0.244267
5(148)	-1.58959	0.996493
5(149)	0.247832	0.373482
5(150)	-1.603	1.67704
5(151)	-1.43006	0.900927

## Sheet: Fig. 2e
Sample	Signature	Smoking	log10 mutation	SBS29 contribution
1_2(032)	DNA repair panel	No	0.30103	0.090858
1_3(032)	Tobacco signature	Yes	1.27875	0.412947
1_4(052)	Tobacco signature	Yes	0	0.631308
1_6(105)	Tobacco signature	Yes	1.75587	0.513936
2_1(020)	Tobacco signature	Yes	1.23045	0.403306
2_1(045)	Tobacco signature	Yes	1.41497	0.419954
2_1(059)	DNA repair panel	No	1.87506	0.33562
2_1(133)	Tobacco signature	No	1.50515	0.580753
2_3(026)	Tobacco signature	Yes	0.845098	0.414875
2_3(064)	DNA repair panel	No	1.14613	0.239215
2_3(072)	Tobacco signature	Yes	0	0.493991
2_3(079)	Tobacco signature	No	0.60206	0.430607
2_3(081)	Tobacco signature	Yes	2.02119	0.279098
2_3(086)	DNA repair panel	No	0.477121	0
2_4(048)	DNA repair panel	No	2.12385	0.246764
2_4(061)	DNA repair panel	Yes	2.08279	0.192638
2_4(071)	DNA repair panel	No	1.17609	0.0511057
3_1(020)	DNA repair panel	No	1.81954	0.286036
3_1(033)	DNA repair panel	No	1.36173	0.269507
3_1(045)	DNA repair panel	Yes	1.60206	0.300302
3_1(059)	DNA repair panel	No	3.52905	0.0381185
3_2(033)	DNA repair panel	No	1.92428	0.197896
3_2(093)	Tobacco signature	Yes	0.30103	0.501904
3_3(026)	DNA repair panel	Yes	1.32222	0.0970742
3_3(048)	DNA repair panel	No	2.7332	0.0264621
3_3(064)	DNA repair panel	No	1.5563	0.0554685
3_3(068)	Tobacco signature	No	1.27875	0.33749
3_3(069)	DNA repair panel	No	0	0.22388
3_3(086)	DNA repair panel	No	2.52892	0.147675
3_3(088)	Tobacco signature	No	0.778151	0.294362
3_3(092)	Tobacco signature	Yes	1.36173	0.422621
3_3(118)	DNA repair panel	No	2.09691	0.26216
3_3(133)	DNA repair panel	No	1.77085	0.228903
3_4(048)	DNA repair panel	No	2.69373	0.0402426
3_4(079)	DNA repair panel	No	1.66276	0.176835
3_4(086)	DNA repair panel	No	2.49276	0.0640824
3_4(092)	DNA repair panel	No	2.48001	0.0527568
3_4(118)	DNA repair panel	No	2.65706	0.0643108
5(136)	DNA repair panel	No	1.97313	0.209168
5(137)	DNA repair panel	Yes	3.03019	0
5(138)	Tobacco signature	No	2.06819	0.427698
5(141)	DNA repair panel	Yes	2.30535	0.0400678
5(142)	DNA repair panel	No	2.17609	0.37486
5(143)	DNA repair panel	Yes	2.36549	0.0970479
5(144)	DNA repair panel	No	2.36173	0.303816
5(145)	DNA repair panel	No	2.3075	0.147575
5(146)	DNA repair panel	No	2.56348	0
5(147)	DNA repair panel	No	2.55871	0.0285674
5(148)	DNA repair panel	No	3.91787	0
5(149)	DNA repair panel	Yes	3.00087	0
5(150)	DNA repair panel	No	3.01326	0.117341
5(151)	DNA repair panel	No	2.18469	0.0501933
5(152)	DNA repair panel	No	2.19866	0.172594
5(153)	Tobacco signature	No	1.79934	0.362607
5(154)	Tobacco signature	No	2.09342	0.620669
5(155)	Tobacco signature	No	2	0.498801
5(156)	Tobacco signature	Yes	2.10721	0.47965
G_1(032)	DNA repair panel	No	0.954243	0.0920557
G_1(068)	DNA repair panel	No	1.20412	0.155148
G_1(081)	DNA repair panel	No	2.3962	0
G_1(105)	DNA repair panel	Yes	1.89209	0.131653
G_2(008)	DNA repair panel	No	0	0
G_2(105)	DNA repair panel	Yes	1.72428	0.0716014
G_2(106)	DNA repair panel	No	3.55895	0.0351939
G_2_1(106)	DNA repair panel	No	3.55497	0.0350708
G_3(040)	Tobacco signature	Yes	0.60206	0.342509
G_3(052)	DNA repair panel	No	0.477121	0.190706
G_3_2(040)	DNA repair panel	No	1.54407	0.165008

[truncated: 73 more sheets: Fig. 2f, g, Fig. 2g, Fig. 3a, Fig. 3b, Fig. 3c, Fig. 3d, Fig. 3e, Fig. 3f,  Fig. 3g, Fig. 3h, Fig. 4a, Fig. 4b, Fig. 4c, Fig. 4e, Fig. 4f, Fig. 4g, h, Fig. 4h, j, Fig. 4i, Fig. 5a, Fig. 5b …]
